# Supplementary material for: Machine Learning for detection of viral sequences in human metagenomic datasets
Source: BMC Bioinformatics. 2018 Sep 24;19:336. doi: 10.1186/s12859-018-2340-x (PMC6154907; doi:10.1186/s12859-018-2340-x)
Supplement: Supplementary file 1 — Metadata of the samples used for this study. (XLSX 40 kb) [file 12859_2018_2340_MOESM1_ESM.xlsx]

## Sheet: Sheet1
Run	Sample type	Pretreatment	Sequencing platform
2011_G5	Serum	Total nucleic acid (both DNA and RNA)	MiSeq
2011_N19	Skin (fresh frozen tissue + FFPE)	HPV-PCR by FAP-primers (67 fresh frozen biopsies + 25 FFPE + 5 blanks)	MiSeq
2013_E2	Skin (swab)	DNA extraction, Whole genome amplification	MiSeq
2013_H4	Skin (fresh frozen tissue)	DNA extraction	MiSeq
2014_B	Prostate secretion	Extraction by boiling (DNA)	NextSeq
2014_D3	Spleen and pancreas tissue	DNA extraction	MiSeq
2014_E1	Cervix tissue	DNA extraction, Whole genome amplification	MiSeq
2014_F1	Paraffin blank block	Qiagen DNneasy blood and tissue (DNA)	MiSeq
2014_G1	Serum	Total nucleic acid (both DNA and RNA)	MiSeq
2014_G5	Serum	Total nucleic acid (both DNA and RNA)	NextSeq
2014_G6	Serum	Total nucleic acid (both DNA and RNA)	NextSeq
2014_G7	Serum	Total nucleic acid (both DNA and RNA)	NextSeq
2014_J1	Pancreas tissue	DNA extraction, Whole genome amplification	MiSeq
2014_N1	Skin (FFPE)	Qiagen DNneasy blood and tissue (DNA)	NextSeq
2014_O	16 larynx, 1 tonsil, 2 cervix (tissue)	DNA extraction	NextSeq
2014_R1	Cell line	RNA extraction using Qiagen RNeasy plus Mini kit	NextSeq
2014_P	Cervix tissue (FFPE)	DNA extraction, Whole genome amplification	NextSeq
2015_F2	Cervix tissue (FFPE)	Qiagen DNneasy blood and tissue (DNA)	NextSeq
2015_F	Cervix tissue (FFPE)	Qiagen DNneasy blood and tissue (DNA)	NextSeq
