# Supplementary material for: Machine Learning for detection of viral sequences in human metagenomic datasets
Source: BMC Bioinformatics. 2018 Sep 24;19:336. doi: 10.1186/s12859-018-2340-x (PMC6154907; doi:10.1186/s12859-018-2340-x)
Supplement: Supplementary file 2 — Number of the assembled contigs classified into different taxonomy groups by BLAST. (XLSX 32 kb) [file 12859_2018_2340_MOESM2_ESM.xlsx]

## Sheet: Sheet1
Run	Bacteria	Human	Virus	Other	Total
2011_G5	26210	743135	719	12115	32706025
2011_N19	345	46905	329	6795	2292089
2013_E2	32832	10828	116	1522	64431
2013_H4	274	7404	1	160	12388
2014_B	28163	12235	137	3876	69424
2014_D3	6	1655	0	5	2208
2014_E1	28994	4646	90	25030	244091
2014_F1	32939	9031	502	24024	1583990
2014_G1	5838	49492	43	2395	127286
2014_G5	13821	680074	319	5159	1311938
2014_G6	26719	799474	831	26367	10836624
2014_G7	5411	8760	199	1412	70966
2014_J1	4848	14695	106	11669	77668
2014_N1	2762	1021	11	768	15812
2014_O-Q1	1329	228160	18	37	259592
2014_R1	31	124820	19	2706	762248
2014_P3	11676	128206	308	34476	1475751
2015_F2	1273	161502	43	915	1520283
2015_F	6631	99181	264	22683	3099945
