# Supplementary material for: Machine Learning for detection of viral sequences in human metagenomic datasets
Source: BMC Bioinformatics. 2018 Sep 24;19:336. doi: 10.1186/s12859-018-2340-x (PMC6154907; doi:10.1186/s12859-018-2340-x)
Supplement: Supplementary file 4 — Results with different hyperparameters for random forest. (XLSX 13 kb) [file 12859_2018_2340_MOESM4_ESM.xlsx]

## Sheet: Sampling
		Using all data as it is
Class_weights	Trees	Rate	ROC area (micro/macro)	Pr-Rec Area (micro/macro)	Recall at 75%	Recall at 90%	Recall at 95%	Precision at th=0.5	Recall at th=0.5
no CW	100	NONE	0.723/0.728	0.195/0.197	0.092	0.077	0.053	0.96/0.464	0.04/0.032
no CW	500	NONE	0.746/0.750	0.208/0.214	0.104	0.086	0.055	0.96/0.46	0.05/0.034
no CW	1000	NONE	0.749/0.751	0.209/0.214	0.105	0.086	0.055	0.96/0.46	0.05/0.034
no CW	2000	NONE	0.749/0.753	0.211/0.218	0.105	0.084	0.055	0.96/0.452	0.04/0.034
no CW	5000	NONE	0.749/0.752	0.211/0.219	0.106	0.086	0.057	0.96/0.457	0.05/0.034
balanced CW	100	NONE	0.772/0.769	0.190/0.205	0.06	0.032	0	0.92/0.54	0.05/0.043
balanced CW	500	NONE	0.777/0.772	0.208/0.221	0.078	0.056	0.041	0.91/0.54	0.05/0.044
balanced CW	1000	NONE	0.782/0.779	0.210/0.222	0.0777	0.0581	0.0365	0.91/0.538	0.05/0.046
balanced CW	2000	NONE	0.787/0.783	0.211/0.225	0.0793	0.0565	0.0374	0.92/0.55	0.05/0.044
balanced CW	5000	NONE	0.789/0.785	0.212/0.226	0.08	0.056	0.0371	0.910.533	0.05/0.044
		Downsampling
Class_weights	Trees	Rate	ROC area (micro/macro)	Pr-Rec Area (micro/macro)	Recall at 75%	Recall at 90%	Recall at 95%	Precision at th=0.5	Recall at th=0.5
no CW	200	0.5	0.744/0.752	0.202/0.212	0.096	0.073	0.042	0.94/0.51	0.06/0.052
no CW	500	0.5	0.751/0.753	0.208/0.216	0.096	0.077	0.047	0.93/0.51	0.06/0.052
no CW	5000	0.5	0.756/0.758	0.210/0.217	0.096	0.079	0.048	0.93/0.50	0.06/0.051
balanced CW	100	0.5	0.758/0.756	0.195/0.209		0.043	0.029	0.77/0.52	0.07/0.06
balanced CW	200	0.5	0.771/0.770	0.200/2.09	0.068	0.045	0.31	0.77/0.46	0.06/0.06
balanced CW	500	0.5	0.781/0.778	0.202/0.219	0.071	0.045	0.018	0.78/0.50	0.07/0.06
balanced CW	1000	0.5	0.785/0.784	0.204/0.221	0.072	0.051	0.031	0.78/0.484	0.07/0.061
balanced CW	5000	0.5	0.789/0.784	0.205/0.222	0.71	0.5	0.28	0.80/0.504	0.07/0.06
no CW	200	0.25	0.756/0.759	0.201/0.208	0.087	0.55	0.41	0.76/0.52	0.09/0.085
no CW	5000	0.25	0.761/0.763	0.207/0.222	0.088	0.66	0.28	0.78/0.53	0.08/0.087
balancedCW	200	0.25	0.764/0.762	0.190/0.204	0.059	0.037	0.013	0.50/0.39	0.09/0.09
balancedCW	5000	0.25	0.786/0.784	0.198/0.2177	0.066	0.043	0.004	0.52/0.41	0.10/0.091
balancedCW	200	0.2	0.772/0.769	0.190/0.205	0.06	0.033	0.002	0.41/ 0.34	0.11/0.11
no CW	200	0.2	0.757/0.767	0.201/0.225	0.82	0.59	0.37	0.61/0.42	0.10/0.10
		Oversampling
Class_weights	Trees	Rate	ROC area (micro/macro)	Pr-Rec Area (micro/macro)	Recall at 75%	Recall at 90%	Recall at 95%	Precision at th=0.5	Recall at th=0.5
noCW	500	2	0.75/0.758	0.215/0.221	0.103	0.082	0.044	0.94/0.50	0.05/0.044
noCW	5000	2	0.756/0.759	0.218/0.227	0.106	0.084	0.046	0.97/0.51	0.05/0.046
balanced	5000	2	0.789/0.784	0.213/0.227	0.08	0.056	0.036	0.89/0.52	0.06/0.054
noCW	5000	4	0.765/0.767	0.222/0.231	0.099	0.076	0.034	0.92/0.555	0.06/0.052
balanced	5000	4	0.790/0.783	0.213/0.227	0.079	0.057	0.035	0.87/0.517	0.07/0.059

## Sheet: GenBank
	GenBank Data
		ROC area (micro/macro)	Pr-Rec Area (micro/macro)	Recall at 75%	Recall at 90%	Recall at 95%	Precision at th=0.5	Recall at th=0.5
		0.995/0.995	0.986/0.986	0.978	0.958	0.946	1.00/0.998	0.88/0.876
	GenBank on Metagenomics
		ROC area	Pr-Rec Area	Recall at 75%	Recall at 90%	Recall at 95%	Precision at th=0.5	Recall at th=0.5
		0.51	0.061	0	0	0	0.42	0.03

## Sheet: neural nets
	CW	ROC area (micro/macro)	Pr-Rec Area (micro/macro)	Recall at 75%	Recall at 90%	Recall at 95%	Precision at th=0.5	Recall at th=0.5
	1.5	0.772/0.763	0.179	0.067	0.034	0	0.04/0.05	0.92/0.90
	1	0.758/0.766	0.208	0.09	0.07	0.06	0.09/0.10	0.52/0.62
	0.75	0.760/0.765	0.215	0.088	0.075	0.067	0.14/0.16	0.38/0.44
	0.5	0.760/0.768	0.233	0.119	0.98	0.85	0.39/0.32	0.18/0.181
	0.25	0.790/0.771	0.238	0.115	0.093	0.082	0.69/0.426	0.13/0.116
	0	0.789/0.762	0.235	0.117	0.097	0.086	0.91/0.50	0.10/0.091
