# Supplementary material for: Machine Learning for detection of viral sequences in human metagenomic datasets
Source: BMC Bioinformatics. 2018 Sep 24;19:336. doi: 10.1186/s12859-018-2340-x (PMC6154907; doi:10.1186/s12859-018-2340-x)
Supplement: Supplementary file 5 — Results per experiment (random forest). (XLSX 32 kb) [file 12859_2018_2340_MOESM5_ESM.xlsx]

## Sheet: Sheet1
Experiment name	Sample type	Viruses	Non viruses	Prevalence	ROC area
2011_G5	Serum	985	13649	0.067	0.85
2011_N19	Skin (fresh frozen tissue + FFPE)	37	2416	0.015	0.61
2013_E2	Skin (swab)	328	4225	0.072	0.81
2013_H4	Skin (fresh frozen tissue)	2	2064	0.001	0.98
2014_B	Prostate secretion	311	2149	0.126	0.64
2014_D3	Spleen and pancreas tissue	0	422	0.000	-
2014_E1	Cervix tissue	238	5530	0.041	0.69
2014_F1	Paraffin blank block	295	4999	0.056	0.59
2014_G1	Serum	15	9219	0.002	0.8
2014_G5	Serum	415	23324	0.017	0.85
2014_G6	Serum	432	13786	0.030	0.88
2014_G7	Serum	224	1674	0.118	0.85
2014_J1	Pancreas tissue	306	9336	0.032	0.79
2014_N1	Skin (FFPE)	39	790	0.047	0.75
2014_O	16 larynx, 1 tonsil, 2 cervix (tissue)	43	32696	0.001	0.87
2014_P	Cervix tissue (FFPE)	180	7930	0.022	0.77
2014_R1	Caski cell line	1451	30292	0.046	0.68
2015_F2	Cervix tissue (FFPE)	84	7395	0.011	0.84
2015_F	Cervix tissue (FFPE)	280	11040	0.025	0.84
