# Supplementary material for: Machine Learning for detection of viral sequences in human metagenomic datasets
Source: BMC Bioinformatics. 2018 Sep 24;19:336. doi: 10.1186/s12859-018-2340-x (PMC6154907; doi:10.1186/s12859-018-2340-x)
Supplement: Supplementary file 7 — Counted RSCU values from metagenomic dataset. (TXT 59,594 kb) [file 12859_2018_2340_MOESM7_ESM.txt]

0.691099	1.308901	0.788406	1.211594	0.432577	2.066756	0.600801	0.953271	1.369826	0.576769	0.591667	1.408333	1.225352	0.774648	0.986395	0.77551	0.578231	1.659864	0.347826	1.989565	0.772174	0.890435	1.571709	0.589391	1.398821	0.440079	0.553191	1.446809	0.607821	1.363128	1.568715	0.460335	0.582915	1.417085	2.010309	0.278351	0.71134	1.074627	0.925373	0.125954	1.454198	1.591603	0.675573	1.946565	0.206107	0.983278	1.692308	1.491639	0.715719	0.70903
0.630872	1.369128	0.727273	1.272727	0.523636	1.621818	1.105455	1.229091	1.105455	0.414545	0.75	1.25	1.307692	0.692308	0.923994	0.822653	0.751118	1.502235	0.631579	1.371429	0.944361	1.052632	1.727952	0.57997	1.171898	0.520179	0.538462	1.461538	0.672611	1.666242	0.957962	0.703185	0.775362	1.224638	1.929204	0.39823	0.672566	1.086142	0.913858	0.237443	0.986301	1.817352	0.730594	1.817352	0.410959	1.111111	1.269841	1.31746	0.880952	0.825397
0.585034	1.414966	0.983165	1.016835	0.613333	1.28	0.68	1.146667	1.613333	0.666667	0.581699	1.418301	1.426009	0.573991	0.904215	0.804598	0.582375	1.708812	0.613757	1.608466	0.814815	0.962963	1.975904	0.506024	0.975904	0.542169	0.82963	1.17037	0.617247	1.319213	1.30711	0.75643	1.051948	0.948052	1.938776	0.336735	0.72449	1.092486	0.907514	0.291793	0.848024	1.075988	0.74772	2.735562	0.300912	0.720812	1.685279	1.553299	0.974619	0.649746
1.129032	0.870968	1.08642	0.91358	0.685714	1.053061	0.955102	0.759184	1.322449	1.22449	1.090909	0.909091	1.085106	0.914894	0.950495	1.049505	1.247525	0.752475	0.648649	1.333333	1.441441	0.576577	0.9375	0.90625	1.21875	0.9375	0.666667	1.333333	1.273885	0.66242	1.171975	0.89172	1.179487	0.820513	1.189189	1.162162	0.648649	0.96	1.04	0.722892	1.228916	1.192771	1.084337	0.939759	0.831325	1.037975	0.78481	0.607595	0.936709	1.164557
0.722892	1.277108	0.884615	1.115385	0.907563	0.983193	0.781513	1.210084	1.134454	0.983193	0.965517	1.034483	1.181818	0.818182	0.842105	0.868421	0.921053	1.368421	0.935323	1.19403	0.915423	0.955224	0.926554	0.971751	1.491525	0.610169	1.105263	0.894737	0.923077	1	1.326923	0.75	0.770833	1.229167	1.261682	0.813084	0.925234	1.173913	0.826087	0.443478	1.017391	1.486957	0.913043	1.513043	0.626087	1.12892	1.337979	1.02439	1.12892	0.794425
0.791209	1.208791	0.79096	1.20904	0.745223	1.471338	0.878981	1.146497	1.031847	0.726115	0.876543	1.123457	1.366906	0.633094	0.988048	0.876494	1.003984	1.131474	0.614173	1.259843	1.086614	1.03937	1	0.981132	1.320755	0.698113	0.796748	1.203252	0.807818	1.081433	1.302932	0.807818	0.771654	1.228346	1.482143	0.660714	0.857143	1.089005	0.910995	0.441718	1.01227	1.638037	0.93865	1.306748	0.662577	0.940171	1.435897	0.752137	1.299145	0.923077
0.853659	1.146341	1.589744	0.410256	1.107692	0.676923	1.630769	0.584615	0.892308	1.107692	1.294118	0.705882	0.596154	1.403846	1.333333	0.4	0.733333	1.533333	1.063291	1.012658	1.367089	0.556962	0.92517	1.469388	0.680272	0.92517	1.362832	0.637168	1.913876	0.688995	0.61244	0.784689	1.396226	0.603774	0.868085	0.957447	1.174468	0.625	1.375	1.35689	1.399293	0.869258	1.229682	0.805654	0.339223	1.009901	1.782178	0.594059	1.306931	0.712871
0.761905	1.238095	0.948905	1.051095	1.049563	1.067055	0.979592	1.329446	0.997085	0.577259	0.896552	1.103448	1.265306	0.734694	0.670051	1.15736	1.15736	1.015228	0.829493	1.198157	1.032258	0.940092	0.953191	0.851064	1.344681	0.851064	0.791667	1.208333	1.090909	0.964427	1.090909	0.853755	1.027027	0.972973	1.350993	0.81457	0.834437	1.039474	0.960526	0.421053	1.305263	1.642105	0.968421	1.178947	0.484211	1.038123	1.16129	0.668622	0.897361	1.108504
0.534884	1.465116	1.295775	0.704225	0.816901	1.126761	1.746479	0.985915	0.901408	0.422535	1.064516	0.935484	0.945455	1.054545	0.595745	0.70922	0.964539	1.730496	0.382353	1.588235	1.117647	0.911765	1.154639	0.989691	1.237113	0.618557	0.666667	1.333333	0.791667	1.354167	1.208333	0.645833	1.207547	0.792453	1.294521	0.575342	1.130137	0.578947	1.421053	0.470588	1.529412	0.941176	1.205882	1.705882	0.147059	1.060606	1.454545	1.090909	0.969697	0.818182
0.818182	1.181818	1.027027	0.972973	0.809211	1.657895	0.513158	1.184211	1.203947	0.631579	0.645161	1.354839	1.232877	0.767123	1.042254	1.014085	0.816901	1.126761	0.496732	1.437908	1.071895	0.993464	1.015873	0.825397	1.608466	0.550265	0.592593	1.407407	0.917431	1.009174	1.376147	0.697248	1.027027	0.972973	1.357143	1	0.642857	1.166667	0.833333	0.336449	1.457944	1.149533	1.065421	1.514019	0.476636	1.121107	1.183391	0.602076	1.017301	1.32872
1.257143	0.742857	1.512195	0.487805	1.346939	0.397959	1.346939	1.071429	0.704082	1.132653	1.326087	0.673913	0.519337	1.480663	1.295775	0.112676	1.690141	0.901408	1.386139	0.19802	1.742574	0.673267	0.634921	1.460317	0.253968	1.650794	1.319149	0.680851	1.616162	0.282828	0.484848	1.616162	1.411765	0.588235	0.647482	0.647482	1.705036	0.460177	1.539823	1.21875	1.640625	0.726562	1.3125	0.398438	0.703125	0.540541	0.648649	0.108108	1.027027	0.756757
0.742857	1.257143	0.971429	1.028571	0.888889	0.8	1.333333	1.2	0.8	0.977778	0.969697	1.030303	1.272727	0.727273	1.298701	0.467532	0.779221	1.454545	0.674157	1.033708	0.94382	1.348315	1.085714	1.028571	1.085714	0.8	1.025641	0.974359	1.166667	1	0.666667	1.166667	0.833333	1.166667	1.2	0.733333	1.066667	1.25	0.75	0.689655	0.62069	1.448276	1.034483	1.517241	0.689655	1	1.625	0.875	1.1875	0.625
0.9	1.1	0.8	1.2	1.208054	1.288591	0.885906	1.087248	0.845638	0.684564	0.772727	1.227273	1.225806	0.774194	0.603175	1.206349	0.698413	1.492063	1.068493	0.958904	0.630137	1.342466	1.105263	1.263158	1.105263	0.526316	0.947368	1.052632	0.8	1.073684	1.663158	0.463158	0.612245	1.387755	2.027027	0.567568	0.405405	1.245902	0.754098	0.267857	0.535714	1.767857	0.964286	1.821429	0.642857	0.746269	2.238806	1.283582	0.80597	0.537313
0.68	1.32	1.130435	0.869565	0.492537	0.671642	1.298507	1.522388	1.164179	0.850746	0.980392	1.019608	1.186441	0.813559	0.918919	0.756757	1.243243	1.081081	0.877193	1.263158	0.947368	0.912281	1.2	1.490909	0.618182	0.690909	0.925926	1.074074	1.204819	1.301205	0.915663	0.578313	0.830189	1.169811	1.337838	0.972973	0.689189	1.029412	0.970588	0.413793	1.034483	1.293103	1.241379	1.344828	0.672414	1.210526	0.842105	0.947368	0.526316	1.105263
0.5	1.5	1.666667	0.333333	1.783784	0.810811	1.783784	0.324324	0.648649	0.648649	1.6	0.4	0.461538	1.538462	0.571429	0.571429	2.285714	0.571429	1.333333	0.666667	1	1	0.4	1.2	0	2.4	1.333333	0.666667	0.888889	0.444444	0.444444	2.222222	1	1	0.642857	1.285714	1.071429	0.5	1.5	0.888889	1.333333	0	2	0.444444	1.333333	1.714286	0.857143	0.285714	0.857143	0.285714
0.444444	1.555556	0.823529	1.176471	0.857143	1.178571	0.964286	1.071429	0.964286	0.964286	0.875	1.125	1.333333	0.666667	0.769231	1.384615	0.461538	1.384615	0.4	1.28	1.6	0.72	1.333333	1.230769	1.025641	0.410256	0.833333	1.166667	0.93617	1.276596	1.531915	0.255319	0.909091	1.090909	1.571429	0.571429	0.857143	1.052632	0.947368	0.810811	1.459459	0.486486	0.810811	0.972973	1.459459	0.7	1.3	1.8	1.1	0.3
0.45	1.55	0.944444	1.055556	0.538462	2	1.153846	1.153846	0.923077	0.230769	0.594595	1.405405	1.5	0.5	1.233645	1.121495	0.448598	1.196262	0.415584	1.714286	0.675325	1.194805	1.7	0.4	1.4	0.5	0.7	1.3	0.721311	1.508197	1.180328	0.590164	0.72	1.28	2.04	0.12	0.84	1.117647	0.882353	0.101695	0.813559	1.322034	1.118644	2.338983	0.305085	1.140496	1.38843	1.785124	0.694215	0.644628
0.758621	1.241379	0.5	1.5	0.512821	1.641026	0.820513	1.025641	1.384615	0.615385	0.625	1.375	0.869565	1.130435	0.83871	0.774194	0.741935	1.645161	0.588235	1.843137	0.745098	0.823529	1.801802	0.396396	1.405405	0.396396	0.564103	1.435897	0.729412	1.294118	1.411765	0.564706	0.8	1.2	1.96875	0.375	0.65625	0.666667	1.333333	0.33871	1.209677	1.403226	0.435484	2.419355	0.193548	0.984375	1.59375	1.78125	0.75	0.421875
0.933333	1.066667	0.894737	1.105263	1.180328	1.081967	0.590164	0.786885	1.672131	0.688525	0.785714	1.214286	1.297297	0.702703	0.83871	0.967742	1.16129	1.032258	0.627451	1.333333	1.254902	0.784314	0.784314	1.490196	1.568627	0.156863	0.428571	1.571429	0.769231	1.384615	1.307692	0.538462	1.217391	0.782609	1.05	1.2	0.75	0.984615	1.015385	0.292683	1.756098	1.609756	1.02439	1.317073	0	0.810811	1.540541	0.567568	0.972973	1.135135
0.4	1.6	0.47619	1.52381	0.191489	2.425532	0.382979	1.148936	1.468085	0.382979	0.533333	1.466667	0.888889	1.111111	0.368421	1	0.315789	2.315789	0.357143	1.428571	0.214286	2	1.962264	0.150943	1.509434	0.377358	0.654545	1.345455	0.619048	1.714286	1.238095	0.428571	0.352941	1.647059	1.973684	0.078947	0.947368	0.647059	1.352941	0.311688	1.324675	1.714286	1.012987	1.558442	0.077922	0.222222	2.666667	1.703704	0.296296	0.888889
0.55	1.45	0.815534	1.184466	0.537931	2.4	0.496552	0.827586	1.406897	0.331034	0.583333	1.416667	1.777778	0.222222	0.965517	0.965517	0.351097	1.717868	0.588235	2.382353	0.529412	0.5	1.714286	0.304762	1.180952	0.8	0.769231	1.230769	0.334177	1.387342	1.853165	0.425316	0.893617	1.106383	2.035714	0.160714	0.803571	1.461538	0.538462	0.028708	1.607656	0.803828	0.430622	2.956938	0.172249	0.828729	1.790055	2.055249	0.944751	0.265193
1.333333	0.666667	1.703704	0.296296	1.789474	0.421053	1.263158	0.842105	1.052632	0.631579	1.619048	0.380952	0.612245	1.387755	0.727273	1.636364	1.454545	0.181818	1.666667	0.333333	0.166667	1.833333	0.363636	1.818182	0.181818	1.636364	1.351351	0.648649	1.37931	0.551724	0.275862	1.793103	1.333333	0.666667	0.933333	1	1.066667	0.139535	1.860465	2.4	1.2	0.646154	0.738462	0.184615	0.830769	1	0.714286	0.428571	1.142857	1.142857
1.076923	0.923077	1.295775	0.704225	1.452632	0.505263	1.010526	0.694737	1.010526	1.326316	1.320755	0.679245	1.054945	0.945055	1.219512	0.731707	1.121951	0.926829	1.833333	0	1.333333	0.833333	1.529412	1.235294	0.529412	0.705882	1.434783	0.565217	0.906667	1.12	0.266667	1.706667	1.733333	0.266667	1.225806	0.322581	1.451613	0.564706	1.435294	1.2	2.233333	0.666667	0.8	0.433333	0.666667	0.243243	1.297297	0.162162	2.351351	0.810811
1.294118	0.705882	1.189873	0.810127	0.521739	0.93913	1.721739	0.365217	1.356522	1.095652	1.087719	0.912281	0.522727	1.477273	1.128205	0.478632	0.786325	1.606838	0.811594	1.043478	1.681159	0.463768	0.769231	1.307692	0.807692	1.115385	1.176471	0.823529	0.955224	1.19403	0.656716	1.19403	0.881356	1.118644	1.020619	0.896907	1.082474	0.847059	1.152941	1.153846	0.692308	0.738462	1.476923	1.061538	0.876923	1.423729	0.711864	1.220339	1.220339	0.508475
1.25	0.75	1.522727	0.477273	0.868421	0.947368	1.184211	0.394737	0.947368	1.657895	1.473684	0.526316	0.97619	1.02381	1.425743	1.029703	0.712871	0.831683	0.595745	1.191489	1.87234	0.340426	0.765957	1.148936	0.893617	1.191489	1.402597	0.597403	0.952381	0.533333	1.219048	1.295238	1.055556	0.944444	0.612245	0.27551	2.112245	0.340426	1.659574	2.704918	1.229508	0.442623	0.393443	0.442623	0.786885	1.216216	0.324324	1.621622	1.540541	0.081081
0.65	1.35	0.954128	1.045872	0.510638	1.851064	0.861702	0.989362	1.085106	0.702128	0.842105	1.157895	1.324324	0.675676	0.674157	0.561798	0.651685	2.11236	0.492754	2.057971	0.695652	0.753623	1.284672	0.49635	1.810219	0.408759	0.765432	1.234568	0.948276	0.948276	1.551724	0.551724	0.6875	1.3125	1.909091	0.340909	0.75	1.05	0.95	0.177778	0.977778	1.555556	0.977778	1.911111	0.4	1.344398	1.419087	1.244813	0.871369	0.746888
0	2	0.972222	1.027778	0.576923	0.923077	0.346154	1.903846	1.903846	0.346154	0.823529	1.176471	1.148148	0.851852	0.402878	0.94964	0.834532	1.81295	0.576271	1.186441	0.677966	1.559322	1.741935	0	1.870968	0.387097	0.607143	1.392857	0.510638	1.191489	1.574468	0.723404	0.447761	1.552239	2.095238	0.047619	0.857143	0.902655	1.097345	0.181818	0.509091	2.254545	0.981818	1.709091	0.363636	0.981818	2.509091	1.009091	0.954545	0.272727
0.844444	1.155556	0.763636	1.236364	0.685714	1.851429	0.925714	0.617143	1.268571	0.651429	0.597701	1.402299	1.304348	0.695652	0.813008	0.162602	0.780488	2.243902	0.436364	1.709091	0.981818	0.872727	0.619355	1.032258	1.883871	0.464516	1.098592	0.901408	1.009709	0.854369	1.398058	0.737864	0.965517	1.034483	1.542857	0.3	1.157143	1.068182	0.931818	0.256098	1.280488	1.5	1.02439	1.573171	0.365854	0.967742	1.963134	0.857143	1.21659	0.552995
0.581818	1.418182	1.025641	0.974359	0.615385	1.730769	0.769231	1.307692	1.115385	0.461538	0.558824	1.441176	0.943396	1.056604	1.006803	0.707483	0.707483	1.578231	0.608	1.792	0.672	0.928	1.62963	0.740741	1.530864	0.098765	0.829268	1.170732	0.888889	1.166667	1.12963	0.814815	1.192308	0.807692	1.571429	0.678571	0.75	0.818182	1.181818	0.125874	1.300699	1.090909	1.888112	1.51049	0.083916	0.915254	1.559322	1.389831	0.813559	0.644068
1.230769	0.769231	1.5	0.5	1.125	1.125	0.625	0.875	1.625	0.625	1.181818	0.818182	0.857143	1.142857	1.333333	0.380952	1.333333	0.952381	1.217391	0.869565	1.391304	0.521739	1.176471	1.176471	0.470588	1.176471	1.1875	0.8125	0.666667	1.066667	1.066667	1.2	1.214286	0.785714	0.980769	0.980769	1.038462	0.7	1.3	1.698113	0.792453	1.132075	1.018868	0.679245	0.679245	1.285714	0.857143	0.857143	1.142857	1.285714
1.2	0.8	1.156627	0.843373	1.752809	0.539326	1.41573	0.202247	0.94382	1.146067	1.574468	0.425532	0.48062	1.51938	0.923077	0.984615	0.923077	1.169231	2.434783	0.521739	0.695652	0.347826	0.285714	2	0.8	0.914286	1.714286	0.285714	0.909091	0.5	0.5	2.090909	1.5	0.5	0.452055	0.69863	1.849315	0.576923	1.423077	2.032258	1.935484	0.33871	0.870968	0.483871	0.33871	1.172414	0.758621	0.482759	2.62069	0.482759
0.416667	1.583333	1.212121	0.787879	1.561644	1.150685	0.821918	0.821918	0.90411	0.739726	0.909091	1.090909	1.416667	0.583333	0.947368	1.052632	0.842105	1.157895	0.444444	1.155556	1.333333	1.066667	1.214286	1.214286	1.142857	0.428571	0.695652	1.304348	1.047619	0.666667	0.952381	1.333333	0.761905	1.238095	0.95122	1.097561	0.95122	1.111111	0.888889	0.608696	1.565217	1.304348	0.782609	0.869565	0.869565	1.21875	0.46875	0.65625	1.40625	0.84375
0.56	1.44	1.324324	0.675676	1.352941	0.411765	1.529412	0.647059	1.705882	0.352941	1.73913	0.26087	0.708661	1.291339	1.647059	0.117647	0.705882	1.529412	1.396825	0.507937	1.650794	0.444444	1.438202	1.348315	0.449438	0.764045	1.44186	0.55814	2.052174	0.556522	0.521739	0.869565	1.056604	0.943396	1	0.909091	1.090909	0.522727	1.477273	1.548387	1.2	0.503226	1.354839	0.735484	0.658065	0.711864	1.830508	0.20339	1.423729	1.016949
0.769231	1.230769	1.617647	0.382353	1.485714	0.685714	1.485714	0.285714	1.142857	0.914286	1.111111	0.888889	0.680412	1.319588	2.309859	0.338028	0.507042	0.84507	1.015873	1.079365	1.587302	0.31746	1.15942	0.869565	1.101449	0.869565	1.413793	0.586207	1.980198	0.39604	0.950495	0.673267	1.47619	0.52381	0.789474	0.921053	1.289474	0.586667	1.413333	1.457143	1.542857	0.514286	1.542857	0.6	0.342857	0.193548	1.483871	0.451613	2.903226	0.322581
0.727273	1.272727	0.956522	1.043478	0.489796	1.163265	1.102041	1.653061	0.918367	0.673469	1.5	0.5	1.1	0.9	0.835821	1.134328	0.776119	1.253731	0.938272	1.283951	0.839506	0.938272	1.150685	0.712329	1.424658	0.712329	0.888889	1.111111	0.914286	1.257143	1.428571	0.4	0.952381	1.047619	1.342105	0.947368	0.710526	0.972973	1.027027	0.62069	1.137931	2.482759	0.724138	0.413793	0.62069	0.9	0.66	0.72	1.32	1.02
1.363636	0.636364	0.842105	1.157895	0.971429	1.085714	1.085714	0.914286	0.8	1.142857	1.085714	0.914286	1.071429	0.928571	0.987013	0.727273	1.402597	0.883117	1.021277	0.93617	1.021277	1.021277	0.875	0.9375	1.4375	0.75	0.64	1.36	0.776119	1.134328	1.313433	0.776119	1.75	0.25	1.105263	1.026316	0.868421	0.961538	1.038462	0.409091	1.568182	1.704545	0.954545	1.022727	0.340909	0.962264	1.471698	0.90566	0.90566	0.679245
1.151515	0.848485	0.769231	1.230769	0.776471	1.411765	0.705882	1.058824	1.2	0.847059	0.6875	1.3125	1.04	0.96	0.95	1.2	0.8	1.05	1.509434	1.358491	0.301887	0.830189	0.727273	1.272727	1.363636	0.636364	1.454545	0.545455	0.684211	1.157895	1.368421	0.789474	0.6875	1.3125	0.9	1.3	0.8	0.930233	1.069767	0.5	1.75	0.666667	0.75	2	0.333333	0.857143	1.392857	1.071429	0.696429	0.964286
0.72	1.28	0.8	1.2	0.994819	1.430052	0.621762	1.367876	1.181347	0.404145	0.425532	1.574468	1.647059	0.352941	0.735632	1.195402	0.873563	1.195402	0.676923	1.312821	0.635897	1.374359	1.380531	0.707965	1.486726	0.424779	0.5	1.5	0.613497	1.153374	1.325153	0.907975	0.84	1.16	1.891304	0.586957	0.521739	1.298246	0.701754	0.139535	0.930233	1.581395	1.302326	1.534884	0.511628	1.004525	1.737557	1.248869	1.004525	0.570136
0.857143	1.142857	1.06383	0.93617	0.292683	0.731707	1.317073	1.512195	1.414634	0.731707	1.117647	0.882353	1.2	0.8	0.93617	0.723404	0.93617	1.404255	0.87218	0.601504	0.962406	1.56391	1.350649	1.194805	0.935065	0.519481	0.571429	1.428571	0.990476	1.028571	1.142857	0.838095	0.782609	1.217391	1.338462	0.969231	0.692308	0.944444	1.055556	0.403846	0.634615	2.019231	0.75	1.442308	0.75	1.555556	1.422222	0.666667	0.444444	0.8
0.717949	1.282051	0.714286	1.285714	0.711111	1.688889	0.622222	1.422222	0.888889	0.666667	0.64	1.36	1.3	0.7	0.857143	0.571429	1.071429	1.5	0.823529	1.352941	0.941176	0.882353	1.309091	0.727273	1.454545	0.509091	0.594595	1.405405	0.906667	1.226667	1.12	0.746667	0.72	1.28	1.5	0.65625	0.84375	1.454545	0.545455	0.605505	1.155963	1.761468	1.155963	1.045872	0.275229	1.188679	1.698113	0.792453	1.075472	0.396226
1.090909	0.909091	0.761905	1.238095	0.352941	1.147059	0.441176	0.882353	2.558824	0.617647	0.357143	1.642857	0.9	1.1	1.181818	0.909091	0.363636	1.545455	0.242424	1.939394	0.969697	0.848485	1.52381	0.952381	1.333333	0.190476	1	1	0.727273	1.575758	1.212121	0.484848	0.941176	1.058824	1.442308	0.807692	0.75	0.923077	1.076923	0.5	2.375	1.125	0.25	1.625	0.125	0.253521	1.183099	1.690141	1.098592	0.929577
0.823529	1.176471	0.64	1.36	1	1	0.636364	1.363636	1	1	0.777778	1.222222	1.333333	0.666667	0.8	1.333333	0.746667	1.12	0.93617	1.276596	0.851064	0.93617	1.176471	1.058824	1.294118	0.470588	0.666667	1.333333	0.666667	1.037037	1.407407	0.888889	1.066667	0.933333	1.59375	0.9375	0.46875	1.235294	0.764706	0.333333	1.222222	1.444444	0.888889	1.777778	0.333333	0.27907	1.953488	1.534884	0.55814	1.046512
0.666667	1.333333	1.166667	0.833333	1.652174	2	0.173913	0.608696	1.043478	0.521739	0.761905	1.238095	1.461538	0.538462	0.551724	1.655172	0.413793	1.37931	0.909091	1.636364	0.545455	0.909091	1	0.923077	1.461538	0.615385	1.058824	0.941176	0.56338	1.352113	1.464789	0.619718	1.333333	0.666667	1.945946	0.405405	0.648649	1.433962	0.566038	0.12	1.08	1.2	0.96	2.28	0.36	0.47619	0.666667	0.666667	0.285714	3.52381
0.75	1.25	0.848485	1.151515	0.494845	2.474227	0.865979	0.927835	1.113402	0.123711	0.564103	1.435897	1.710526	0.289474	0.807018	0.491228	0.421053	2.280702	0.716418	2.268657	0.597015	0.41791	1.272727	0.606061	1.757576	0.363636	0.634146	1.365854	0.560976	1.585366	1.365854	0.487805	0.782609	1.217391	2.2	0.133333	0.666667	1.184211	0.815789	0.144	0.864	1.632	1.056	1.92	0.384	0.494118	2.117647	1.694118	0.776471	0.635294
1.333333	0.666667	1	1	0.794118	1.147059	0.794118	0.970588	1.5	0.794118	0.888889	1.111111	1.285714	0.714286	0.8125	1.25	0.9375	1	0.888889	1.111111	1.555556	0.444444	0.823529	1.294118	1.058824	0.823529	1.12	0.88	0.923077	0.923077	0.923077	1.230769	0.6	1.4	0.545455	0.818182	1.636364	1.459459	0.540541	0.763636	2.072727	0	0.981818	1.854545	0.327273	0.80597	0.80597	0.80597	0.537313	1.791045
0.923077	1.076923	1	1	0.375	1	1.75	1.375	0.75	0.75	1.222222	0.777778	1.076923	0.923077	0.888889	0.222222	0.888889	2	0.571429	0.857143	1.714286	0.857143	1.69697	0.484848	0.969697	0.848485	0.695652	1.304348	1.636364	0.909091	0.363636	1.090909	1.5	0.5	1.378378	0.486486	1.135135	0.444444	1.555556	0.6	1.2	1.2	0.8	2	0.2	1.5	2.25	0.25	0.75	1
1.130435	0.869565	0.769231	1.230769	0.84058	1.594203	1.101449	1.130435	0.927536	0.405797	1.035714	0.964286	1.28	0.72	0.907216	1.113402	0.865979	1.113402	0.869565	0.985507	1.072464	1.072464	0.862069	0.931034	1.137931	1.068966	0.481481	1.518519	0.97479	0.87395	1.008403	1.142857	1	1	1.810345	0.62069	0.568966	1.16129	0.83871	0.289655	0.703448	1.77931	1.158621	1.282759	0.786207	1.296	1.392	0.864	1.008	0.528
0.7	1.3	0.470588	1.529412	0.594059	1.960396	0.356436	1.247525	1.247525	0.594059	0.461538	1.538462	1.2	0.8	0.727273	0.545455	1.272727	1.454545	0.965517	1.103448	1.241379	0.689655	0.823529	0.823529	1.764706	0.588235	0.631579	1.368421	0.769231	1.230769	1.307692	0.692308	1.090909	0.909091	1.68	0.72	0.6	1.157895	0.842105	0.375	2	1.625	0.75	0.75	0.5	1.102041	1.469388	0.612245	0.612245	1.102041
0.8	1.2	0.952381	1.047619	0.95858	1.171598	0.781065	1.065089	1.56213	0.461538	0.883721	1.116279	1.163636	0.836364	0.682927	0.536585	1.02439	1.756098	0.904762	1.142857	1.285714	0.666667	0.830189	1.056604	1.169811	0.943396	0.734694	1.265306	1.047619	1.079365	0.952381	0.920635	0.869565	1.130435	0.956522	0.73913	1.304348	1.215686	0.784314	0.32	1.12	1.44	1.08	1.44	0.6	1.041322	1.338843	1.041322	0.892562	1.041322
1.1	0.9	1.125	0.875	0.821053	1.073684	1.389474	0.821053	0.884211	1.010526	1.090909	0.909091	0.744186	1.255814	1.578947	0.210526	0.842105	1.368421	1.361702	0.93617	1.446809	0.255319	0.684211	1.368421	0.842105	1.105263	0.965517	1.034483	1.105263	0.736842	1	1.157895	1	1	0.972973	0.567568	1.459459	0.533333	1.466667	0.56	1.28	1.6	0.8	1.12	0.64	1	1.25	1	1.375	1
0.857143	1.142857	0.734694	1.265306	0.910714	1.232143	0.964286	0.964286	1.232143	0.696429	1.022222	0.977778	0.833333	1.166667	0.876712	0.931507	0.876712	1.315068	1	1.15	0.7	1.15	0.933333	1.066667	1.066667	0.933333	0.814815	1.185185	0.771084	1.108434	1.156627	0.963855	1.241379	0.758621	1.363636	1	0.636364	1.086957	0.913043	0.319149	0.893617	1.404255	1.021277	1.914894	0.446809	1.363636	1.254545	0.545455	0.981818	1.036364
0.962963	1.037037	1.233333	0.766667	1.655172	0.896552	1.034483	0.758621	0.827586	0.827586	1.35	0.65	1.045455	0.954545	0.54902	0.627451	1.254902	1.568627	1.387755	0.326531	1.387755	0.897959	0.876712	1.369863	1.260274	0.493151	1.405405	0.594595	1.267327	0.871287	0.831683	1.029703	1.176471	0.823529	0.910714	0.803571	1.285714	0.785714	1.214286	0.733813	1.079137	1.338129	1.640288	0.906475	0.302158	1.128713	1.366337	0.415842	2.019802	0.594059
1.612903	0.387097	1.733333	0.266667	0.75	0.666667	1.5	0.5	0.75	1.833333	1.263158	0.736842	0.615385	1.384615	1.428571	0.571429	1.333333	0.666667	1.189189	0.324324	1.72973	0.756757	0.521739	1.652174	0.869565	0.956522	1.652174	0.347826	1.411765	0.764706	0.823529	1	1.368421	0.631579	0.482143	1.446429	1.071429	0.380952	1.619048	1.354839	1.645161	0.387097	1.258065	0.677419	0.677419	0.222222	1.555556	0.444444	1.666667	0.333333
0.5	1.5	0.923077	1.076923	0.986301	0.986301	0.246575	1.315068	1.808219	0.657534	0.956522	1.043478	1	1	0.901408	1.183099	0.676056	1.239437	0.985507	1.15942	0.695652	1.15942	1.416667	1.25	1.083333	0.25	0.952381	1.047619	0.455696	1.265823	1.417722	0.860759	1.166667	0.833333	1.764706	0.352941	0.882353	1.032258	0.967742	0.3	0.8	2	0.5	2	0.4	0.991304	1.46087	1.2	0.886957	0.782609
0.5	1.5	1.333333	0.666667	0	1.2	1.5	0.6	1.2	1.5	2	0	0.888889	1.111111	0.4	0.4	2.4	0.8	1.2	0.4	2	0.4	0.363636	1.454545	1.454545	0.727273	0.8	1.2	1.5	1	1.25	0.25	0.5	1.5	1.3	0.5	1.2	0	2	1.846154	1.846154	0.230769	1.153846	0.230769	0.692308	1.090909	1.636364	0.545455	2.727273	0
0.380952	1.619048	0.942529	1.057471	0.666667	1.958333	0.666667	1.041667	1.208333	0.458333	1.054054	0.945946	1.15942	0.84058	0.648148	1.222222	0.907407	1.222222	0.806202	1.488372	0.713178	0.992248	1.255814	0.465116	1.627907	0.651163	1.013333	0.986667	0.830601	1.355191	1.420765	0.393443	1.117647	0.882353	1.905882	0.282353	0.811765	1.009524	0.990476	0.48	1.88	0.96	0.76	1.6	0.32	1.5	1.386792	1.330189	0.59434	0.735849
0.717949	1.282051	0.965517	1.034483	0.975	1.125	0.9	0.675	1.2	1.125	1.375	0.625	0.709677	1.290323	1.1	0.7	1.5	0.7	0.744186	0.744186	1.581395	0.930233	0.765957	1.531915	1.106383	0.595745	1.0625	0.9375	1.04918	1.04918	0.721311	1.180328	1.085714	0.914286	1.583333	0.583333	0.833333	0.928571	1.071429	0.282353	1.905882	1.341176	0.776471	1.341176	0.352941	0.947368	1.421053	0.631579	1.026316	0.710526
0.740741	1.259259	1.095238	0.904762	0.75	1	0.666667	1	1.666667	0.916667	1.142857	0.857143	1.454545	0.545455	1.073171	1.121951	0.439024	1.365854	0.526316	1.684211	0.842105	0.947368	1.508197	0.655738	0.983607	0.852459	1	1	0.736842	0.807018	1.929825	0.526316	0.83871	1.16129	1.076923	0.769231	1.153846	1.361702	0.638298	0.759494	1.443038	0.911392	1.139241	1.291139	0.455696	0.734694	1.285714	1.346939	0.612245	1.346939
0.941176	1.058824	1.052632	0.947368	0.774194	1.064516	1.16129	0.967742	1.16129	0.870968	0.681818	1.318182	0.83871	1.16129	1.192982	0.491228	0.701754	1.614035	1.023256	1.302326	1.209302	0.465116	1.6	0.685714	1.142857	0.571429	0.930233	1.069767	0.75	1.5	1.2	0.55	0.941176	1.058824	1.384615	0.769231	0.846154	0.551724	1.448276	0.384615	0.615385	1.153846	2.230769	1.384615	0.230769	0.857143	2	1.428571	0.571429	0.666667
1.2	0.8	1.586207	0.413793	1.375	0.625	1.625	0.375	0.5	1.5	1.172414	0.827586	0.565217	1.434783	1.6	0.533333	0.888889	0.977778	0.571429	0.380952	1.714286	1.333333	0.947368	1.157895	0.736842	1.157895	1.333333	0.666667	1.959184	0.734694	0.653061	0.653061	1.428571	0.571429	0.477273	0.75	1.772727	1.111111	0.888889	2.415584	1.480519	0.38961	0.701299	0.701299	0.311688	0.375	1.125	0.75	1.125	1.125
0.421053	1.578947	0.72	1.28	0.654545	0.763636	0.763636	1.472727	1.581818	0.763636	0.754717	1.245283	1.272727	0.727273	0.457143	1.142857	0.8	1.6	0.658824	1.317647	0.847059	1.176471	1.513514	1.027027	0.702703	0.756757	0.545455	1.454545	0.807692	1.5	0.846154	0.846154	0.857143	1.142857	2.232558	0.27907	0.488372	1.130435	0.869565	0.304348	1.130435	1.391304	0.73913	2.130435	0.304348	1.178571	1.821429	1.017857	0.857143	0.482143
0.421053	1.578947	0.5	1.5	0.822581	1.209677	1.112903	1.209677	0.919355	0.725806	0.84	1.16	1.130435	0.869565	0.842105	0.421053	0.736842	2	0.771084	1.156627	0.963855	1.108434	1.1875	0.9375	1.5	0.375	0.458333	1.541667	0.964286	1.071429	1.142857	0.821429	0.85	1.15	2.433962	0.113208	0.45283	0.595745	1.404255	0.183673	1.102041	1.959184	0.795918	1.77551	0.183673	0.931034	2.327586	0.982759	0.62069	0.62069
0.727273	1.272727	1.642857	0.357143	0.84	0.84	1.2	0.36	1.8	0.96	1.542857	0.457143	0.528302	1.471698	1.090909	0.272727	0.818182	1.818182	1.95122	0.585366	1.365854	0.097561	1.513514	0.864865	0.756757	0.864865	1.538462	0.461538	2.04878	0.682927	0.634146	0.634146	1.6	0.4	0.73913	0.826087	1.434783	0.266667	1.733333	1.38	0.96	0.78	1.38	0.9	0.6	0.6	1.6	0.2	1.8	0
0.482759	1.517241	0.557377	1.442623	0.409091	2.045455	0.477273	0.886364	1.704545	0.477273	0.666667	1.333333	1.245283	0.754717	0.607595	0.556962	0.455696	2.379747	0.56338	1.690141	1.183099	0.56338	0.972973	0.810811	1.783784	0.432432	0.30303	1.69697	0.671329	1.426573	1.398601	0.503497	0.777778	1.222222	2.166667	0.277778	0.555556	1.254902	0.745098	0.190476	0.952381	0.761905	0.333333	3.285714	0.47619	1.357664	2.145985	1.051095	0.788321	0.394161
1.058824	0.941176	1.333333	0.666667	0.507042	1.352113	0.929577	0.84507	1.521127	0.84507	1.354839	0.645161	0.787879	1.212121	1.111111	0.666667	0.888889	1.333333	0.842105	0.947368	1.052632	1.157895	1.025641	0.717949	1.025641	1.230769	0.956522	1.043478	0.933333	1.533333	0.666667	0.866667	0.7	1.3	0.807692	0.346154	1.846154	1.142857	0.857143	0.311688	1.168831	1.012987	2.103896	1.168831	0.233766	1.180328	1.377049	0.885246	0.885246	0.983607
1.2	0.8	0.702703	1.297297	0.961538	1.192308	0.961538	1.576923	0.884615	0.423077	0.945455	1.054545	1.45	0.55	0.54902	1.098039	1.019608	1.333333	1.138686	0.905109	0.817518	1.138686	1.025641	0.871795	0.923077	1.179487	0.829268	1.170732	0.791667	1.541667	0.791667	0.875	1.09434	0.90566	1.470588	0.882353	0.647059	0.734694	1.265306	0.313433	0.895522	1.746269	1.074627	1.253731	0.716418	1.018868	2.037736	0.849057	1.188679	0.339623
0.864865	1.135135	0.857143	1.142857	0.776471	0.705882	0.776471	1.129412	1.411765	1.2	0.888889	1.111111	1.5	0.5	1.283019	0.45283	0.90566	1.358491	0.592593	0.888889	1.111111	1.407407	1.207547	0.754717	0.981132	1.056604	0.842105	1.157895	1.037037	0.938272	0.839506	1.185185	1.058824	0.941176	1.21875	0.65625	1.125	0.894737	1.105263	0.467532	1.636364	1.168831	1.246753	1.090909	0.38961	0.803571	1.017857	0.910714	0.910714	0.910714
0.62069	1.37931	0.701754	1.298246	0.339623	1.641509	1.075472	1.245283	1.018868	0.679245	0.689655	1.310345	1.5	0.5	0.636364	0.727273	0.545455	2.090909	0.27027	2	0.810811	0.918919	1.304348	0.565217	1.434783	0.695652	0.4	1.6	0.87395	1.411765	1.210084	0.504202	0.521739	1.478261	2.142857	0.214286	0.642857	1.346939	0.653061	0.506024	1.156627	1.301205	0.578313	1.662651	0.795181	1.081967	1.868852	1.131148	0.442623	0.934426
0.842105	1.157895	0.814815	1.185185	0.695652	0.608696	0.782609	1.043478	1.73913	1.130435	1	1	1.043478	0.956522	0.971429	0.742857	0.457143	1.828571	0.689655	1.655172	0.896552	0.758621	1.493333	1.013333	0.64	0.853333	1.076923	0.923077	0.836364	1.818182	0.581818	0.763636	0.823529	1.176471	1.947368	0.263158	0.789474	0.8	1.2	0.4375	1.3125	1.0625	0.8125	1.9375	0.4375	0.767442	2.581395	1.116279	0.697674	0.27907
0.5	1.5	1.846154	0.153846	1.333333	0.888889	1.555556	0.888889	0.444444	0.888889	1.454545	0.545455	1	1	1.565217	1.043478	0.695652	0.695652	0.190476	1.333333	2.095238	0.380952	0.2	0.4	0.4	3	1	1	0.727273	0.727273	0	2.545455	1.5	0.5	0.789474	1.263158	0.947368	0.6	1.4	0.266667	0.533333	0.666667	1.066667	1.333333	2.133333	1.043478	1.043478	1.304348	0.782609	0.26087
0.897959	1.102041	0.923077	1.076923	1.285714	0.818182	0.935065	1.207792	1.012987	0.74026	0.964286	1.035714	1.418182	0.581818	0.930233	0.697674	1.023256	1.348837	1.142857	0.857143	1.428571	0.571429	0.990099	0.950495	0.712871	1.346535	0.703704	1.296296	0.736	0.96	0.896	1.408	0.727273	1.272727	1.130435	0.913043	0.956522	0.972222	1.027778	0.533333	1.2	0.966667	1.3	1.433333	0.566667	0.930233	1.162791	1.162791	0.976744	0.790698
0.75	1.25	1.19403	0.80597	0.897638	1.322835	1.133858	1.03937	0.992126	0.614173	0.958333	1.041667	0.888889	1.111111	0.708861	0.607595	1.113924	1.56962	0.666667	1.5	1.111111	0.722222	1.226667	0.906667	1.28	0.586667	1.084746	0.915254	0.99115	1.59292	0.743363	0.672566	1.302326	0.697674	1.815789	0.315789	0.868421	0.555556	1.444444	0.5	1.545455	1	1.181818	1.454545	0.318182	1.485714	1.714286	1.142857	0.571429	0.571429
1.111111	0.888889	1.294118	0.705882	0.786885	1.180328	0.786885	1.721311	0.737705	0.786885	0.086957	1.913043	1.285714	0.714286	1.073171	1.463415	0.439024	1.02439	0.923077	1.025641	1.282051	0.769231	0.774194	0.387097	0.903226	1.935484	0.872727	1.127273	0.611765	1.458824	1.035294	0.894118	1.032258	0.967742	1.442308	0.461538	1.096154	1.333333	0.666667	0.477273	1.568182	1.022727	1.022727	1.636364	0.272727	0.457143	1.142857	1.142857	1.371429	1.371429
1.166667	0.833333	1.333333	0.666667	1.75	0.916667	0.666667	1.25	0.916667	0.5	1.034483	0.965517	1.212121	0.787879	0.615385	1.641026	0.923077	0.820513	1.365854	1.560976	0.878049	0.195122	0.862745	1.411765	1.019608	0.705882	0.181818	1.818182	1.151515	0.787879	1.272727	0.787879	1	1	0.789474	0.631579	1.578947	1.6875	0.3125	1.217391	1.391304	0.869565	0.608696	1.391304	0.521739	0.617647	1.058824	0.970588	0.882353	1.411765
0.827586	1.172414	1.069767	0.930233	0.550459	1.87156	1.100917	0.770642	1.486239	0.220183	0.926829	1.073171	1.12	0.88	0.8	0.611765	1.035294	1.552941	0.666667	1.487179	0.717949	1.128205	1	1.166667	1.333333	0.5	0.740741	1.259259	0.713178	1.364341	1.116279	0.806202	1.189189	0.810811	2.021739	0.26087	0.717391	1.052632	0.947368	0.166667	1.5	1.5	0.833333	1.5	0.5	1.232877	1.561644	1.027397	0.575342	0.821918
1.5	0.5	1.142857	0.857143	1.125	0.375	2.625	0.625	0.5	0.75	1.6	0.4	0.785714	1.214286	0.266667	0.8	1.866667	1.066667	1.5	0	2.5	0	0.25	2.5	0	1.25	0.894737	1.105263	1.333333	0.888889	0.444444	1.333333	1.368421	0.631579	1.216216	0.891892	0.891892	0.555556	1.444444	1.125	1.3125	0.9375	1.5	0.1875	0.9375	1.263158	0	0.315789	0	2.526316
0.857143	1.142857	1.4	0.6	1.578947	0.631579	1.894737	1.263158	0	0.631579	1.5	0.5	0.6	1.4	1.16129	0.774194	1.032258	1.032258	1.103448	0.551724	0.413793	1.931034	1.043478	0.869565	0.521739	1.565217	1.157895	0.842105	0.108108	1.72973	0.540541	1.621622	0.909091	1.090909	0.818182	1.5	0.681818	0.461538	1.538462	0.113208	0.792453	1.018868	1.584906	1.018868	1.471698	0.222222	1.111111	0.888889	0	2
0.727273	1.272727	0.972973	1.027027	0.923077	1.648352	1.054945	0.989011	0.989011	0.395604	1.333333	0.666667	1.130435	0.869565	0.810127	0.860759	1.468354	0.860759	0.938272	1.037037	1.382716	0.641975	1.163636	0.872727	0.872727	1.090909	0.888889	1.111111	0.898876	0.674157	1.393258	1.033708	1.142857	0.857143	1.02439	1.097561	0.878049	1.263158	0.736842	0.410959	0.821918	1.068493	1.726027	1.315068	0.657534	1.457944	1.121495	1.065421	0.841121	0.560748
0.769231	1.230769	0.222222	1.777778	1.255814	0.55814	1.674419	1.395349	0.55814	0.55814	1.037037	0.962963	0.181818	1.818182	0.75	1.5	0.625	1.125	1.674419	0.093023	0.744186	1.488372	1.084746	1.830508	0.067797	1.016949	1.384615	0.615385	1.302326	1.023256	0.930233	0.744186	0.7	1.3	0.724138	1.137931	1.137931	0.666667	1.333333	0.830769	0.738462	0.738462	0.461538	1.292308	1.938462	1.090909	0.909091	0.363636	0.545455	1.272727
0.956522	1.043478	0.888889	1.111111	0.94382	1.41573	1.146067	1.146067	1.213483	0.134831	0.526316	1.473684	1.181818	0.818182	0.769231	0.769231	1.076923	1.384615	0.918033	1.114754	0.918033	1.04918	1	1	0.857143	1.142857	0.16	1.84	0.830189	1.056604	1.509434	0.603774	0.857143	1.142857	1.4	0.7	0.9	1.125	0.875	0.1	1.5	2.4	0.8	0.8	0.4	0.710526	1.894737	1.184211	1.026316	0.552632
0.75	1.25	0.5	1.5	0.857143	1.648352	1.054945	0.725275	0.857143	0.857143	0.823529	1.176471	1.84	0.16	1	0.692308	1.230769	1.076923	0.761905	0.761905	1.238095	1.238095	0.923077	1.046154	1.476923	0.553846	0.521739	1.478261	1.448276	0.689655	1.103448	0.758621	1.076923	0.923077	1.548387	0.774194	0.677419	1.257143	0.742857	0.072289	0.86747	1.518072	1.084337	1.518072	0.939759	1.39726	0.821918	0.821918	0.739726	1.39726
1.081081	0.918919	0.947368	1.052632	1.058824	1.129412	0.847059	1.270588	0.776471	0.917647	1.333333	0.666667	1.411765	0.588235	0.888889	0.740741	0.888889	1.481481	0.878049	1.463415	1.073171	0.585366	0.647059	1.176471	1.411765	0.764706	0.666667	1.333333	0.837209	0.651163	1.209302	1.302326	1.052632	0.947368	1.32	0.6	1.08	1.071429	0.928571	0.447761	1.074627	1.343284	0.80597	1.343284	0.985075	0.823529	1.470588	1.705882	0.882353	0.470588
1.083333	0.916667	0.965517	1.034483	0.782609	1.434783	0.652174	0.978261	1.304348	0.847826	0.857143	1.142857	1	1	0.709677	1.290323	0.967742	1.032258	0.474576	1.355932	1.288136	0.881356	0.769231	1.076923	1.384615	0.769231	0.666667	1.333333	0.984615	0.923077	1.353846	0.738462	1	1	0.75	1.59375	0.65625	1.363636	0.636364	0.321429	1.928571	1.071429	0.964286	1.285714	0.428571	1.090909	0.779221	0.545455	1.168831	0.779221
1.294118	0.705882	0.869565	1.130435	1.125	0.9375	1.5	1.1875	0.875	0.375	0.823529	1.176471	0.758621	1.241379	1.3	1.05	0.95	0.7	0.8	0.8	1.6	0.8	1.25	1.083333	0.916667	0.75	0.875	1.125	1.163636	1.090909	1.163636	0.581818	1.172414	0.827586	1.677966	0.610169	0.711864	1.178571	0.821429	0.25	1.8125	1.3125	1	0.6875	0.9375	0.814815	1.259259	0.814815	0.592593	1.407407
0.923077	1.076923	1.098039	0.901961	1.815789	0.236842	1.105263	1.105263	1.026316	0.710526	0.733333	1.266667	0.949495	1.050505	1.181818	0.590909	1.5	0.727273	0.754717	0.90566	2.113208	0.226415	0.656716	1.970149	0.298507	1.074627	0.68	1.32	1.875	0.6875	0.375	1.0625	0.714286	1.285714	0.642857	1.028571	1.328571	0.986667	1.013333	1.022727	0.818182	1.840909	1.5	0.204545	0.613636	1.028571	0.685714	0.171429	0.514286	1.028571
1.111111	0.888889	1.2	0.8	2	0	1.2	0.8	0.8	1.2	1.5	0.5	0.947368	1.052632	1.230769	0.615385	2.153846	0	1.333333	0.222222	1.555556	0.888889	0.857143	1.142857	0.285714	1.714286	1.625	0.375	1.5	1.25	0.5	0.75	1.636364	0.363636	0.913043	0.913043	1.173913	1.272727	0.727273	1.5	1.5	0.9	1.2	0.9	0	0.75	0	1.5	0	1.875
0.434783	1.565217	1.052632	0.947368	0.466667	1.733333	0.6	1.2	1.466667	0.533333	0.645161	1.354839	0.8	1.2	1.244444	0.311111	0.577778	1.866667	0.363636	1.318182	1.454545	0.863636	2.060606	0.606061	0.969697	0.363636	0.9375	1.0625	0.571429	2.15873	0.730159	0.539683	0.651163	1.348837	1.421053	0.828947	0.75	0.375	1.625	0.4	2.066667	0.8	0.866667	1.733333	0.133333	1.061947	1.59292	1.380531	0.849558	0.530973
0.714286	1.285714	0.5	1.5	0.510638	1.617021	0.893617	0.680851	1.361702	0.93617	0.8	1.2	1.282051	0.717949	0.851064	0.425532	0.680851	2.042553	0.736842	1.157895	1.210526	0.894737	1.130435	0.73913	1.391304	0.73913	0.625	1.375	0.821918	0.931507	1.534247	0.712329	0.615385	1.384615	1.636364	0.409091	0.954545	1.633333	0.366667	0.289157	0.650602	2.240964	0.578313	1.951807	0.289157	0.535714	1.821429	0.803571	1.125	1.125
0.769231	1.230769	0.482759	1.517241	0.367347	1.714286	0.612245	1.102041	1.346939	0.857143	0.5625	1.4375	1	1	1.615385	0.923077	0.153846	1.307692	0.88	1.52	0.88	0.72	1.702128	0.595745	1.361702	0.340426	0.714286	1.285714	0.666667	1.166667	1.5	0.666667	0.533333	1.466667	2	0.285714	0.714286	0.47619	1.52381	0.181818	2	0.727273	0.363636	2.363636	0.363636	0.88	1.52	1.36	0.8	1.12
0.727273	1.272727	1.193548	0.806452	0.659341	1.186813	0.857143	1.648352	1.054945	0.593407	0.76	1.24	1.047619	0.952381	0.5	0.363636	0.454545	2.681818	0.676056	2.253521	0.84507	0.225352	0.983607	0.590164	1.967213	0.459016	0.685714	1.314286	0.551724	1.344828	1.862069	0.241379	1.04	0.96	1.472727	0.163636	1.363636	0.542373	1.457627	0.058824	1.705882	0.823529	1.176471	2.117647	0.117647	0.84	2.34	1.44	0.54	0.48
1.333333	0.666667	1.176471	0.823529	0.972973	1.621622	0.324324	0.810811	1.621622	0.648649	1.2	0.8	0.909091	1.090909	0.585366	1.853659	0.390244	1.170732	1.428571	0.857143	0.857143	0.857143	0.8	0.96	0.8	1.44	0.666667	1.333333	0.685714	0.8	1.485714	1.028571	0.714286	1.285714	0.923077	1.153846	0.923077	1.263158	0.736842	0.514286	0.514286	1.885714	1.371429	1.714286	0	1.021277	1.276596	1.787234	0.638298	0.765957
1	1	0.625	1.375	0.48	1.44	1.08	0.84	1.92	0.24	0.421053	1.578947	0.8	1.2	0.941176	1.411765	0.470588	1.176471	0.5	1.125	1.375	1	1.066667	1.6	0.977778	0.355556	0.823529	1.176471	0.965517	1.448276	1.034483	0.551724	0.533333	1.466667	0.833333	1	1.166667	1.5	0.5	0.40678	2.033898	0.915254	0.813559	1.118644	0.711864	0.588235	0.588235	1.058824	0.470588	2
0.666667	1.333333	1.391304	0.608696	1.384615	0.346154	1.269231	0.346154	1.961538	0.692308	1.692308	0.307692	0.473684	1.526316	1.793103	0.413793	0.551724	1.241379	1.787234	0.510638	1.191489	0.510638	0.965517	0.827586	0.275862	1.931034	1.533333	0.466667	0.979592	1.061224	0.897959	1.061224	1.037037	0.962963	0.906977	0.837209	1.255814	0.588235	1.411765	1.813953	1.046512	0.488372	1.116279	0.837209	0.697674	0.833333	2.333333	0.666667	0.666667	0.833333
0.727273	1.272727	1.703704	0.296296	1.875	0.46875	0.46875	0.5625	0.5625	2.0625	1.307692	0.692308	0.782609	1.217391	1.333333	0.833333	1.166667	0.666667	0.952381	0.761905	1.714286	0.571429	0.685714	1.142857	0.8	1.371429	1.68	0.32	1.538462	0.538462	0.384615	1.538462	1.571429	0.428571	0.589286	0.642857	1.767857	0.923077	1.076923	2.297872	1.276596	0.319149	0.574468	0.638298	0.893617	0.444444	1.555556	0.444444	1.333333	1.333333
1	1	0.909091	1.090909	0.875	1	1.25	1.125	1	0.75	1.157895	0.842105	1.111111	0.888889	0.769231	0.615385	1.538462	1.076923	1.16129	0.516129	1.548387	0.774194	1.333333	1.142857	0.761905	0.761905	1.130435	0.869565	0.820513	1.435897	0.923077	0.820513	0.842105	1.157895	1.1	0.6	1.3	0.842105	1.157895	0	1.384615	1.153846	1.615385	1.269231	0.576923	1.466667	0.266667	0.4	0.666667	1.466667
1.105263	0.894737	0.909091	1.090909	1.132075	1.132075	0.962264	1.358491	0.792453	0.622642	1.0625	0.9375	1.111111	0.888889	0.48	0.72	1.6	1.2	1.317073	0.585366	1.02439	1.073171	1.287356	0.965517	1.149425	0.597701	0.622222	1.377778	0.714286	1.095238	1.238095	0.952381	0.844444	1.155556	1.571429	0.571429	0.857143	0.848485	1.151515	0.388889	0.888889	1.555556	1.444444	1.111111	0.611111	1.159664	1.411765	0.857143	1.109244	0.605042
0.714286	1.285714	0.777778	1.222222	0.588235	1.411765	0.352941	1.176471	1.058824	1.411765	0.769231	1.230769	1.4	0.6	0.903226	1.032258	0.774194	1.290323	0.592593	1.185185	1.333333	0.888889	0.190476	1.333333	1.333333	1.142857	1.052632	0.947368	1	1	1.3	0.7	1.142857	0.857143	2.045455	0.272727	0.681818	0.969697	1.030303	1	1	1.833333	0.833333	0.833333	0.5	1.16129	1.258065	0.580645	0.774194	1.258065
0.75	1.25	1.333333	0.666667	0.711864	1.118644	1.423729	0.508475	1.118644	1.118644	1.235294	0.764706	0.944444	1.055556	1.466667	0.133333	0.8	1.6	0.521739	0.695652	2.26087	0.521739	0.8	1.028571	0.914286	1.257143	1.12	0.88	1.333333	0.848485	0.848485	0.969697	0.875	1.125	0.825	0.825	1.35	1.055556	0.944444	1.714286	1.285714	1.071429	0.642857	0.214286	1.071429	0.972973	1.621622	0.324324	0.972973	1.459459
1.111111	0.888889	1.190476	0.809524	1.090909	0.436364	1.309091	0.436364	0.872727	1.854545	1.0625	0.9375	0.816327	1.183673	1.565217	0.434783	1.130435	0.869565	0.914286	0.685714	1.371429	1.028571	0.5	1.1	1	1.4	1.508772	0.491228	1.220339	0.813559	1.152542	0.813559	1.090909	0.909091	0.77027	1.013514	1.216216	0.633333	1.366667	0.9	1.35	0.6	1.65	0.675	0.825	1.756098	0.878049	0.878049	1.02439	0.585366
1	1	0.705882	1.294118	0.375	1.575	1.65	0.975	0.975	0.45	1	1	1.407407	0.592593	1.290323	0.322581	1.290323	1.096774	1.263158	0.526316	1.473684	0.736842	0.608696	1.043478	1.73913	0.608696	0.416667	1.583333	1.125	1.25	0.875	0.75	0.814815	1.185185	1.5	0.409091	1.090909	1.058824	0.941176	0.72	1.12	1.28	0.64	1.52	0.72	1.090909	1.090909	1.527273	0.763636	0.872727
0.933333	1.066667	1.066667	0.933333	0.882353	1.235294	1.588235	0.705882	1.058824	0.529412	0.333333	1.666667	2	0	0.545455	1.454545	1.272727	0.727273	1.333333	1.111111	0.444444	1.111111	1.37931	0.413793	1.517241	0.689655	0.75	1.25	0.888889	1	1.222222	0.888889	0.666667	1.333333	1.875	0.75	0.375	1.5	0.5	0	1.615385	1.846154	0.692308	1.615385	0.230769	0.8	0.8	1.2	1.2	0.8
0.785714	1.214286	1.066667	0.933333	1.285714	0.6	1.542857	0.942857	1.2	0.428571	1.789474	0.210526	0.933333	1.066667	1.037037	1.037037	0.444444	1.481481	2	0	1.428571	0.571429	0.75	1	1.25	1	1.44	0.56	1.860465	0.55814	0.744186	0.837209	1.189189	0.810811	1.2	0.48	1.32	0.705882	1.294118	0.526316	0.631579	1.052632	1.157895	2.421053	0.210526	0.9	0.6	0.45	1.65	1.35
2	0	1.304348	0.695652	0.695652	0.608696	0.956522	0.347826	1.478261	1.913043	1.311475	0.688525	0.618557	1.381443	1.364706	0.847059	0.282353	1.505882	0.408163	1.632653	1.306122	0.653061	1.560976	1.105691	0.422764	0.910569	1.538462	0.461538	0.964539	1.702128	0.510638	0.822695	1.052632	0.947368	1.466667	0.733333	0.8	0.6	1.4	0.869565	0.695652	0.434783	0.608696	1.304348	2.086957	1.125	0.9375	1.125	0.9375	0.9375
0.6	1.4	0.833333	1.166667	1.945946	0.162162	0.486486	1.459459	0.648649	1.297297	1.066667	0.933333	0.533333	1.466667	0.444444	0.666667	1.111111	1.777778	0.952381	0.952381	1.333333	0.761905	0.941176	2.352941	0.470588	0.235294	1	1	0.842105	1.473684	1.052632	0.631579	1.125	0.875	0.6	1.4	1	0.4	1.6	1.666667	1.333333	0.666667	0.666667	1	0.666667	1.25	0.5	0	1.25	1
1	1	0.823529	1.176471	0.789474	1.105263	1.894737	0.789474	0.789474	0.631579	1	1	1	1	1.090909	1.272727	1.090909	0.545455	0.545455	1.090909	0.545455	1.818182	1.037037	1.185185	1.185185	0.592593	1	1	1.555556	0.666667	0.666667	1.111111	0.615385	1.384615	1.222222	0.888889	0.888889	1.263158	0.736842	0.292683	1.609756	1.609756	1.02439	0.878049	0.585366	0.789474	1.105263	0.789474	1.578947	0.631579
2	0	2	0	2.4	0	2.4	1.2	0	0	2	0	0.4	1.6	0	0	2	2	2.666667	0	1.333333	0	1.714286	0	1.142857	1.142857	1.2	0.8	0	0	0	0	1.333333	0.666667	1.2	0.3	1.5	0	2	0	3	1	0	1	1	0	0	0	0	2
0.285714	1.714286	1	1	0.705882	0.882353	0.529412	1.588235	1.058824	1.235294	0.75	1.25	1.111111	0.888889	0.666667	1.833333	0.666667	0.833333	2.117647	0.705882	0.470588	0.705882	1.142857	1.714286	0.285714	0.857143	1.142857	0.857143	1.666667	1.333333	0.333333	0.666667	0.833333	1.166667	2	0	1	1.375	0.625	1.105263	0.315789	1.578947	1.578947	0.789474	0.631579	1.111111	0.666667	0.888889	0.888889	1.777778
1	1	1.625	0.375	0.307692	0.307692	2.153846	1.076923	0.923077	1.230769	1	1	0.857143	1.142857	2.181818	0.272727	0.636364	0.909091	1.263158	0.842105	1.473684	0.421053	1.037037	1.185185	0.740741	1.037037	1.25	0.75	1.802817	0.788732	0.957746	0.450704	0.923077	1.076923	0.585366	1.097561	1.317073	1.222222	0.777778	1.8	1.32	0.48	1.32	0.72	0.36	0.947368	0	0.631579	1.263158	1.578947
0.571429	1.428571	0.5	1.5	0.473684	0.473684	1.578947	0.947368	1.421053	1.105263	0.769231	1.230769	1.272727	0.727273	1.411765	0.941176	0.941176	0.705882	0.823529	0.941176	0.705882	1.529412	1.090909	1.454545	0.545455	0.909091	1	1	0.842105	1.684211	0.842105	0.631579	0.571429	1.428571	1.043478	0.782609	1.173913	1.090909	0.909091	0.342857	1.2	2.228571	0.857143	1.028571	0.342857	0.571429	1.714286	0.571429	1.428571	1.142857
0.8	1.2	0.666667	1.333333	0.956522	0.608696	0.782609	1.73913	1.304348	0.608696	0.705882	1.294118	1.411765	0.588235	0.625	1.875	0.25	1.25	1.052632	0.77193	1.263158	0.912281	1.416667	0.5	1.166667	0.916667	1.125	0.875	0.75	1.416667	1	0.833333	0.869565	1.130435	1.5	0.875	0.625	1.419355	0.580645	0.352941	0.917647	2.188235	0.705882	1.2	0.635294	0.738462	0.830769	1.292308	1.015385	1.2
0.909091	1.090909	0.857143	1.142857	0.75	3.25	0.5	0.5	0.5	0.5	0.5	1.5	1.333333	0.666667	0.727273	1.090909	1.454545	0.727273	0.75	1.5	0.5	1.25	0.923077	1.230769	0.615385	1.230769	1.333333	0.666667	1.111111	0.444444	1.555556	0.888889	0.947368	1.052632	1.384615	0.461538	1.153846	0.857143	1.142857	0.428571	0.428571	1.928571	1.071429	1.5	0.642857	1.142857	1.142857	1.142857	0.571429	1.428571
1.411765	0.588235	0.8	1.2	0.5	1.125	0.875	1.375	1	1.125	1.04	0.96	0.666667	1.333333	0.102564	1.230769	1.74359	0.923077	1	0.9	1.4	0.7	1	1	1	1	0.555556	1.444444	1.142857	0.571429	1.714286	0.571429	0.916667	1.083333	0.692308	1.269231	1.038462	0.846154	1.153846	0.724138	1.551724	1.655172	0.931034	0.827586	0.310345	0.813559	1.322034	1.322034	1.220339	0.813559
1.5	0.5	1	1	2.068966	0.827586	0	1.241379	0.827586	1.034483	0	2	0.8	1.2	0.842105	1.263158	1.052632	0.842105	1.866667	0.266667	0.266667	1.6	0	1.333333	1.333333	1.333333	1.111111	0.888889	1	1.5	0.5	1	0.666667	1.333333	1.5	0.375	1.125	1.333333	0.666667	0.4	1.8	0.6	2.4	0.6	0.2	1	0.5	0.5	1.5	2
0.307692	1.692308	1.166667	0.833333	0.789474	1.578947	0.473684	0.631579	1.105263	1.421053	0.857143	1.142857	1.157895	0.842105	1	1	0.75	1.25	0.470588	0.941176	1.411765	1.176471	1.384615	0.615385	1.538462	0.461538	0.4	1.6	0.717949	1.435897	0.923077	0.923077	1.142857	0.857143	1.411765	1.058824	0.529412	0.615385	1.384615	0.153846	1.384615	1.538462	1.692308	0.769231	0.461538	1.02439	1.463415	1.02439	0.878049	0.585366
0.75	1.25	1	1	1.076923	1.384615	0.769231	0.769231	0.769231	1.230769	1	1	1	1	0.727273	1.090909	0.727273	1.454545	0.909091	1.454545	1.636364	0	1.032258	1.16129	1.419355	0.387097	0.8	1.2	0.588235	1.647059	1.529412	0.235294	1.090909	0.909091	1.227273	0.954545	0.818182	1.225806	0.774194	1.148936	1.021277	1.148936	0.765957	1.404255	0.510638	0.833333	1.333333	0.666667	0.5	1.333333
0	2	1	1	0.206897	3.310345	0.206897	0.413793	1.448276	0.413793	0.32	1.68	1.333333	0.666667	0.774194	1.032258	0.387097	1.806452	0.307692	1.692308	0.923077	1.076923	2.5	0	1.25	0.25	0.909091	1.090909	0.2	2.1	1.3	0.4	0.181818	1.818182	2.1	0.3	0.6	0.307692	1.692308	0	2.210526	0.947368	0.631579	2.210526	0	0.615385	1.846154	1.230769	0.153846	1.846154
0.545455	1.454545	1.4	0.6	0.75	1.2	1.35	0.3	0.9	1.5	1.384615	0.615385	0.631579	1.368421	1.142857	0.380952	1.428571	1.047619	1.333333	1.066667	1.066667	0.533333	0.857143	1.333333	0.666667	1.142857	1.090909	0.909091	1.962264	0.679245	0.45283	0.90566	1.294118	0.705882	0.5	1.166667	1.333333	0.470588	1.529412	1.627119	1.322034	0.711864	0.40678	0.915254	1.016949	1.636364	0.954545	0.545455	1.090909	0.545455
1.333333	0.666667	2	0	0	1.2	0.6	0.6	0.6	3	1	1	1.142857	0.857143	0.8	2	0	1.2	0.8	0.8	0	2.4	1	0	1	2	1	1	0.421053	0.421053	1.684211	1.473684	0	2	0.5	0.75	1.75	1	1	1.5	1.5	0.25	0.5	1.25	1	0.666667	0	1.333333	2	0.666667
0.285714	1.714286	1	1	0.75	0.666667	1.916667	0.75	1.333333	0.583333	1.04	0.96	0.608696	1.391304	1.241379	0.551724	0.413793	1.793103	1.142857	0.457143	1.028571	1.371429	1.583333	1.25	0.333333	0.833333	1.333333	0.666667	0.982456	0.982456	0.912281	1.122807	0.818182	1.181818	1.05	0.9	1.05	1.1	0.9	1.2	0.428571	1.114286	0.942857	0.771429	1.542857	1.5	1	0.25	1.5	0.25
0.823529	1.176471	0.967742	1.032258	0.627907	1.395349	1.116279	0.976744	1.395349	0.488372	0.470588	1.529412	1.5	0.5	0.895522	0.895522	0.895522	1.313433	0.571429	1.206349	1.396825	0.825397	0.571429	1.371429	1.142857	0.914286	0.615385	1.384615	1.39759	0.722892	1.060241	0.819277	0.5	1.5	1.846154	0.461538	0.692308	1.407407	0.592593	0.179104	1.880597	0.985075	0.716418	1.970149	0.268657	0.530973	1.80531	1.380531	0.955752	0.79646
0.571429	1.428571	0.85	1.15	0.491803	2.065574	0.688525	0.983607	1.377049	0.393443	0.857143	1.142857	1.75	0.25	0.705882	0.54902	1.019608	1.72549	0.45283	2.113208	0.603774	0.830189	1.44	0.48	1.76	0.32	0.56	1.44	0.8	1.136842	1.263158	0.8	0.695652	1.304348	2.205882	0.264706	0.529412	1.225806	0.774194	0.369231	2.030769	1.384615	0.553846	1.2	0.461538	0.954545	2.113636	1.295455	1.159091	0.204545
2	0	1	1	2.285714	0.285714	0.285714	0.285714	1.714286	1.142857	0	2	0.857143	1.142857	1.142857	2.285714	0	0.571429	2	0	1	1	0.8	2.4	0	0.8	1.666667	0.333333	1	2	0	1	0	2	1.5	1.5	0	0.666667	1.333333	0.571429	2	1.428571	0.285714	0.857143	0.857143	0	1.333333	0.666667	0.666667	0.666667
0.857143	1.142857	1.176471	0.823529	1.125	0.5625	0.5625	0.75	1.875	1.125	0.5	1.5	1	1	1.066667	1.266667	0.8	0.866667	0.521739	0.869565	1.913043	0.695652	1.666667	0	1.833333	0.5	1.454545	0.545455	0.666667	1.2	1.466667	0.666667	1	1	0.882353	0.352941	1.764706	1.416667	0.583333	0.142857	1.285714	1.571429	0.857143	2.142857	0	0.75	1.35	1.95	0.3	1.05
1.2	0.8	1.5	0.5	1.333333	1.066667	1.866667	0.666667	0.8	0.266667	0.8	1.2	0.666667	1.333333	1.6	0	0.8	1.6	1.333333	1.066667	0.533333	1.066667	0.705882	1.176471	0.705882	1.411765	1.5	0.5	1.714286	0.571429	0.285714	1.428571	0.571429	1.428571	1.333333	0.833333	0.833333	0	2	1.3125	1.5	0.375	1.875	0.375	0.5625	1.285714	0	0.857143	0.857143	0.428571
0.857143	1.142857	0.545455	1.454545	0.363636	1.636364	0.363636	1.090909	1.818182	0.727273	1	1	1.090909	0.909091	0	0	2	2	0.333333	1	1.333333	1.333333	0.545455	1.090909	2	0.363636	1	1	0.8	1.066667	1.333333	0.8	0.4	1.6	1.875	0.75	0.375	1.333333	0.666667	1	1.5	1	0.75	0.75	1	1.153846	0.692308	0.923077	0.692308	1.153846
1.142857	0.857143	1.52381	0.47619	0.409091	1.227273	0.681818	0.954545	2.045455	0.681818	1.142857	0.857143	1.135135	0.864865	1.058824	0.352941	2	0.588235	1	1.4	1	0.6	1	0.8	1	1.2	0.695652	1.304348	0.545455	0.909091	0.545455	2	1.142857	0.857143	0.75	0.75	1.5	0.909091	1.090909	0.652174	0.913043	1.173913	1.304348	1.434783	0.521739	1.454545	0.727273	1.090909	0.909091	0.909091
0.580645	1.419355	1.166667	0.833333	0.483871	2.322581	0.677419	0.483871	1.16129	0.870968	0.705882	1.294118	1.818182	0.181818	0.416667	1.166667	0.666667	1.75	0.457143	2.171429	1.142857	0.228571	1.636364	0.909091	1.090909	0.363636	0.823529	1.176471	0.738462	1.415385	1.292308	0.553846	0.941176	1.058824	1.411765	0.882353	0.705882	1.4	0.6	0	1.75	0.875	0.75	2.625	0	0.9	1.1	1.2	0.7	1.3
0.761905	1.238095	1.6	0.4	0.363636	2.545455	0.363636	0.909091	1.090909	0.727273	0.526316	1.473684	0.888889	1.111111	1.513514	0.864865	0.432432	1.189189	0.842105	1.052632	1.263158	0.842105	1.2	1.2	0.4	1.2	1.090909	0.909091	0.489796	1.061224	1.469388	0.979592	1	1	0.75	0.75	1.5	0.923077	1.076923	0.157895	1.736842	0.789474	0.947368	2.210526	0.157895	0.5	1.75	1.875	0.75	0.625
1	1	1.333333	0.666667	1.058824	1.235294	0.352941	0.529412	2.117647	0.705882	0.5	1.5	1.290323	0.709677	0.909091	0.272727	0.636364	2.181818	0.8	1.4	1.2	0.6	0.875	0.75	1.75	0.625	0.545455	1.454545	0.533333	0.977778	1.155556	1.333333	0.857143	1.142857	1.105263	0.631579	1.263158	0.941176	1.058824	0.12766	1.148936	1.787234	0.510638	1.021277	1.404255	0.923077	1.538462	1.076923	0.307692	0.769231
0.705882	1.294118	1.111111	0.888889	1.68	0.48	0.84	2.28	0.48	0.24	1.555556	0.444444	1.066667	0.933333	1	0.25	1	1.75	0.875	0.375	1	1.75	1.066667	1.066667	0.533333	1.333333	0.2	1.8	1.333333	0.833333	0.333333	1.5	0.9	1.1	1.166667	0.416667	1.416667	0.363636	1.636364	0.782609	0.434783	1.913043	1.565217	1.043478	0.26087	0.818182	1.636364	0.272727	0	1.363636
1.636364	0.363636	0.571429	1.428571	1.05	0.45	1.35	0.9	1.8	0.45	1.375	0.625	1.25	0.75	1.037037	0.740741	1.037037	1.185185	2.666667	0	0.888889	0.444444	0.761905	0.761905	1.142857	1.333333	0.470588	1.529412	0.714286	1.142857	1.142857	1	1.4	0.6	1.235294	1.411765	0.352941	1.157895	0.842105	0.324324	1.459459	1.135135	1.297297	1.135135	0.648649	1.05	0.9	1.05	1.35	0.9
1.222222	0.777778	0.666667	1.333333	1.2	1.68	0.48	0.96	1.2	0.48	0.8	1.2	2	0	0.952381	0.761905	1.142857	1.142857	0.666667	0.444444	2	0.888889	1.142857	0.380952	1.142857	1.333333	0.727273	1.272727	0.380952	0.952381	1.714286	0.952381	0.888889	1.111111	1.5	0.375	1.125	0.2	1.8	0.230769	1.153846	1.615385	1.153846	1.615385	0.230769	1.090909	1.454545	0.363636	1.818182	0.545455
1.666667	0.333333	0.2	1.8	0.75	1	1.75	0.75	1.5	0.25	0.4	1.6	0.666667	1.333333	0.666667	0.5	0.833333	2	1	0.8	1.2	1	1.142857	0.571429	1.333333	0.952381	0.5	1.5	0.727273	0.545455	1.454545	1.272727	1.428571	0.571429	3	0	0	1.142857	0.857143	0.272727	1.090909	1.090909	0.545455	2.727273	0.272727	0.342857	1.714286	0.342857	1.885714	0.685714
0.636364	1.363636	1.222222	0.777778	1.333333	1.2	0.533333	1.466667	0.666667	0.8	0.482759	1.517241	1.5	0.5	0.8	0.977778	0.355556	1.866667	1.621622	0.864865	0.756757	0.756757	1.5	0.25	1.25	1	0.181818	1.818182	0.253968	1.587302	1.142857	1.015873	0.444444	1.555556	2	0.5	0.5	1.166667	0.833333	0	0.90411	2.547945	0.739726	1.808219	0	0.375	3.125	0.625	1.25	0.5
0.4	1.6	1	1	0.526316	1.157895	0.842105	1.263158	1.473684	0.736842	0.769231	1.230769	1.384615	0.615385	0.465116	1.581395	0.930233	1.023256	0.666667	1.333333	0.857143	1.142857	0.827586	0.965517	1.517241	0.689655	0	2	0.711111	1.155556	1.511111	0.622222	1.066667	0.933333	1.2	0.9	0.9	1.066667	0.933333	0.125	1.25	1.75	1.25	1.5	0.125	0.909091	1.181818	0.727273	0.909091	1.363636
0.363636	1.636364	0.666667	1.333333	0	0.461538	0.923077	1.384615	2.307692	0.923077	0	2	1.333333	0.666667	1.263158	1.052632	0.421053	1.263158	0.266667	1.333333	1.6	0.8	1.333333	0	2.666667	0	0	0	1.12	0.64	1.92	0.32	1	1	0	1.5	1.5	1.666667	0.333333	0	1	2	1	2	0	0.705882	1.764706	1.411765	1.411765	0.705882
0.285714	1.714286	1.314286	0.685714	0.136364	2.181818	1.090909	0.818182	1.090909	0.681818	0.461538	1.538462	1	1	0.852459	0.459016	0.393443	2.295082	0.428571	1.428571	1.428571	0.714286	0.8	0.8	1.76	0.64	0.444444	1.555556	0.717949	1.538462	1.333333	0.410256	0.47619	1.52381	1.6	1	0.4	1.142857	0.857143	0.162162	1.783784	0.648649	1.621622	1.621622	0.162162	0.342857	2.057143	1.285714	0.857143	0.942857
0.333333	1.666667	1	1	1	0.666667	2	0.333333	1	1	1.2	0.8	0.8	1.2	0.888889	0.444444	1.333333	1.333333	2.333333	0.333333	0.666667	0.666667	0.4	2	0.8	0.8	1.75	0.25	2.4	1.6	0	0	1.6	0.4	0.8	0.6	1.6	2	0	0.571429	2	1.428571	1.142857	0.285714	0.571429	0.666667	0	0	0	2
1	1	1.5	0.5	0.857143	1.142857	2	1.714286	0.285714	0	0	2	0	0	0	0	0	0	1	1.5	1	0.5	0.363636	1.818182	1.090909	0.727273	0.285714	1.714286	0.571429	2.857143	0.571429	0	1	1	1.5	1	0.5	1.333333	0.666667	1.2	1.8	2.4	0	0.6	0	0	1	0	3	1
0.857143	1.142857	1	1	0.75	1.5	0.375	1.875	1.125	0.375	0.375	1.625	0.857143	1.142857	1.818182	1.454545	0	0.727273	0.571429	1.714286	1.142857	0.571429	1.090909	1.090909	1.090909	0.727273	0.333333	1.666667	0.615385	1.230769	1.538462	0.615385	1.5	0.5	1.5	0.9	0.6	1.142857	0.857143	0.705882	1.058824	1.058824	1.058824	2.117647	0	0.285714	2	2	0.857143	0.285714
0	0	1.294118	0.705882	1	2	1	0	0	2	1.714286	0.285714	0.222222	1.777778	2	0	0	2	0	0	0	0	0.125	2.375	1	0.5	0.823529	1.176471	4	0	0	0	0.888889	1.111111	0.576923	1.038462	1.384615	0	2	0.9375	3.75	0.375	0.375	0.375	0.1875	0	0	0	0	0
0	0	1.111111	0.888889	1.411765	0	1.411765	0	2.470588	0.705882	1.538462	0.461538	0.62069	1.37931	2.193548	0.129032	0.258065	1.419355	0.347826	1.217391	2.086957	0.347826	0.888889	1.777778	0.266667	1.066667	1.6	0.4	1.272727	1.636364	0.181818	0.909091	2	0	0.789474	0.947368	1.263158	1	1	1.783784	1.459459	0	0.486486	1.297297	0.972973	0	0	0	2	1
0.8	1.2	1.666667	0.333333	0.153846	1.076923	0.923077	0.923077	0.615385	2.307692	0.5	1.5	1.2	0.8	1	0.571429	0.857143	1.571429	0.648649	1.189189	1.297297	0.864865	1.043478	0.695652	0.173913	2.086957	1	1	1.189189	1.405405	0.972973	0.432432	0.4	1.6	1.333333	0.666667	1	1.5	0.5	0	1.071429	1.714286	0.857143	2.357143	0	0.685714	1.028571	1.371429	0.685714	1.371429
1.6	0.4	2	0	2	0	1	1.5	0.5	1	2	0	0.421053	1.578947	0	1.333333	1.333333	1.333333	2	0	2	0	0	1.333333	0	2.666667	1.142857	0.857143	1.6	0.8	0.4	1.2	1.666667	0.333333	0.818182	0.545455	1.636364	0.4	1.6	2	0	2	0.666667	0	1.333333	1.2	0	0	1.2	2.4
1.555556	0.444444	1.647059	0.352941	2	0.444444	1.777778	0.888889	0.222222	0.666667	0.888889	1.111111	0.3	1.7	1.185185	0.296296	1.62963	0.888889	2	0	1.25	0.75	0.5	0.75	0.75	2	1.076923	0.923077	0.909091	0.545455	0.727273	1.818182	1.333333	0.666667	0.290323	1.354839	1.354839	0.608696	1.391304	1.043478	1.173913	1.043478	1.043478	0.521739	1.173913	1.304348	0.26087	0	0.782609	1.043478
1.6	0.4	1.111111	0.888889	0.62069	0	0.827586	0.827586	2.482759	1.241379	0.75	1.25	0.4	1.6	1.52381	0.380952	1.142857	0.952381	1.333333	0.8	0.533333	1.333333	1.217391	1.391304	0.347826	1.043478	1	1	1.647059	1.176471	0	1.176471	1.6	0.4	1.2	0.733333	1.066667	0.444444	1.555556	0.461538	1.076923	1.076923	0.769231	2.461538	0.153846	0	0.75	0.75	0.75	1.875
1.142857	0.857143	1.090909	0.909091	1.2	0.6	1.2	0.6	1.2	1.2	1.636364	0.363636	1.727273	0.272727	0.666667	1.5	1	0.833333	1.090909	0.727273	1.090909	1.090909	1.333333	2	0	0.666667	0.75	1.25	0.888889	1.777778	0.444444	0.888889	0.857143	1.142857	1	1.285714	0.714286	1.117647	0.882353	0.857143	0.428571	1.285714	2.142857	0.428571	0.857143	0.857143	0.428571	0.857143	0.857143	0.428571
0.857143	1.142857	0.909091	1.090909	0.857143	0.857143	0.428571	1.5	1.928571	0.428571	0.666667	1.333333	2	0	0.740741	0.444444	0.592593	2.222222	0.823529	0.705882	1.294118	1.176471	1.5	0.333333	2	0.166667	1.333333	0.666667	0.324324	1.945946	1.297297	0.432432	0.75	1.25	1.5	0.375	1.125	0.869565	1.130435	0.428571	0.857143	1.142857	0.714286	2.714286	0.142857	0.5625	2.0625	1.6875	0.9375	0.75
1.6	0.4	1	1	2	0.5	0.5	1	0	2	1	1	0.363636	1.636364	1.142857	1.142857	1.714286	0	1.333333	0	1.333333	1.333333	0	2.666667	0	1.333333	1.636364	0.363636	1	2	1	0	1.6	0.4	0.461538	1.153846	1.384615	1	1	0.375	1.875	0.75	0.75	0.375	1.875	0	0	0	2.4	1.2
2	0	1	1	0.923077	0.461538	0.923077	1.384615	0.461538	1.846154	2	0	0.5	1.5	1.2	0.8	1.2	0.8	0.333333	0.333333	2.333333	1	0.952381	0.571429	0.952381	1.52381	1.285714	0.714286	0.888889	1.777778	0.444444	0.888889	1	1	1.363636	1.090909	0.545455	0	2	1.304348	1.565217	0.782609	1.043478	0.521739	0.782609	2	0	0	1	2
1.6	0.4	0.5	1.5	1.125	1.125	0	1.125	0.75	1.875	0.5	1.5	1.5	0.5	1.6	1.6	0	0.8	0.888889	1.333333	0.888889	0.888889	1.333333	0	2.666667	0	0	2	0.727273	0.727273	1.454545	1.090909	0	2	1	1	1	2	0	0	1.714286	0	1.714286	1.714286	0.857143	0.8	0.4	0.8	1.2	1.2
1	1	0.833333	1.166667	0.222222	2.666667	0.888889	1.111111	0.444444	0.666667	0.2	1.8	1.636364	0.363636	0.857143	1.5	0.642857	1	0.210526	1.894737	0.842105	1.052632	0.606061	1.333333	1.575758	0.484848	0.666667	1.333333	1.066667	1.6	0.933333	0.4	0.625	1.375	1.285714	0.857143	0.857143	0	2	0	1.833333	1.333333	1.333333	1.166667	0.333333	1	0.75	1	1.25	1.75
1.272727	0.727273	1.157895	0.842105	0.48	1.32	1.32	1.08	1.2	0.6	0.75	1.25	1.066667	0.933333	0.545455	1.272727	0.363636	1.818182	1.111111	1.222222	1	0.666667	0.645161	1.032258	0.903226	1.419355	1.142857	0.857143	0.903226	0.903226	1.16129	1.032258	1	1	1.457143	0.6	0.942857	1.230769	0.769231	1.245283	1.018868	0.45283	1.132075	1.584906	0.566038	0.789474	1.105263	0.947368	1.894737	0.631579
0.666667	1.333333	0.521739	1.478261	0.3	2.1	0.6	1.8	1.2	0	0.333333	1.666667	1.6	0.4	0.470588	1.058824	0.588235	1.882353	0.533333	1.866667	0.266667	1.333333	3.172414	0	0.413793	0.413793	0	2	0.344828	2	1.172414	0.482759	0.666667	1.333333	2.538462	0	0.461538	1.578947	0.421053	0	0.714286	1.714286	0.285714	3.142857	0.142857	0.486486	2.432432	1.945946	0.486486	0.648649
2	0	2	0	1.2	0.6	1.2	1.2	0.6	1.2	2	0	0.666667	1.333333	1.411765	1.647059	0.470588	0.470588	0.666667	0.666667	1.333333	1.333333	0	0	2	2	1.2	0.8	0	1.333333	1.333333	1.333333	2	0	0.5	1.5	1	1.5	0.5	0.75	0.75	0	1.5	2.25	0.75	0.75	0	1.5	0.75	2.25
2	0	1.090909	0.909091	1.043478	0.521739	0.782609	1.304348	1.304348	1.043478	0.461538	1.538462	1.454545	0.545455	1.285714	0.714286	0.714286	1.285714	1.333333	0.666667	2	0	1.25	0.75	1.75	0.25	1.5	0.5	2.2	0	1.4	0.4	1	1	0.545455	1.090909	1.363636	1.428571	0.571429	0.75	0.75	3	0.75	0.75	0	1.875	0.5	1.125	0.125	1.75
0	2	1	1	0	0.6	0	0.6	3.6	1.2	0.4	1.6	1.5	0.5	0.571429	1.714286	0.857143	0.857143	0.4	1.2	1.2	1.2	2	1	0.666667	0.333333	0	0	0.428571	2	0.857143	0.714286	0.545455	1.454545	2	0.333333	0.666667	1.166667	0.833333	0	1.636364	1.090909	0	2.727273	0.545455	0.818182	2.181818	1.636364	0.545455	0.545455
1	1	0.75	1.25	1.25	0.25	2.5	0.75	0	1.25	1.5	0.5	0.727273	1.272727	0.5	2	1	0.5	0.307692	0.615385	1.230769	1.846154	1	1	0	2	0.333333	1.666667	1.6	0.8	0.8	0.8	1.111111	0.888889	1.6875	1.125	0.1875	0.909091	1.090909	0.25	1	2.5	0.75	1.25	0.25	0.6	0	0	1.2	2.4
0	2	1.111111	0.888889	0.782609	1.043478	0.521739	0.521739	2.347826	0.782609	0.588235	1.411765	0.9	1.1	1.263158	0.631579	0.631579	1.473684	0.727273	1.272727	0.727273	1.272727	0.857143	0.285714	1.714286	1.142857	1.142857	0.857143	0.555556	2	1.111111	0.333333	1	1	2.0625	0	0.9375	0.888889	1.111111	2.347826	0.521739	0.521739	0.26087	2.347826	0	0.162162	2.27027	1.135135	0.486486	0.810811
1.333333	0.666667	1.714286	0.285714	0	1	1	0	3	1	1.75	0.25	0.4	1.6	0.666667	0.666667	0.666667	2	1.6	0	1.6	0.8	0.5	1.5	1	1	1.75	0.25	0.615385	1.846154	0.923077	0.615385	1.2	0.8	0	1.875	1.125	0	0	0.857143	2.142857	0.857143	2.142857	0	0	0.75	0.75	0.75	0.75	1.5
0.666667	1.333333	1.090909	0.909091	1.090909	0	0.545455	1.090909	2.727273	0.545455	0.666667	1.333333	0.875	1.125	0	1.714286	1.428571	0.857143	1.538462	0.307692	1.846154	0.307692	1.230769	1.230769	0.307692	1.230769	0.666667	1.333333	0	1.714286	1.428571	0.857143	0.666667	1.333333	1.25	1	0.75	0.774194	1.225806	0.9	2.1	0.3	0.9	0.6	1.2	0.782609	1.826087	0.26087	0	1.826087
1.142857	0.857143	1.692308	0.307692	1.090909	1.636364	1.909091	0.272727	1.090909	0	0.727273	1.272727	0.685714	1.314286	2.666667	0.380952	0.380952	0.571429	1.428571	0.857143	1.142857	0.571429	1.176471	0.941176	0.941176	0.941176	1.846154	0.153846	1.032258	0.903226	1.16129	0.903226	1.25	0.75	1.21875	0.46875	1.3125	0.592593	1.407407	0.875	2	0.25	1.25	1.25	0.375	1.2	1.4	0.6	2.2	0.4
0.8	1.2	0.8	1.2	2.333333	0.666667	1	0.666667	0.666667	0.666667	1.5	0.5	1	1	0	1.333333	2.666667	0	2.4	0	0.8	0.8	0.571429	2	0	1.428571	1.25	0.75	2.857143	0	0.571429	0.571429	2	0	0.3	1.8	0.9	1	1	1	1.5	0	2.5	1	0	0.666667	0.666667	0	0	1.333333
2	0	1.076923	0.923077	0.230769	2.538462	0.461538	1.153846	1.153846	0.461538	0.909091	1.090909	1.2	0.8	0.842105	1.263158	0.842105	1.052632	0.333333	2.5	0.833333	0.333333	0.869565	0	2.782609	0.347826	1	1	0.927536	0.985507	1.681159	0.405797	0.25	1.75	2.571429	0	0.428571	1.555556	0.444444	0.24	1.44	0.24	0.72	2.64	0.72	0.75	1.25	1.75	1.25	0.5
0.5	1.5	0.666667	1.333333	0	1.674419	1.534884	0.697674	1.674419	0.418605	1.142857	0.857143	1	1	0.521739	0.695652	0.521739	2.26087	0.352941	2.117647	1.058824	0.470588	1.939394	0.727273	1.212121	0.121212	0.888889	1.111111	0.651163	2.046512	0.930233	0.372093	1	1	2	0.3	0.7	0.125	1.875	0	1.285714	0.857143	0.142857	3.571429	0.142857	0.75	2.875	1.375	0.5	0.125
1	1	1.2	0.8	1.5	1.5	0	2.5	0	0.5	1.666667	0.333333	1	1	2	1	0	1	0.8	1.2	1.2	0.8	1.818182	2.181818	0	0	1.692308	0.307692	1.6	0.8	0.8	0.8	1.5	0.5	0.176471	1.588235	1.235294	1.5	0.5	2.571429	1.714286	0	1.428571	0	0.285714	2.25	0	0	0.75	0.75
1	1	1	1	2.0625	0.375	0.9375	1.5	0.9375	0.1875	1.142857	0.857143	0.4	1.6	1.111111	0.888889	1.111111	0.888889	1	0	3	0	1.333333	1.666667	0	1	1	1	0.666667	0.333333	1.333333	1.666667	0.666667	1.333333	1.263158	0.947368	0.789474	1	1	1.454545	1.454545	0.545455	1.272727	0.909091	0.363636	0	0.6	1.2	0.6	2.4
0.909091	1.090909	1.5	0.5	0.5	0	3	1.5	1	0	1.666667	0.333333	0.666667	1.333333	2	0.8	0.8	0.4	0	0	0	4	1.6	1.2	0	1.2	1.2	0.8	4	0	0	0	2	0	0.5	1.25	1.25	1.142857	0.857143	0.705882	1.764706	0.352941	1.058824	2.117647	0	0	0	1	0	1
0	2	0.222222	1.777778	1.058824	1.058824	0.705882	2.117647	0.352941	0.705882	0.5	1.5	1.6	0.4	0.444444	0.444444	0.444444	2.666667	0.166667	1	0.833333	2	1.25	0.5	1.75	0.5	0	2	0.6	1.2	1.6	0.6	0.444444	1.555556	1.8	0.6	0.6	0.666667	1.333333	0	0.923077	1.384615	0.461538	3.230769	0	1.565217	2.086957	0.782609	0.782609	0.521739
1.2	0.8	0.857143	1.142857	0.9	0.6	0.6	1.8	0.9	1.2	0.909091	1.090909	1.333333	0.666667	0.222222	1.333333	1.111111	1.333333	0.75	0.5	1.25	1.5	1.333333	0	1	1.666667	0.769231	1.230769	0.75	0.5	1.25	1.5	0.888889	1.111111	2	0.6	0.4	1.090909	0.909091	0.2	1.6	2	1	0.6	0.6	0.5	1.5	2	0.5	1
0.428571	1.571429	0.941176	1.058824	0.324324	1.621622	0.648649	1.297297	1.459459	0.648649	0.470588	1.529412	1.5	0.5	0.631579	1.157895	0.315789	1.894737	0.625	1.875	0.5	1	1.090909	0.545455	2.181818	0.181818	0.857143	1.142857	0.714286	1.285714	1.5	0.5	1.066667	0.933333	2.4	0	0.6	1.058824	0.941176	0.142857	1.857143	0.714286	0	3.285714	0	0.571429	2.142857	1.428571	0.714286	1
2	0	0	0	1.5	0	2.25	1.5	0	0.75	1.714286	0.285714	0	2	2.666667	0	1.333333	0	0	0	2	2	0.444444	2.222222	0	1.333333	1.2	0.8	2.4	0.8	0	0.8	1.142857	0.857143	0.3	0.9	1.8	0	2	1	1.333333	2	1	0.333333	0.333333	0	0	0	0	0
0	2	1.142857	0.857143	0.222222	1.777778	0.444444	0.222222	2.666667	0.666667	1.125	0.875	0.608696	1.391304	1.647059	0.235294	0.705882	1.411765	0.705882	0.941176	1.411765	0.941176	0.923077	1.384615	1.384615	0.307692	0.941176	1.058824	1.103448	1.241379	0.827586	0.827586	1.2	0.8	1.3125	0.375	1.3125	0.705882	1.294118	1.333333	0.833333	1.666667	0.833333	0.833333	0.5	0.692308	1.846154	1.384615	0.923077	0.923077
1.25	0.75	1.5	0.5	0.375	0.375	0.375	2.25	0.375	2.25	1.714286	0.285714	0.727273	1.272727	0.25	1	2.5	0.25	1.454545	0.363636	1.454545	0.727273	0.4	1.2	0	2.4	0	2	0	1.142857	0.571429	2.285714	1.6	0.4	0	1.909091	1.090909	0.941176	1.058824	0.230769	0.923077	0.692308	1.384615	1.384615	1.384615	0	0	0	1.8	1.8
0.363636	1.636364	0.777778	1.222222	0.545455	1.090909	0.545455	0.727273	2.727273	0.363636	0.736842	1.263158	1.142857	0.857143	0.695652	1.043478	0.521739	1.73913	0.8	1	1	1.2	0.705882	0.470588	1.882353	0.941176	0.75	1.25	0.432432	1.405405	1.081081	1.081081	0.727273	1.272727	2	0.4	0.6	1.333333	0.666667	0.171429	1.714286	1.028571	1.371429	1.714286	0	1.076923	2	1.692308	0.615385	0.307692
2	0	2	0	0.666667	0.666667	2.666667	0	0	2	1.333333	0.666667	1	1	1	1	2	0	0.8	0	1.6	1.6	0.5	1.5	0	2	2	0	4	0	0	0	1.555556	0.444444	0.75	2.25	0	0.666667	1.333333	0.923077	0.461538	1.384615	0.461538	0.461538	2.307692	0	0	0	1.5	4.5
0	2	1	1	0.857143	0	0	1.714286	2.571429	0.857143	1.428571	0.571429	1.333333	0.666667	0.75	1	0.5	1.75	2.4	0.8	0	0.8	3.272727	0	0.727273	0	0	2	0.266667	1.466667	1.333333	0.933333	1.2	0.8	1.8	0.6	0.6	0.727273	1.272727	0	0.26087	1.043478	0	4.695652	0	1.909091	1.909091	1.090909	0.545455	0.272727
1	1	0	0	0.625	3.375	0.5	0.75	0.375	0.375	0.666667	1.333333	2	0	1.5	2.5	0	0	1.538462	1.846154	0	0.615385	0.666667	0.666667	2.222222	0.444444	0.714286	1.285714	0	1.882353	1.411765	0.705882	0	0	1.25	1	0.75	1.6	0.4	0	4.666667	0	0.666667	0.666667	0	0.571429	0.285714	2	0.285714	2.285714
1.6	0.4	1	1	1.2	1.2	1.2	1.2	0	1.2	2	0	1	1	1.066667	1.066667	1.333333	0.533333	1.333333	0.444444	1.333333	0.888889	0.666667	2	0.666667	0.666667	1	1	1.5	0.5	0.5	1.5	2	0	0	1.333333	1.666667	1.333333	0.666667	1.333333	2	0	1.333333	0	1.333333	0	2	0	0	0
0	2	0.5	1.5	0.923077	0.923077	1.015385	0.461538	2.123077	0.553846	0.810811	1.189189	1.565217	0.434783	0.296296	0.740741	0.592593	2.37037	0.876712	0.438356	1.808219	0.876712	0.631579	1.052632	1.578947	0.736842	0.4	1.6	1.419355	1.354839	0.774194	0.451613	0.344828	1.655172	1.8	0	1.2	2	0	0.133333	0.4	2	1.2	1.466667	0.8	0.913043	2.608696	0.26087	0.521739	0.521739
1.2	0.8	2	0	1.241379	0.413793	1.448276	1.034483	1.034483	0.827586	1.384615	0.615385	0.842105	1.157895	1.555556	0.444444	1.111111	0.888889	1.777778	0.444444	0.888889	0.888889	0.307692	2.153846	0	1.538462	1.571429	0.428571	1.333333	0.666667	0.666667	1.333333	1.142857	0.857143	0.6	0.7	1.7	0.666667	1.333333	1.411765	2.294118	0	0.882353	0.705882	0.705882	0.75	0	0	0	2.5
0	2	0.4	1.6	1	0.5	0.5	0.5	2.5	1	0.833333	1.166667	0.75	1.25	0.727273	1.090909	0.363636	1.818182	0	2.857143	0	1.142857	1.5	0.5	1	1	2	0	0.842105	2.105263	0.631579	0.421053	2	0	1.5	0.25	1.25	0.5	1.5	0	2	1	0.75	1.75	0.5	1.636364	2.181818	0.545455	0.545455	1.090909
0.888889	1.111111	0.88	1.12	0.789474	0.789474	0.947368	1.736842	0.947368	0.789474	1.176471	0.823529	1.5	0.5	1.565217	0.869565	0.347826	1.217391	0.769231	0.923077	1.538462	0.769231	0.444444	1.925926	0.888889	0.740741	1.454545	0.545455	0.8	0.8	0.914286	1.485714	0.736842	1.263158	1.125	0.9375	0.9375	0.545455	1.454545	0.255319	1.914894	1.404255	0.893617	0.638298	0.893617	0.765957	1.914894	0.638298	1.659574	0.638298
1	1	1.125	0.875	0	1.5	0.3	2.4	1.2	0.6	0.25	1.75	1.333333	0.666667	0.740741	0.740741	0.592593	1.925926	0.153846	2	0.461538	1.384615	2	0.25	1	0.75	0.545455	1.454545	1.302326	1.395349	0.930233	0.372093	1.142857	0.857143	2.25	0.1875	0.5625	1.478261	0.521739	0.113208	1.132075	1.358491	1.018868	2.037736	0.339623	0.315789	1.736842	1.736842	1.263158	0.789474
0.666667	1.333333	0.444444	1.555556	0.193548	1.935484	0.774194	0.967742	2.129032	0	0.222222	1.777778	1	1	0.6	1.8	0.6	1	0	2.352941	0.470588	1.176471	0.869565	0.869565	1.73913	0.521739	0	2	0.347826	1.913043	1.391304	0.347826	1.666667	0.333333	2.4	0.6	0	1.4	0.6	0.24	1.92	1.68	0.96	0.96	0.24	1.25	2.25	0.75	1	0.5
1	1	1.666667	0.333333	1.2	0	2.4	0.6	1.2	0.6	2	0	0.727273	1.272727	1.818182	0.363636	1.090909	0.727273	2.4	0	1.6	0	1.142857	1.714286	0.571429	0.571429	1	1	2.285714	0	0.571429	1.142857	0	0	1.285714	1.071429	0.642857	0	2	3	0.333333	0.333333	1.333333	0.666667	0.333333	0	0	0	2	0
0.888889	1.111111	1.2	0.8	0.25	0.5	2.75	1	1	0.5	0.666667	1.333333	0.8	1.2	1.066667	1.066667	0.266667	1.6	0.615385	0.615385	0	2.769231	2	0	2	0	1.4	0.6	0.888889	1.111111	0	2	1.666667	0.333333	0.705882	1.411765	0.882353	1.555556	0.444444	1.92	1.2	0.96	0.96	0	0.96	0	0.666667	2	1	0.333333
1.2	0.8	0	0	1.846154	0.923077	1.846154	0.923077	0.461538	0	1.5	0.5	1.2	0.8	0	2	2	0	0	0	0	4	1.6	1.6	0.4	0.4	0.666667	1.333333	4	0	0	0	1.2	0.8	1.285714	0.857143	0.857143	0	2	1.636364	0	0.545455	1.636364	1.090909	1.090909	1.5	0	0	0	0
0.608696	1.391304	0.606061	1.393939	0.5625	2.34375	0.65625	1.125	0.84375	0.46875	0.9	1.1	2	0	0.72	0.4	0.96	1.92	0.390244	2.243902	0.390244	0.97561	1.5	0.4	1.4	0.7	0.25	1.75	0.3125	1.875	1.5	0.3125	0.875	1.125	2.5	0	0.5	1.2	0.8	0	0.947368	2.052632	0.157895	2.684211	0.157895	0.985075	1.701493	1.701493	0.895522	0.447761
2	0	1	1	1	0	2	2	0	1	2	0	0.833333	1.166667	0.888889	0.888889	1.333333	0.888889	0	0	2.4	1.6	1.777778	0.888889	0.444444	0.888889	1.3	0.7	1	1	0	2	2	0	0.5	0.5	2	1	1	2.285714	0.285714	0.857143	1.714286	0	0.857143	0	0	0	0	3
1	1	1	1	2.142857	1.714286	0.428571	0.428571	0.857143	0.428571	0	2	0.285714	1.714286	1.090909	0.727273	1.090909	1.090909	0.8	1.333333	0.8	1.066667	0.5	0.5	1.5	1.5	1.333333	0.666667	0.444444	1.777778	0.444444	1.333333	1.4	0.6	1.875	1.125	0	0.857143	1.142857	0	2	2	1.333333	0.666667	0	0.666667	0.666667	0	4	0
0.666667	1.333333	0.8	1.2	0	2	0	0	2	2	0	2	1.2	0.8	0	0	0	4	1.333333	1.333333	0.666667	0.666667	1.666667	1	1.333333	0	2	0	1.25	1.25	0.75	0.75	2	0	1.909091	0.545455	0.545455	1.25	0.75	0.9	0.3	1.8	0.3	2.4	0.3	0	1.764706	1.764706	1.058824	1.058824
0	0	0.333333	1.666667	0.8	0.4	2.8	0.4	0.8	0.8	2	0	0	2	0	4	0	0	0	0	2	2	1	3	0	0	1.5	0.5	2.666667	0	0	1.333333	1.6	0.4	1	1	1	1.333333	0.666667	0	0	1	2	0	3	0	0	0	0	3
0.545455	1.454545	0.5	1.5	0.2	2.4	0.4	0.2	2.2	0.6	0.705882	1.294118	1.6	0.4	0.64	1.36	0.24	1.76	1.076923	1.692308	0.769231	0.461538	2	0.6	1	0.4	1.076923	0.923077	0.685714	1.714286	1.142857	0.457143	0.631579	1.368421	2	0.2	0.8	0.923077	1.076923	0.272727	1.272727	0.363636	0.818182	3.090909	0.181818	0.734694	1.836735	1.469388	1.591837	0.367347
0.6	1.4	1.2	0.8	0.888889	1.111111	0.444444	0.666667	2.666667	0.222222	0	2	0	2	1	1.333333	0	1.666667	0.533333	2.4	0.8	0.266667	2.181818	0.363636	1.272727	0.181818	0	2	0.4	1.866667	1.333333	0.4	0	2	1.5	1	0.5	2	0	0	2.25	1.5	0	2.25	0	0.6	1.8	1.2	0.3	1.2
0	2	1.333333	0.666667	0.545455	0	1.636364	1.636364	1.636364	0.545455	2	0	1	1	1	1.5	1.5	0	0	0	4	0	0.888889	1.333333	0	1.777778	1.2	0.8	0.571429	1.142857	0	2.285714	2	0	0.857143	0	2.142857	0	2	1.5	0	1.5	1.5	1.5	0	0	0	0	0	3
2	0	0.571429	1.428571	0.5	0.5	0.5	1.5	2	1	0.4	1.6	0.8	1.2	1.333333	0	1.333333	1.333333	0	2.666667	1.333333	0	1.5	0.5	1	1	2	0	1.428571	0.857143	1.142857	0.571429	0	2	1.666667	1	0.333333	1.2	0.8	0	1.2	1.2	0.6	2.4	0.6	0.923077	0.923077	1.384615	0.923077	1.846154
1.428571	0.571429	1	1	1.636364	0	0.545455	1.090909	1.090909	1.636364	0	2	0.75	1.25	1.6	1.2	1.2	0	2.4	0	0	1.6	1	1	0	2	2	0	1.714286	1.142857	0	1.142857	2	0	1.363636	0.545455	1.090909	1	1	0.75	0.75	1.125	1.5	1.5	0.375	0	0	0.857143	2.571429	1.714286
0.727273	1.272727	1.555556	0.444444	1.542857	1.371429	1.2	1.2	0.171429	0.514286	1.6	0.4	0.5	1.5	2.285714	0	1.142857	0.571429	1.333333	0.444444	1.777778	0.444444	0.285714	0.857143	1.142857	1.714286	1.44	0.56	1.555556	0.444444	1.333333	0.666667	1.333333	0.666667	1.064516	0.580645	1.354839	0	2	1.090909	2.727273	0.818182	0.818182	0.272727	0.272727	2.4	0	0	2.4	1.2
0.666667	1.333333	0.5	1.5	0.972973	1.135135	1.783784	0.486486	0.810811	0.810811	1.2	0.8	1.111111	0.888889	0.307692	0.307692	1.846154	1.538462	1.473684	0.736842	1.052632	0.736842	0.606061	0.848485	1.818182	0.727273	1	1	1.2	1.066667	0.933333	0.8	0.363636	1.636364	1.5	0.954545	0.545455	1.238095	0.761905	0.566038	0.679245	1.471698	0.792453	1.132075	1.358491	1.421053	1.578947	0.473684	0.789474	0.789474
0.25	1.75	1.058824	0.941176	0.705882	1.058824	0.352941	1.411765	2.470588	0	1.333333	0.666667	1	1	1.052632	0.631579	0.842105	1.473684	1.166667	1	1.166667	0.666667	1.263158	1.052632	1.263158	0.421053	1.428571	0.571429	0.864865	1.513514	0.756757	0.864865	0.666667	1.333333	1.6	0.8	0.6	0.666667	1.333333	0.375	1.5	0.9375	2.0625	0.75	0.375	1.304348	1.826087	1.304348	0.782609	0.521739
1	1	1	1	1.090909	0	1.636364	2.181818	0.545455	0.545455	1.333333	0.666667	0.666667	1.333333	2	0	2	0	0	0	4	0	1.333333	2.666667	0	0	1.142857	0.857143	0	1	1	2	1	1	0.75	0	2.25	0.666667	1.333333	0.857143	0.428571	1.285714	2.142857	0.428571	0.857143	2	0	0.666667	0.666667	1.333333
0	2	0	2	0	1.411765	0.705882	1.764706	0.705882	1.411765	0	2	2	0	1	0.5	1	1.5	1.142857	1.142857	0.571429	1.142857	0.8	0.8	1.6	0.8	2	0	0.888889	0.444444	1.777778	0.888889	2	0	1	2	0	0	2	0	2.4	0.6	1.2	1.8	0	1.5	0.375	1.875	0.75	1.125
1	1	2	0	0.72	1.2	1.68	0.24	1.44	0.72	1	1	1	1	0	0	4	0	1	0	3	0	0.666667	0	2.666667	0.666667	0.666667	1.333333	1.090909	0.363636	1.454545	1.090909	1.5	0.5	1.285714	0.857143	0.857143	1.2	0.8	0.352941	2.823529	1.058824	0.705882	0.705882	0.352941	0.8	1.2	0.8	1.2	0.8
0.666667	1.333333	2	0	0.857143	1.285714	1.285714	0.642857	1.071429	0.857143	0.25	1.75	1.2	0.8	0.8	0.4	0.8	2	0.888889	1.333333	1.111111	0.666667	1.333333	0.444444	1.777778	0.444444	0.666667	1.333333	1.555556	1.333333	0.666667	0.444444	0.666667	1.333333	1.714286	0.857143	0.428571	1.333333	0.666667	0.6	2.4	0.6	1.8	0.6	0	0.782609	1.565217	1.043478	0.782609	1.043478
0.857143	1.142857	0.857143	1.142857	0.580645	0.774194	1.935484	1.354839	1.16129	0.193548	0.933333	1.066667	1.4	0.6	1.333333	0.888889	1.333333	0.444444	1.666667	0.333333	1	1	0.533333	1.333333	1.866667	0.266667	0.857143	1.142857	1.76	0.32	1.12	0.8	1.2	0.8	1.714286	0.857143	0.428571	1.230769	0.769231	0.857143	1.285714	1.928571	0.642857	0.642857	0.642857	0.857143	0.857143	0	0.857143	0.857143
0.75	1.25	1.555556	0.444444	0	0.857143	1.285714	0.857143	0.857143	2.142857	1.066667	0.933333	0.631579	1.368421	0.923077	0.923077	0.307692	1.846154	0.8	1.2	1.6	0.4	2.666667	0.333333	0.666667	0.333333	1.5	0.5	1	1	1	1	1.666667	0.333333	0.888889	0.555556	1.555556	1.166667	0.833333	1.542857	1.371429	0.342857	1.2	1.028571	0.514286	0	3.272727	1.090909	0.545455	0.545455
1.2	0.8	0.444444	1.555556	0.857143	1.346939	1.469388	0.857143	1.102041	0.367347	0.75	1.25	1.25	0.75	1	0.5	1.25	1.25	1.73913	1.217391	0.695652	0.347826	1	0.8	1.4	0.8	0.461538	1.538462	0.5	1.5	1.666667	0.333333	0.75	1.25	1.105263	1.105263	0.789474	1.142857	0.857143	0.461538	1.076923	2.307692	0.923077	0.615385	0.615385	0.692308	1.384615	0.923077	1.384615	0.923077
0.857143	1.142857	1.6	0.4	1.2	0	3	0	0.6	1.2	0	2	2	0	2.857143	0.571429	0.571429	0	2.4	0	1.6	0	1.6	0.8	0	1.6	1.636364	0.363636	4	0	0	0	1.230769	0.769231	0.5	0.75	1.75	1.333333	0.666667	1.241379	1.655172	0.827586	1.241379	0.413793	0.62069	1.5	0.5	0	0	2
0.285714	1.714286	1.047619	0.952381	0.3	2.1	0.6	1.5	1.5	0	0.4	1.6	0.571429	1.428571	0.347826	0.695652	0.869565	2.086957	0.615385	1.846154	1.538462	0	1.6	0.266667	2.133333	0	0.4	1.6	0.32	1.12	1.76	0.8	0.8	1.2	1.75	1	0.25	1.111111	0.888889	0	1.125	2.25	0.75	1.5	0.375	0	2	2.222222	0.444444	0.666667
0	2	1.076923	0.923077	0	1.411765	0	1.058824	3.176471	0.352941	0.142857	1.857143	2	0	1.2	0.933333	0.4	1.466667	0.666667	1.333333	0.333333	1.666667	2.285714	0	1.714286	0	0.714286	1.285714	0.363636	2.060606	0.848485	0.727273	0.307692	1.692308	2.25	0	0.75	1.2	0.8	0	1.125	1.3125	1.875	1.6875	0	0.810811	2.27027	1.135135	0.162162	1.297297
1.5	0.5	1.5	0.5	0.75	0	3	0.75	0	1.5	1	1	0.545455	1.454545	2.4	0	1.6	0	1.6	0	2.4	0	0.4	2.4	0.4	0.8	1.2	0.8	2.666667	0	0	1.333333	1.428571	0.571429	0.75	1.25	1	0.8	1.2	0.8	2.4	0.4	0.8	0.4	1.2	0	0	0	0	0
0.857143	1.142857	1.176471	0.823529	0.363636	1.272727	1.818182	0.909091	1.454545	0.181818	1.2	0.8	1.636364	0.363636	1.090909	0.363636	0	2.545455	1.142857	1.142857	0	1.714286	0.857143	1	1.285714	0.857143	1.166667	0.833333	0.551724	1.517241	1.103448	0.827586	0	2	1.5	0.75	0.75	1.444444	0.555556	0.666667	1.466667	1.6	0.8	1.066667	0.4	0.181818	1.636364	0.727273	0.545455	1.272727
0	2	1.333333	0.666667	0	1.875	2.25	0	1.5	0.375	1.230769	0.769231	0.461538	1.538462	0.833333	0.666667	1.166667	1.333333	2	0.5	1	0.5	0.533333	1.6	0.8	1.066667	1.2	0.8	0.952381	0.380952	0.952381	1.714286	0	2	1.421053	0.631579	0.947368	1.090909	0.909091	0.285714	1.428571	1.142857	0.571429	1.714286	0.857143	1.2	2	0.8	1.2	0.4
0.823529	1.176471	0.833333	1.166667	0.923077	2	0.615385	0.461538	1.230769	0.769231	0.4	1.6	1.166667	0.833333	0.903226	1.290323	0.387097	1.419355	0.16	1.76	0.8	1.28	1.111111	0.444444	1.777778	0.666667	0.705882	1.294118	0.8	2	0.7	0.5	0.8	1.2	1	0.4	1.6	1.166667	0.833333	0.580645	1.741935	0.967742	0.967742	1.354839	0.387097	0.648649	1.783784	0.810811	0.486486	1.135135
0.285714	1.714286	0.666667	1.333333	0.375	1.5	1.6875	0.75	1.6875	0	0.777778	1.222222	1.111111	0.888889	0.952381	0.571429	0.571429	1.904762	0.363636	2.545455	0.909091	0.181818	1.636364	0.363636	1.818182	0.181818	0.5	1.5	0.484848	1.212121	2.181818	0.121212	0	2	2.28	0.12	0.6	0.5	1.5	0	1.333333	0.222222	0.222222	4.222222	0	0.580645	2.709677	0.967742	0.580645	0.774194
0.909091	1.090909	0	2	1.92	0.72	1.2	0.48	0.96	0.72	2	0	0.75	1.25	0.5	1	0.5	2	0.727273	0.363636	1.090909	1.818182	0	1.846154	0.615385	1.538462	0.857143	1.142857	1.142857	0.857143	0.571429	1.428571	0.857143	1.142857	1.090909	1.090909	0.818182	1	1	1.5	2.25	0.75	1.5	0	0	0.666667	0	0.666667	1.333333	2.666667
0	2	0	0	1.5	0	3	0	0	1.5	2	0	1	1	3	0	1	0	2	0	2	0	0	2.4	0	1.6	1.692308	0.307692	2.333333	0.666667	0.333333	0.666667	2	0	0.230769	2.076923	0.692308	0	2	4.105263	0.315789	0.315789	0.947368	0	0.315789	3	0	0	0	0
1.25	0.75	0.857143	1.142857	0.6	0.6	1.2	0.9	0.9	1.8	0.666667	1.333333	1	1	1.25	1.75	0.25	0.75	1.25	1.25	0.75	0.75	1.5	1	1.5	0	0	2	0.266667	1.333333	2.133333	0.266667	0.666667	1.333333	1	1.5	0.5	0.666667	1.333333	0.5	0.5	0	2.5	1	1.5	1.826087	1.304348	1.826087	0.521739	0
2	0	1.6	0.4	1.2	0.48	0.96	0.24	2.4	0.72	1.090909	0.909091	0.142857	1.857143	2	0.444444	1.111111	0.444444	0.857143	1.714286	1.142857	0.285714	1.666667	1.333333	0	1	1.428571	0.571429	1.176471	0.588235	0.941176	1.294118	1.4	0.6	0.72	0.6	1.68	0.352941	1.647059	1.875	1.6875	0.9375	0.9375	0.375	0.1875	0	2	1	2	0.333333
0.8	1.2	2	0	2.625	0	0.375	2.25	0	0.75	2	0	0.25	1.75	0	0	0	0	0.8	0	2.4	0.8	2	1	0	1	1.222222	0.777778	0.8	1.6	0	1.6	1.2	0.8	0.3	0.6	2.1	0	2	1	1.666667	0.333333	1.666667	0	1.333333	0	6	0	0	0
1	1	1	1	0.75	1.5	0.75	1	1.5	0.5	0.444444	1.555556	1.625	0.375	1.411765	0.470588	0.470588	1.647059	1.913043	1.043478	0.347826	0.695652	1.428571	0.857143	1.285714	0.428571	0.555556	1.444444	0.551724	2.068966	0.137931	1.241379	0.5	1.5	2.5	0	0.5	1.454545	0.545455	0	0.967742	1.354839	1.354839	2.322581	0	0.214286	2.571429	0	1.285714	0.857143
1.6	0.4	1.333333	0.666667	1.666667	1	1.333333	1.333333	0.333333	0.333333	1.5	0.5	0.5	1.5	1	1	2	0	1	1	1	1	0	3	0	1	1.428571	0.571429	2	0.5	0.5	1	2	0	0.6	0.6	1.8	0	2	1.411765	1.764706	1.411765	0.352941	0.352941	0.705882	0	0	0	2	4
1	1	0.545455	1.454545	1.714286	0.857143	0.285714	2	0.857143	0.285714	1	1	1.6	0.4	1.4	0.4	1	1.2	2	0	2	0	0.571429	0.571429	1.428571	1.428571	1.5	0.5	0.235294	1.411765	1.411765	0.941176	0.333333	1.666667	1.636364	0.545455	0.818182	1.294118	0.705882	0.315789	0.631579	2.210526	1.263158	1.578947	0	0	1.875	0.75	1.5	0.375
1	1	2	0	0	1.714286	0	1.285714	2.142857	0.857143	0	2	1	1	1.333333	0.666667	0	2	0	1	2	1	1	2	0	1	0.909091	1.090909	0.571429	0.571429	1.142857	1.714286	1.333333	0.666667	1	0.75	1.25	0.5	1.5	0	2	0	2.666667	1.333333	0	0	4.8	1.2	0	0
1	1	1.333333	0.666667	0.6	0.6	1.8	2.4	0	0.6	1.333333	0.666667	0.5	1.5	1.333333	1.333333	0	1.333333	2	0	0.5	1.5	1.142857	2.285714	0.571429	0	1.4	0.6	2.222222	0.888889	0.444444	0.444444	1	1	0.75	0.1875	2.0625	1.5	0.5	1.636364	1.636364	0.272727	1.363636	0.818182	0.272727	2.4	0	2.4	0	0
0.888889	1.111111	0.923077	1.076923	0.666667	1.333333	1.111111	0.444444	1.777778	0.666667	1.090909	0.909091	1	1	1	1.333333	1	0.666667	1	1	1.333333	0.666667	2.133333	0.8	0.533333	0.533333	0.8	1.2	1.052632	0.421053	1.473684	1.052632	0.909091	1.090909	1.5	0.642857	0.857143	0.75	1.25	0.428571	1.5	1.285714	1.285714	1.285714	0.214286	1.125	1.5	1.5	1.5	0
0	2	0.9	1.1	0.461538	2.307692	0.692308	0.230769	2.307692	0	0.705882	1.294118	1	1	0.235294	0.705882	0.470588	2.588235	0.266667	1.866667	0.266667	1.6	1.818182	0.545455	1.454545	0.181818	1	1	0.5	1.5	1.9	0.1	2	0	2.375	0.125	0.5	1.125	0.875	0	0.24	1.2	0.72	3.6	0.24	0	4.2	1.5	0.3	0
1.2	0.8	1.5	0.5	1.428571	0.571429	1.714286	0.571429	0.571429	1.142857	1.5	0.5	0	2	1.714286	1.142857	0.571429	0.571429	1	0	2	1	0.444444	1.333333	0	2.222222	1.5	0.5	2	0	0	2	1.6	0.4	0.9	1.2	0.9	1	1	1.666667	1	0.333333	2	0.666667	0.333333	1.2	0	0	1.2	0
1.666667	0.333333	0.666667	1.333333	3	0.75	0.75	0	0.75	0.75	2	0	0	0	2	1	1	0	1.333333	2.666667	0	0	1	0	1	2	1.5	0.5	0.571429	1.714286	0	1.714286	2	0	0.333333	1	1.666667	0	0	1.636364	2.181818	1.090909	0.545455	0.545455	0	0	0	0	2	0
0.333333	1.666667	1.052632	0.947368	0.461538	1.615385	0.461538	0.230769	2.538462	0.692308	0.666667	1.333333	1.111111	0.888889	0.842105	0.842105	0.210526	2.105263	0.285714	2	0.571429	1.142857	1	0.571429	1.714286	0.714286	0.857143	1.142857	0.592593	1.62963	1.185185	0.592593	0.5	1.5	1.615385	0.230769	1.153846	0.8	1.2	0.142857	1.285714	1.428571	0.142857	2.571429	0.428571	0.285714	2.428571	1.142857	1.285714	0.428571
0.5	1.5	0	2	0.214286	2.785714	0.214286	0.428571	1.714286	0.642857	0.5	1.5	1.333333	0.666667	0.941176	0.470588	0.235294	2.352941	0	3.111111	0	0.888889	0.75	0	2.75	0.5	0.5	1.5	0.285714	0.761905	2.761905	0.190476	0	2	3	0	0	1.538462	0.461538	0	1.034483	1.655172	0.62069	2.689655	0	0.666667	2	2	0.888889	0.222222
0.545455	1.454545	0.888889	1.111111	0.533333	1.066667	0.533333	1.6	2.133333	0.133333	0.470588	1.529412	1.555556	0.444444	1.073171	0.97561	0.487805	1.463415	0.571429	1.428571	1.142857	0.857143	1.2	0.6	1.6	0.6	0.5	1.5	0.833333	1.5	1	0.666667	0.769231	1.230769	3	0	0	0.8	1.2	0.24	1.2	2.16	0.48	1.68	0.24	1.457143	1.714286	1.885714	0.428571	0.342857
1.142857	0.857143	2	0	2	0	2	1	1	0	2	0	0.666667	1.333333	1	0	2	1	0.8	0	3.2	0	0	2.4	0	1.6	1.428571	0.571429	2	0	0	2	2	0	0.2	1	1.8	0.666667	1.333333	2.444444	1.555556	0.222222	1.555556	0	0.222222	1.2	0.6	0	0.6	1.2
1.666667	0.333333	1	1	2.470588	0.705882	0.705882	1.764706	0	0.352941	2	0	1.090909	0.909091	2.285714	0	1.142857	0.571429	2.666667	0	0.888889	0.444444	2	0.666667	0	1.333333	1.363636	0.636364	1	1	0	2	1.333333	0.666667	0.545455	1.090909	1.363636	0.75	1.25	1.909091	0.272727	0.818182	1.636364	0.272727	1.090909	0.857143	0.428571	0	0	1.714286
2	0	2	0	2	0.333333	0.333333	1.333333	1.333333	0.666667	1.2	0.8	0.285714	1.714286	0.888889	0	1.777778	1.333333	0	0	4	0	0.8	1.2	0.4	1.6	0.545455	1.454545	1.6	0.4	0.8	1.2	1.428571	0.571429	0.5	0.5	2	0.6	1.4	2.5	0.5	0	2	0.5	0.5	0.923077	1.384615	0.461538	0.461538	0.923077
0	0	1.5	0.5	2.4	0	1.2	0	0	2.4	1.333333	0.666667	0	2	1	0	1	2	0.5	1.5	2	0	0	0	1.333333	2.666667	0.666667	1.333333	0.8	0.8	0.8	1.6	1	1	0.6	0	2.4	0	2	3	3	0	0	0	0	3	0	0	0	0
1.272727	0.727273	1.714286	0.285714	1.2	0	1.2	0.48	0.72	2.4	1.333333	0.666667	0.666667	1.333333	1.555556	0.888889	0.222222	1.333333	0.705882	0.235294	2.117647	0.941176	1.111111	0.888889	0.666667	1.333333	1.454545	0.545455	1.75	0.75	0.5	1	1.4	0.6	0.931034	0.103448	1.965517	1	1	2.04878	1.756098	0	1.170732	0.585366	0.439024	0.428571	0.857143	0.857143	2.142857	0
0.571429	1.428571	0.875	1.125	0.24	0.96	0.96	0.72	2.4	0.72	0.521739	1.478261	1	1	0.744186	0.372093	1.116279	1.767442	0.214286	1.928571	1.357143	0.5	2.727273	0.181818	0.727273	0.363636	0	2	0.862745	1.647059	1.254902	0.235294	0.941176	1.058824	1.909091	0.545455	0.545455	1.333333	0.666667	0	0.545455	2.727273	1.090909	1.090909	0.545455	1.391304	1.73913	0.869565	0.782609	0.782609
0.666667	1.333333	2	0	0.923077	0.461538	0.461538	1.846154	0.923077	1.384615	0.888889	1.111111	1	1	0.8	1.6	1.2	0.4	1.066667	1.333333	0.8	0.8	0	1.142857	1.714286	1.142857	0.8	1.2	0.869565	1.565217	1.043478	0.521739	0.5	1.5	0	2	1	0	2	1.2	1.8	1.8	1.2	0	0	0.3	1.2	2.1	0.3	1.8
1.25	0.75	1.333333	0.666667	1.384615	0.461538	0.461538	1.846154	1.846154	0	2	0	0.857143	1.142857	0.842105	0	1.684211	1.473684	1.333333	0.952381	0.190476	1.52381	2.181818	0.363636	0.727273	0.727273	0.6	1.4	1.043478	1.73913	0.521739	0.695652	1.454545	0.545455	1	1.5	0.5	0.8	1.2	0.9	1.2	1.5	1.5	0.6	0.3	0.206897	0.827586	1.862069	1.241379	1.241379
1	1	2	0	2.666667	0	1.333333	1.333333	0.333333	0.333333	2	0	0	2	0.8	0	1.6	1.6	2.666667	0	1.333333	0	0.444444	1.333333	0	2.222222	1.263158	0.736842	0	3	0	1	1.2	0.8	0.947368	0.947368	1.105263	1.5	0.5	0.222222	1.111111	0.666667	2	0.444444	1.555556	0.857143	0	0.857143	0	2.571429
0	0	1.666667	0.333333	2.333333	0.666667	1.333333	0.333333	0.333333	1	1.714286	0.285714	1	1	2.181818	0.363636	1.090909	0.363636	2.222222	0	1.333333	0.444444	0.615385	0.307692	0.923077	2.153846	1.705882	0.294118	2	0	0.545455	1.454545	2	0	0.333333	1	1.666667	0.25	1.75	2.307692	1.076923	0.307692	1.230769	0.307692	0.769231	1.090909	0	0.545455	0	0.545455
0.909091	1.090909	0.5	1.5	0.774194	1.354839	1.354839	0.774194	0.967742	0.774194	1.083333	0.916667	1.375	0.625	0.571429	0.857143	1.142857	1.428571	1.176471	0.470588	1.411765	0.941176	0.571429	1.904762	0.952381	0.571429	1.428571	0.571429	1.230769	0.615385	1.230769	0.923077	0.666667	1.333333	1.090909	0.818182	1.090909	1.2	0.8	1.16129	1.354839	2.129032	0.580645	0.193548	0.580645	0.888889	0.666667	0.444444	0.888889	1.333333
0	2	0.666667	1.333333	0.75	0	0.75	1.5	3	0	1.6	0.4	0	2	0.571429	0.571429	0.571429	2.285714	1.333333	0	1.333333	1.333333	2.666667	0.888889	0.444444	0	0.666667	1.333333	0.888889	2.666667	0.222222	0.222222	0	2	1.5	0	1.5	1	1	0.352941	0.352941	3.176471	0.352941	0.705882	1.058824	0	4	0	2	0
1	1	1	1	0.96	1.68	0.96	0.72	0.72	0.96	1.428571	0.571429	0.4	1.6	1.6	0.8	0.8	0.8	1.6	1.6	0.4	0.4	1	1	1.666667	0.333333	0.571429	1.428571	1.818182	0.727273	0.727273	0.727273	0.8	1.2	1	2	0	1.2	0.8	0.24	2.16	0.72	0.96	0.48	1.44	1.25	0.75	0.5	1	1.25
1.428571	0.571429	0.833333	1.166667	0	1.25	0.5	1.5	1.25	1.5	1.111111	0.888889	0.75	1.25	1.517241	0.551724	0.413793	1.517241	0.705882	1.882353	0.235294	1.176471	1.263158	1.473684	0.842105	0.421053	0.909091	1.090909	1.333333	0.666667	1.111111	0.888889	0.4	1.6	2.5	0.5	0	1.5	0.5	0.333333	0	2.333333	0.666667	1.666667	1	0.214286	1.714286	0.857143	0.428571	1.071429
0.4	1.6	0.857143	1.142857	0.857143	1.428571	1	0.714286	1.285714	0.714286	0.857143	1.142857	1.454545	0.545455	0.222222	1.111111	1.111111	1.555556	0.32	1.76	0.96	0.96	0.545455	0.909091	1.818182	0.727273	1.333333	0.666667	0.75	0.75	2.125	0.375	2	0	1.714286	0.428571	0.857143	1	1	0.545455	2.454545	0.272727	0.818182	1.363636	0.545455	1.2	1.2	1.2	0.342857	1.371429
0.285714	1.714286	1.25	0.75	0.367347	1.959184	0.489796	1.22449	1.346939	0.612245	0.230769	1.769231	0.8	1.2	0.878049	0.878049	0.390244	1.853659	0.48	1.76	0.48	1.28	1.818182	0.181818	1.818182	0.181818	0.142857	1.857143	0.235294	1.411765	1.568627	0.784314	0.666667	1.333333	2.1	0.3	0.6	0.571429	1.428571	0	2.232558	1.674419	0.697674	1.255814	0.139535	0.818182	1.772727	0.954545	0.818182	1.636364
1.333333	0.666667	0.4	1.6	0	0.857143	2.571429	0.857143	1.714286	0	0.666667	1.333333	0.266667	1.733333	1.090909	1.454545	1.454545	0	0.571429	0.285714	0.857143	2.285714	1.411765	1.176471	0.470588	0.941176	2	0	1.714286	1.142857	1.142857	0	0.571429	1.428571	0	1	2	0.8	1.2	1.8	0	0	1.8	1.8	0.6	0	0.75	0.75	1.5	1.5
1	1	1.25	0.75	1	1.333333	0.333333	0.666667	1	1.666667	0.5	1.5	0.8	1.2	0.705882	0.941176	1.411765	0.941176	0.888889	1.777778	1.333333	0	1.5	0.5	1.5	0.5	1.2	0.8	1.333333	1	0.666667	1	1.714286	0.285714	0.75	1.125	1.125	0.769231	1.230769	1.5	0.75	1.5	1.125	0.75	0.375	1.636364	0.818182	1.363636	0	0.545455
1.5	0.5	1	1	1.125	1.5	0.375	1.5	1.125	0.375	0.444444	1.555556	1.6	0.4	1.230769	0.307692	0	2.461538	0.666667	1.666667	0.666667	1	0.888889	0.888889	2.222222	0	1.428571	0.571429	0.592593	1.185185	1.333333	0.888889	0.4	1.6	1.6	0.6	0.8	1.333333	0.666667	0.352941	1.058824	1.058824	1.764706	1.764706	0	1.2	2.64	0.24	0.24	0.72
0.923077	1.076923	1.25	0.75	2.482759	0.62069	0.827586	1.448276	0	0.62069	1.333333	0.666667	1.230769	0.769231	0	1.333333	0.444444	2.222222	1.111111	0.333333	1.444444	1.111111	0.875	2	0.25	0.875	0.666667	1.333333	0.952381	2.095238	0.380952	0.571429	1	1	0.84	0.6	1.56	0.333333	1.666667	1.538462	1.076923	1.846154	0.307692	0.615385	0.615385	0.3	0.9	0.9	1.2	1.2
0	2	0.666667	1.333333	0.3	0.3	0	1.5	3	0.9	0.4	1.6	1	1	0.952381	0.761905	0.571429	1.714286	0.470588	0.941176	1.647059	0.941176	2.181818	0.727273	0.727273	0.363636	0.8	1.2	1.12	1.12	1.28	0.48	1.454545	0.545455	1.875	0.375	0.75	0.75	1.25	0	1.75	1	1.5	1.5	0.25	0.782609	1.565217	1.304348	0.521739	1.043478
0.8	1.2	2	0	1.285714	1.285714	0	0.428571	1.285714	1.714286	0	0	0.5	1.5	1	0	3	0	0.727273	2.181818	0.363636	0.727273	2.4	0.4	0.4	0.8	0	0	1.333333	0.666667	1.333333	0.666667	0	0	1.090909	0.545455	1.363636	0.8	1.2	1.2	1.8	0	1.2	1.2	0.6	0.666667	0.666667	0	0	2.666667
0.888889	1.111111	1.142857	0.857143	1.105263	1.894737	1.105263	0.789474	0.315789	0.789474	1.333333	0.666667	0.888889	1.111111	1.2	0.8	0.4	1.6	0.666667	0.666667	2.666667	0	0.888889	0.444444	1.777778	0.888889	1.090909	0.909091	0.842105	0.631579	1.684211	0.842105	1	1	0.75	1.5	0.75	0.5	1.5	1.714286	0.857143	1.714286	1.285714	0.428571	0	1.2	0.6	0.9	1.5	1.5
0	2	1.2	0.8	0.5	0.5	1.5	1	0.5	2	2	0	0.833333	1.166667	1	1	1.666667	0.333333	0	0	3	1	0.666667	2	0.666667	0.666667	1.75	0.25	1	1	0	2	1	1	1.153846	0	1.846154	0.444444	1.555556	2.25	0.375	0.375	1.125	0.75	1.125	1	1	0	3	0
1.333333	0.666667	1.692308	0.307692	1.125	0.75	1.875	0	0.75	1.5	1.666667	0.333333	1.2	0.8	0.5	0.5	2.5	0.5	2	0	2	0	1	2	0	1	1.5	0.5	0	1.142857	0.571429	2.285714	2	0	1.5	0.5625	0.9375	0.285714	1.714286	1.846154	1.615385	1.615385	0.230769	0.230769	0.461538	0	0.666667	0.666667	0	0
0.666667	1.333333	1	1	0.315789	0.315789	0.947368	1.894737	2.210526	0.315789	0.181818	1.818182	0.363636	1.636364	1.058824	0.352941	0.941176	1.647059	0	1	1.5	1.5	1.714286	1.142857	1.142857	0	0.363636	1.636364	0.296296	2.222222	1.037037	0.444444	0	2	1.5	0.5625	0.9375	0.2	1.8	0	0.352941	1.058824	2.470588	1.764706	0.352941	0.272727	1.909091	1.090909	1.909091	0.818182
0.666667	1.333333	0.888889	1.111111	0.933333	2.266667	1.2	1.2	0.133333	0.266667	1.333333	0.666667	1.75	0.25	0.689655	0.827586	0.275862	2.206897	0.8	1.142857	0.342857	1.714286	1.090909	1.090909	1.636364	0.181818	0.333333	1.666667	0.777778	2.111111	0.777778	0.333333	0.75	1.25	1.92	0.48	0.6	1.111111	0.888889	0.12	0.36	2.88	0.6	1.44	0.6	0.413793	2.482759	0.413793	1.241379	1.241379
0.8	1.2	1.142857	0.857143	1.565217	1.043478	0.521739	1.565217	0.26087	1.043478	1.5	0.5	0.888889	1.111111	2.666667	0	0	1.333333	2.25	0.5	0.75	0.5	1.777778	1.333333	0.888889	0	1	1	0.666667	1	1	1.333333	1.272727	0.727273	1	0.714286	1.285714	1.454545	0.545455	0.333333	1.166667	1	1.666667	0.833333	1	0	0.6	0	0.6	1.8
0.666667	1.333333	0.666667	1.333333	0.545455	0.545455	1.636364	1.636364	1.636364	0	1.5	0.5	2	0	1	1	1	1	2	1	0	1	0.666667	2	0.666667	0.666667	0	2	0	0	4	0	2	0	0	0	3	1.5	0.5	0	1.2	2.4	0.6	0.6	1.2	2	0	1.333333	2	0.666667
0.8	1.2	1.333333	0.666667	0.26087	0.782609	1.304348	0.26087	1.826087	1.565217	0.4	1.6	1.5	0.5	0.5	2.5	0	1	0.666667	2	0	1.333333	1	0	3	0	1.333333	0.666667	1	0	3	0	0.5	1.5	1.666667	0.333333	1	2	0	0	1.5	0	0	4.5	0	1.25	0.75	1	0	1.25
0.25	1.75	0.666667	1.333333	0	1	0.666667	2.333333	1.333333	0.666667	1	1	1.2	0.8	0.571429	0.571429	0.571429	2.285714	0.2	1.6	1.6	0.6	1.333333	0.266667	2.133333	0.266667	1.25	0.75	0.96	1.28	1.28	0.48	0.461538	1.538462	2.666667	0	0.333333	0.285714	1.714286	0	1.894737	1.578947	0.631579	1.894737	0	1	1.25	2	1.25	0.5
0.666667	1.333333	0.727273	1.272727	0	2.25	0.25	1.75	1.25	0.5	0.631579	1.368421	2	0	1.714286	1.142857	0.571429	0.571429	0.210526	1.684211	0.842105	1.263158	0.923077	0.307692	2.461538	0.307692	0	2	0.888889	1.333333	1.666667	0.111111	0.333333	1.666667	2.4	0.3	0.3	1	1	0	2.7	0.9	0.3	2.1	0	0.571429	2.285714	2	0.571429	0.428571
0	0	1	1	1.384615	0.923077	2.769231	0	0	0.923077	0	0	1.111111	0.888889	1.454545	0.363636	1.818182	0.363636	1.714286	0.571429	0.571429	1.142857	2	0.8	0.8	0.4	1.666667	0.333333	0.5	0.5	0.5	2.5	1	1	0	1.5	1.5	0.333333	1.666667	3.75	0.75	0	0	0.75	0.75	0	2	0	2	0
1.25	0.75	1.636364	0.363636	1.263158	0.631579	1.263158	1.263158	1.578947	0	1.428571	0.571429	0.666667	1.333333	1	0.25	1.25	1.5	0.941176	0.941176	1.176471	0.941176	2	0	1.333333	0.666667	0.727273	1.272727	0.777778	1	1.222222	1	0.8	1.2	1.875	0.375	0.75	1.272727	0.727273	0.181818	1.818182	0.909091	0.727273	1.454545	0.909091	0.428571	3.428571	0	1.285714	0.857143
0.444444	1.555556	0.916667	1.083333	0.4	1.2	0.8	0.4	1.6	1.6	0.5	1.5	1.333333	0.666667	2.051282	0.205128	0.410256	1.333333	0.210526	0.842105	0.631579	2.315789	2.068966	0.275862	0.965517	0.689655	0.666667	1.333333	0.969697	1.69697	0.363636	0.969697	0.166667	1.833333	1.571429	0.857143	0.571429	0.857143	1.142857	0	1.941176	1.058824	0.882353	2.117647	0	0.923077	1.538462	0.769231	1.846154	0.615385
0	0	2	0	2.727273	0	1.090909	1.090909	1.090909	0	1.142857	0.857143	0.75	1.25	1.666667	0	1	1.333333	0.8	1.6	1.6	0	2.666667	0	0.666667	0.666667	1.714286	0.285714	2.666667	0	0	1.333333	1.5	0.5	0.6	1.6	0.8	0.666667	1.333333	1.5	0	1	1.5	1.5	0.5	0.666667	1.333333	0.666667	2	0
1.5	0.5	1.555556	0.444444	1.363636	0.272727	0.818182	0.818182	1.363636	1.363636	0.4	1.6	0.9	1.1	1.090909	0.545455	1.090909	1.272727	0.666667	0.666667	2	0.666667	0.235294	0.941176	1.411765	1.411765	1.4	0.6	1.473684	0.421053	1.263158	0.842105	2	0	0.545455	0.272727	2.181818	0.761905	1.238095	0.428571	1.5	0.857143	1.928571	0.642857	0.642857	0.947368	0.947368	0.631579	1.578947	0.631579
2	0	1.238095	0.761905	0.5	0.5	1	1.5	1.5	1	0.666667	1.333333	1.166667	0.833333	0.571429	0.571429	0.571429	2.285714	0.444444	1.333333	1.777778	0.444444	0.363636	0	2.909091	0.727273	2	0	0.421053	1.052632	1.263158	1.263158	1.333333	0.666667	1	1	1	1.157895	0.842105	0.75	2.625	0	0.75	1.5	0.375	0.24	1.2	1.44	0.96	1.2
0.8	1.2	0	2	1.227273	1.090909	0.681818	2.181818	0.681818	0.136364	1.5	0.5	1	1	0.666667	0	0.666667	2.666667	1.285714	1	1	0.714286	0.8	0.8	1.066667	1.333333	0.375	1.625	0.941176	1.882353	0.941176	0.235294	1	1	1.5	1.5	0	1.25	0.75	1.043478	1.565217	1.304348	1.565217	0.26087	0.26087	0.75	1.75	0	1.75	0.5
0	0	0.25	1.75	0	2.25	0	1.875	1.125	0.75	0.444444	1.555556	1	1	0.971429	0.628571	0.228571	2.171429	0	3	0	1	1.777778	0.444444	1.777778	0	0.153846	1.846154	0.54902	1.960784	1.411765	0.078431	1	1	1.875	0.375	0.75	1	1	0	1.714286	0.285714	0.285714	3.714286	0	0.428571	2.571429	1.714286	0	1.285714
1	1	1.333333	0.666667	3	0	1.5	0	0	1.5	1.5	0.5	0.5	1.5	0.8	0.8	1.6	0.8	3.2	0.8	0	0	0	0	1.333333	2.666667	0.8	1.2	0	2	0	2	2	0	0	2	1	0	2	1.5	2.7	0.3	0.6	0.6	0.3	0	0	0	2.4	1.2
0.666667	1.333333	0.555556	1.444444	0.947368	1.263158	0.736842	1.263158	1.052632	0.736842	0.555556	1.444444	1.5	0.5	0.8	1.5	0.7	1	0.8	1.371429	1.257143	0.571429	1.818182	0.484848	1.333333	0.363636	1.333333	0.666667	0.64	1.12	1.76	0.48	0.666667	1.333333	1.25	0.75	1	1.5	0.5	0.648649	0.810811	2.108108	0.486486	1.783784	0.162162	1.230769	1.538462	0.923077	0.461538	1.230769
0.461538	1.538462	1.076923	0.923077	0.327273	1.963636	0.763636	1.636364	0.872727	0.436364	0.545455	1.454545	1.6	0.4	0.780488	0.682927	0.878049	1.658537	0.32	1.6	1.28	0.8	1.263158	0.631579	1.473684	0.631579	0.333333	1.666667	0.3	1.5	1.6	0.6	1.571429	0.428571	2.428571	0	0.571429	0.631579	1.368421	0	0.363636	1.818182	0.909091	2.727273	0.181818	1.176471	1.058824	2.117647	0.470588	0.705882
0	2	1	1	0	0.6	1.2	0	3.6	0.6	0.571429	1.428571	0.666667	1.333333	0.666667	2.666667	0	0.666667	1	1	1.5	0.5	1.6	1.066667	1.333333	0	1	1	0.571429	1.142857	2.285714	0	1.6	0.4	0	2	1	1.166667	0.833333	0	3.428571	0.857143	0.857143	0.857143	0	0	1.090909	1.090909	1.636364	0.545455
2	0	1.571429	0.428571	0.642857	2.142857	0.214286	0.428571	1.5	1.071429	0.333333	1.666667	1.636364	0.363636	1.263158	0.631579	0.842105	1.263158	1	1.333333	0	1.666667	0.888889	0.888889	1.333333	0.888889	1.230769	0.769231	0.740741	0.888889	1.333333	1.037037	1.777778	0.222222	1.090909	0.681818	1.227273	1.692308	0.307692	1.862069	1.034483	0.62069	1.034483	1.034483	0.413793	0.4	1.6	1.6	0.4	1.2
0	0	0.947368	1.052632	0.352941	1.764706	0.705882	1.411765	1.058824	0.705882	1	1	1.2	0.8	0.888889	0.666667	0.666667	1.777778	1.142857	0	1.714286	1.142857	0.470588	1.411765	0.235294	1.882353	0.615385	1.384615	1	0.777778	0.777778	1.444444	1.142857	0.857143	1.6	0	1.4	1.103448	0.896552	0.4	1	1.2	0.6	2.8	0	0.666667	2.333333	0.666667	0.666667	1
1.5	0.5	1.866667	0.133333	1.714286	0	1.714286	0	0	2.571429	1.333333	0.666667	0.8	1.2	1.043478	0.695652	1.565217	0.695652	2	0	2	0	1.066667	0.8	1.333333	0.8	1.047619	0.952381	1.454545	0	0.727273	1.818182	0.909091	1.090909	1.05	0.45	1.5	0.555556	1.444444	2.2	0.8	0.4	1.6	0.4	0.6	1.285714	0.214286	0.428571	1.071429	1.071429
0.666667	1.333333	0.5	1.5	2	0	1	1	2	0	1.428571	0.571429	0.5	1.5	2.4	0	1.6	0	0.5	0	2.5	1	0.888889	1.333333	0.444444	1.333333	2	0	2.666667	0.666667	0	0.666667	0	2	0.75	1.5	0.75	2	0	0.857143	0.857143	1.714286	0.857143	0	1.714286	0	0	0	2	1
1.111111	0.888889	0.5	1.5	0.36	2.28	0.6	0.96	1.08	0.72	0.5	1.5	1.111111	0.888889	0.965517	1.103448	0.275862	1.655172	0.465116	1.860465	0.55814	1.116279	1.28	0.16	2.08	0.48	0.266667	1.733333	0.432432	1.621622	1.72973	0.216216	0.666667	1.333333	3	0	0	1.076923	0.923077	0.6	1.8	0.6	0.6	2.1	0.3	1.25	1.5	1.5	0.75	0.75
2	0	0.375	1.625	0.285714	1.142857	0.857143	2	1.714286	0	0.75	1.25	0.727273	1.272727	0.48	0.48	0.64	2.4	1.666667	1	0	1.333333	1.5	0	2	0.5	1.384615	0.615385	1.090909	1.454545	1.090909	0.363636	1.2	0.8	0	1.846154	1.153846	1.230769	0.769231	0	0.25	3.25	0.75	1.5	0.25	0	1.5	1	0.5	2
0.666667	1.333333	0.782609	1.217391	0.162162	2.27027	0.810811	1.297297	1.459459	0	0.727273	1.272727	1.272727	0.727273	0.333333	0.666667	1	2	0.666667	1.333333	0.888889	1.111111	1.166667	1.333333	1.333333	0.166667	1.166667	0.833333	0.631579	2.105263	1.263158	0	0.666667	1.333333	1.846154	0.461538	0.692308	1.714286	0.285714	0	0	1.428571	0.285714	3.714286	0.571429	0.923077	3	0.230769	0.692308	0.461538
1.333333	0.666667	1.578947	0.421053	0.9	0.3	0.9	0.6	1.8	1.5	0.571429	1.428571	1.384615	0.615385	0.774194	0.516129	1.419355	1.290323	0.571429	1.428571	1.142857	0.857143	0.5	1	1.5	1	1.2	0.8	0.833333	0.833333	0.666667	1.666667	1	1	1.909091	0	1.090909	0.75	1.25	0	0.631579	1.263158	0.947368	2.526316	0.631579	1.2	2.4	0.8	0.8	0.8
0.5	1.5	0.818182	1.181818	0.1875	2.0625	0.9375	0.375	1.6875	0.75	0.428571	1.571429	1.307692	0.692308	1.217391	0.521739	0.869565	1.391304	0	2.545455	0.727273	0.727273	1	1	1.25	0.75	0.333333	1.666667	0	0.769231	2.153846	1.076923	0.5	1.5	1.5	0.5	1	0.947368	1.052632	0.272727	0.818182	1.909091	1.636364	1.363636	0	1.333333	1.111111	1.555556	1.333333	0
0.857143	1.142857	0.714286	1.285714	0.230769	1.615385	0.923077	1.153846	1.153846	0.923077	0	2	1	1	0.210526	1.684211	1.473684	0.631579	0.923077	2.153846	0.615385	0.307692	1.666667	1	1	0.333333	0	2	0.761905	0.952381	0.761905	1.52381	1	1	1.2	1	0.8	1.076923	0.923077	0	0.375	2.625	1.125	1.5	0.375	0.705882	1.235294	1.235294	1.588235	0.705882
1.142857	0.857143	1.714286	0.285714	2.117647	0.352941	0.352941	0.705882	1.058824	1.411765	2	0	1	1	0.444444	1.777778	1.333333	0.444444	0.923077	0.307692	1.846154	0.923077	0.8	0.8	0.8	1.6	1.176471	0.823529	1.230769	1.230769	0.615385	0.923077	1.2	0.8	1.05	1.05	0.9	0	2	2	1	0.666667	0.666667	1	0.666667	0	0	0	0.857143	1.714286
1.333333	0.666667	1.75	0.25	1.2	0.8	1.2	0	1.6	1.2	1.5	0.5	0.608696	1.391304	1.333333	0	2.666667	0	1.5	1.5	1	0	1	1	1	1	1.333333	0.666667	0.571429	0.571429	1.142857	1.714286	0	0	0.214286	0.428571	2.357143	0	2	1.5	2	0	1	0.5	1	0	0	0	6	0
0.25	1.75	1	1	0.352941	1.764706	0.352941	1.058824	1.411765	1.058824	0.833333	1.166667	1.6	0.4	0.615385	0.615385	1.076923	1.692308	0.5	1	2.5	0	0.444444	1.777778	0.444444	1.333333	0.666667	1.333333	1.076923	0.923077	1.230769	0.769231	1.333333	0.666667	2.5	0	0.5	0.857143	1.142857	0	0.461538	1.384615	1.384615	2.769231	0	0.888889	1.111111	1.333333	0.666667	2
0.75	1.25	2	0	0.782609	0.521739	2.086957	1.565217	0.782609	0.26087	1.142857	0.857143	0.6	1.4	0.8	0.4	0.4	2.4	0.363636	0.727273	1.454545	1.454545	2.117647	0.705882	0.941176	0.235294	1	1	0.5	1.5	1	1	0.909091	1.090909	1.714286	0.428571	0.857143	0	2	0.461538	1.384615	1.615385	0.923077	1.615385	0	1.846154	0	0.461538	1.384615	0.923077
0.5	1.5	0.8	1.2	0	1.2	0.72	1.2	2.16	0.72	0.916667	1.083333	0.923077	1.076923	1	0.75	0.375	1.875	0.307692	2.153846	0.461538	1.076923	1.62963	0	1.62963	0.740741	0.533333	1.466667	1.066667	1.244444	1.6	0.088889	0.181818	1.818182	2.727273	0.272727	0	1.230769	0.769231	0	1.090909	0.545455	0.363636	3.454545	0.545455	0.375	2.625	0.9375	0.9375	0.375
0.5	1.5	0	2	0	1.636364	0	1.090909	3.272727	0	0	2	2	0	0	0	0	4	0.266667	2.4	0	1.333333	2	0.571429	1.428571	0	1	1	0.8	2	1.2	0	0	2	2.333333	0.333333	0.333333	0	2	0	4	0	0	2	0	1	1.5	0.5	0	3
1	1	1.666667	0.333333	1.285714	0.428571	1.285714	0	0.857143	2.142857	1.538462	0.461538	0.56	1.44	1.5	0.5	1.333333	0.666667	1.333333	0	1.777778	0.888889	0.615385	1.538462	0.615385	1.230769	1.36	0.64	0.909091	0.545455	0.545455	2	1.25	0.75	0.394737	1.026316	1.578947	0	2	2.4	1.4	0.4	1.2	0	0.6	0.6	1.2	1.2	0.6	1.2
1	1	1.6	0.4	1.304348	0.26087	2.608696	0.26087	0.521739	1.043478	1	1	0.75	1.25	1.333333	0	1.333333	1.333333	1.142857	0.571429	2.285714	0	1.090909	1.090909	0.727273	1.090909	1.333333	0.666667	1.5	1	0.5	1	2	0	0.25	1.5	1.25	0	0	0.5	1	0.5	2.5	0	1.5	1.411765	1.058824	0	1.764706	0.352941
0	2	0.333333	1.666667	1.2	1.2	0.8	1.6	0	1.2	1.333333	0.666667	2	0	3.2	0.8	0	0	0.533333	1.6	0.8	1.066667	0.5	0.5	2	1	0.666667	1.333333	0.666667	1.333333	0	2	1	1	3	0	0	0.666667	1.333333	0	1.043478	2.608696	0	1.043478	1.304348	0	3	1	2	0
0.857143	1.142857	1	1	0	1.764706	1.764706	0.705882	1.411765	0.352941	1.75	0.25	1	1	0	0	0	4	0.666667	2	0	1.333333	0.470588	0.941176	0.941176	1.647059	1	1	0.333333	1.666667	0.666667	1.333333	0.8	1.2	1.5	0.3	1.2	0.666667	1.333333	0.705882	2.117647	1.058824	1.058824	0.352941	0.705882	1.764706	0.705882	0	1.411765	0.705882
0.857143	1.142857	1.294118	0.705882	1.68	0.96	0.24	0.24	1.68	1.2	1	1	1.058824	0.941176	1.333333	1.333333	0.666667	0.666667	0.869565	1.043478	1.391304	0.695652	0.8	0.8	1.333333	1.066667	0.8	1.2	1.290323	0.903226	1.290323	0.516129	1.6	0.4	1.166667	1.333333	0.5	1.2	0.8	0.375	1.75	1	1.75	0.875	0.25	0.9375	1.875	0.5625	1.6875	0.1875
0.941176	1.058824	0.736842	1.263158	1.411765	2.470588	0.705882	0.529412	0.529412	0.352941	0	2	0.909091	1.090909	0.428571	0.857143	1.142857	1.571429	0.727273	1.090909	1.454545	0.727273	1	0.666667	1.5	0.833333	0.820513	1.179487	0.413793	0.551724	2.068966	0.965517	1.142857	0.857143	1.285714	0.214286	1.5	0.933333	1.066667	0.585366	1.170732	1.463415	2.04878	0.731707	0	0.857143	1.5	1.071429	0.535714	1.178571
0.909091	1.090909	2	0	0	1.636364	1.636364	1.090909	1.090909	0.545455	1.076923	0.923077	0.666667	1.333333	1	1	0.75	1.25	0	0.571429	2.857143	0.571429	1.5	0.75	1.25	0.5	1.333333	0.666667	1.25	1	1.25	0.5	1.5	0.5	1.090909	0.954545	0.954545	1	1	0.642857	1.928571	0.857143	1.071429	0.642857	0.857143	0.4	2	1.2	2	0
0	2	1	1	0.612245	1.959184	0.857143	0.857143	1.346939	0.367347	0.666667	1.333333	1.529412	0.470588	0.727273	0.363636	0.484848	2.424242	0.296296	2.074074	1.185185	0.444444	1.142857	1.142857	1.333333	0.380952	0.588235	1.411765	0.90566	0.981132	1.886792	0.226415	1.076923	0.923077	2.333333	0.5	0.166667	1.428571	0.571429	0	0.976744	2.093023	0.55814	1.813953	0.55814	1.028571	1.885714	1.714286	0.342857	0.857143
0.5	1.5	1.333333	0.666667	0.2	1.6	0.8	1.4	1.6	0.4	0.909091	1.090909	0.666667	1.333333	0.869565	0.521739	0.521739	2.086957	0.8	1.333333	0.8	1.066667	0.769231	1.384615	1.384615	0.461538	0.769231	1.230769	1	1.285714	0.857143	0.857143	1.090909	0.909091	1.65	0.45	0.9	0.909091	1.090909	0.638298	1.148936	0.638298	0.638298	2.808511	0.12766	0.571429	2.857143	0.571429	1.142857	0.571429
0.666667	1.333333	2	0	2.571429	0.857143	0.857143	0.428571	0.857143	0.428571	1.5	0.5	0	2	0	2	0	2	2	1	0	1	1.333333	0	0.666667	2	1.692308	0.307692	1.090909	0	1.818182	1.090909	2	0	0.666667	0.333333	2	1.333333	0.666667	1.333333	0	1.333333	0.666667	1.333333	1.333333	2.4	2.4	0	1.2	0
0.181818	1.818182	0.727273	1.272727	0.545455	2.727273	0.363636	0.727273	0.909091	0.727273	0.333333	1.666667	2	0	0.869565	1.043478	0.521739	1.565217	0.842105	1.894737	0.421053	0.842105	2.5	0.75	0.5	0.25	0	2	0.444444	1.259259	1.851852	0.444444	0.727273	1.272727	2.608696	0.130435	0.26087	1.3	0.7	0	1.5	0.642857	0.642857	3.214286	0	1.421053	2.526316	0.947368	0.631579	0.315789
1	1	0.857143	1.142857	0.705882	0	0.352941	1.058824	1.764706	2.117647	1	1	1	1	1.2	1.2	1.2	0.4	1.2	0	1.6	1.2	0.5	0	0.5	3	0	2	0.666667	0.666667	1.333333	1.333333	1.333333	0.666667	0.529412	1.235294	1.235294	0.5	1.5	0.857143	2.285714	0.571429	1.142857	0.571429	0.571429	0	0	0.666667	0.666667	4
2	0	1	1	2.4	1.2	0	0.4	1.6	0.4	1	1	0.461538	1.538462	0.8	0	3.2	0	1.6	0.8	0.8	0.8	0	3.2	0.8	0	2	0	1.333333	0	0.666667	2	0	2	0.3	1.2	1.5	0.666667	1.333333	0.9	0.9	1.2	1.5	0.6	0.9	0.666667	0.666667	1.333333	0	0
0.8	1.2	1.333333	0.666667	0.666667	1.6	0.666667	1.6	0.933333	0.533333	1.090909	0.909091	1.466667	0.533333	0.705882	0.705882	0.470588	2.117647	0.923077	1.076923	0.923077	1.076923	0.695652	2.086957	1.043478	0.173913	0.285714	1.714286	0.631579	0.842105	1.157895	1.368421	0.736842	1.263158	2.04	0.36	0.6	1.222222	0.777778	0.103448	0.724138	1.241379	1.551724	1.862069	0.517241	0.714286	1.571429	0.571429	1.857143	1.142857
0.909091	1.090909	1.142857	0.857143	0.45	1.65	0.45	1.5	1.5	0.45	0.166667	1.833333	1.555556	0.444444	0.571429	1.028571	1.028571	1.371429	0.777778	1	1.111111	1.111111	1.4	0.8	1.2	0.6	0.8	1.2	0.296296	1.259259	1.851852	0.592593	0.666667	1.333333	1.909091	0.272727	0.818182	1.3	0.7	0	1.105263	1.736842	0.789474	2.210526	0.157895	1.090909	2	1.090909	0.909091	0.636364
0	2	1	1	1.285714	0.428571	1.428571	1.428571	0.714286	0.714286	1	1	1.4	0.6	1.090909	0.363636	1.818182	0.727273	1.333333	0	1.666667	1	1.6	0.4	0.4	1.6	0.857143	1.142857	1.6	0.8	0	1.6	1.333333	0.666667	1.666667	1	0.333333	1	1	0.75	0.75	1	2.25	0.25	1	1	1	0	1	1
0.666667	1.333333	0.380952	1.619048	0.882353	1.941176	0.352941	2.117647	0.529412	0.176471	0.909091	1.090909	1.2	0.8	0.653061	0.571429	0.571429	2.204082	0.5	1.4	0.5	1.6	2.166667	0.5	1.166667	0.166667	0.947368	1.052632	0.466667	1.466667	1.666667	0.4	0.714286	1.285714	2	0	1	1.619048	0.380952	0.26087	1.043478	1.956522	1.304348	1.173913	0.26087	1.378378	1.702703	1.459459	1.054054	0.324324
0.333333	1.666667	2	0	1.263158	0.947368	0.315789	1.894737	0.947368	0.631579	0.666667	1.333333	0	2	1.333333	0.666667	1.333333	0.666667	1.454545	1.090909	0.727273	0.727273	0.666667	0.666667	1.333333	1.333333	0	2	0.333333	2.333333	0.333333	1	1	1	1.8	0.3	0.9	0	2	0	0.923077	2.307692	1.384615	0.461538	0.923077	2.068966	1.448276	0.62069	1.241379	0.206897
1.142857	0.857143	0.5	1.5	1.384615	0.461538	2.769231	0.461538	0.923077	0	1.714286	0.285714	0	2	0	0	0	4	0	1.333333	1.333333	1.333333	1.333333	0.666667	1.333333	0.666667	1.666667	0.333333	1.090909	0.363636	1.090909	1.454545	0	2	0.3	1.5	1.2	1	1	2	1.6	1.2	0.4	0.4	0.4	1.090909	0.545455	1.090909	1.090909	0
1	1	1.529412	0.470588	0.580645	0	2.322581	0.193548	0.580645	2.322581	1.666667	0.333333	0.692308	1.307692	1.241379	0.413793	1.103448	1.241379	1.142857	0.190476	2.47619	0.190476	0.4	0.933333	0.666667	2	1.333333	0.666667	1.692308	0.461538	0.307692	1.538462	1.2	0.8	0.6	0.8	1.6	0.333333	1.666667	1.034483	1.655172	0.413793	1.448276	0.62069	0.827586	0.857143	0	0	0.857143	2.571429
0.5	1.5	0.857143	1.142857	0.685714	1.371429	1.2	0.514286	1.714286	0.514286	1.090909	0.909091	1.555556	0.444444	1.176471	1.176471	0.470588	1.176471	0.4	0.4	1.6	1.6	1.666667	0.666667	1	0.666667	1.272727	0.727273	1	0.5	1.25	1.25	1	1	1.5	0.6	0.9	1.076923	0.923077	0.272727	1.909091	1.363636	0.545455	1.909091	0	0.818182	1.909091	0.818182	2.181818	0.272727
0.8	1.2	1	1	0.731707	1.756098	1.02439	0.731707	1.02439	0.731707	1.333333	0.666667	1	1	0.645161	0.774194	1.419355	1.16129	1.052632	1.473684	0.842105	0.631579	0.888889	1.333333	1.111111	0.666667	0.470588	1.529412	0.923077	0.923077	1.384615	0.769231	1	1	1.2	1.2	0.6	1.076923	0.923077	0	1.2	1.68	0.72	2.4	0	1.333333	1.333333	0.4	0.933333	1.466667
0.666667	1.333333	2	0	0.857143	0.857143	0	0.857143	1.714286	1.714286	2	0	0.666667	1.333333	2.666667	0	0	1.333333	0	2.285714	0	1.714286	2.4	0	1.6	0	0	2	0.571429	1.142857	1.142857	1.142857	0	2	1.714286	0.857143	0.428571	1	1	0.666667	3.333333	0.666667	1.333333	0	0	1.714286	0.857143	3.428571	0	0
0.857143	1.142857	0.714286	1.285714	0.947368	1.263158	0.315789	0.947368	1.263158	1.263158	0.25	1.75	1.5	0.5	0.266667	1.866667	0.8	1.066667	0.363636	1.090909	1.090909	1.454545	0.888889	1.333333	1.777778	0	0.666667	1.333333	1.2	1.6	1.2	0	1	1	0.692308	1.153846	1.153846	1.142857	0.857143	0	1.5	2.625	0.75	0.375	0.75	0.375	1.5	1.125	0.375	1.5
0.666667	1.333333	1.2	0.8	0.9	1.2	1.8	0.6	1.2	0.3	0.8	1.2	0.705882	1.294118	2	2	0	0	2.666667	0	1.333333	0	2.285714	0.571429	0.571429	0.571429	0	2	0	0.8	0	3.2	1.2	0.8	0.818182	1.636364	0.545455	1.666667	0.333333	2	1	0	0	3	0	1.2	0.6	0.6	2.4	0.6
0.888889	1.111111	0.666667	1.333333	1.142857	1.714286	1.428571	0.571429	0.571429	0.571429	0.285714	1.714286	1.333333	0.666667	0.571429	1.285714	0.714286	1.428571	0.631579	0.631579	1.473684	1.263158	0.666667	0.222222	2.444444	0.666667	1.2	0.8	0	0.615385	1.230769	2.153846	1	1	0.9	0.3	1.8	0.8	1.2	0.947368	1.263158	0.315789	1.894737	1.578947	0	0.923077	2.076923	0.923077	0.923077	0.923077
0.5	1.5	1.454545	0.545455	0.24	1.68	0.24	1.92	1.44	0.48	0.142857	1.857143	1.777778	0.222222	0.685714	0.457143	0.685714	2.171429	0	2.666667	0.666667	0.666667	1.6	0.8	1.6	0	0	2	0.228571	1.485714	2.057143	0.228571	0.6	1.4	2.142857	0.857143	0	1.666667	0.333333	0	1.285714	1.928571	1.285714	1.285714	0.214286	1.2	0.8	2.6	0.2	1.2
0	2	1	1	0.923077	0.461538	0.461538	1.846154	1.846154	0.461538	0.8	1.2	2	0	0	0	1	3	0.736842	0.947368	0.842105	1.473684	2.352941	0.705882	0.941176	0	1.2	0.8	1.166667	1.166667	1.5	0.166667	0.4	1.6	0	3	0	2	0	0	0.375	2.25	0.75	1.875	0.75	1.135135	1.945946	1.297297	0.648649	0.162162
0.8	1.2	2	0	0	0	2.666667	0	2	1.333333	2	0	0.857143	1.142857	0	0	4	0	0	0	0	4	0	1.333333	1.333333	1.333333	1.428571	0.571429	0	0	0	4	2	0	0	2	1	0.857143	1.142857	2.4	2.4	0	1.2	0	0	0	0	0	0	3
0.6	1.4	0.833333	1.166667	0.521739	1.304348	2.347826	0.521739	1.043478	0.26087	0	2	1	1	1.454545	1.454545	0.727273	0.363636	0.8	1.066667	0.533333	1.6	1.714286	0.571429	1.142857	0.571429	0.666667	1.333333	0	2	1.6	0.4	1.777778	0.222222	1.928571	0.642857	0.428571	0.8	1.2	0.75	0.75	0.75	2.625	0.75	0.375	1.714286	1.428571	0.571429	0.857143	0.285714
0.571429	1.428571	1.333333	0.666667	0	0	1.2	0	0	4.8	2	0	0	2	2	0	2	0	4	0	0	0	0	4	0	0	1.75	0.25	1.333333	0	0	2.666667	1.2	0.8	0.666667	1.333333	1	0	2	2.666667	1.333333	0.666667	0.666667	0.666667	0	0	0	0	0	3
1.2	0.8	1.333333	0.666667	1	1	0.75	0.25	1	2	1.727273	0.272727	0.461538	1.538462	1.684211	0.842105	0.842105	0.631579	1.230769	1.230769	0.923077	0.615385	0.888889	1.925926	0.592593	0.592593	1.647059	0.352941	1.037037	0.888889	0.888889	1.185185	1.4	0.6	1.2	0.2	1.6	0.8	1.2	2.27027	0.972973	0.648649	0.810811	1.135135	0.162162	1.333333	0	0.666667	2	0.666667
0.777778	1.222222	1.058824	0.941176	0.823529	1.529412	1.529412	0.705882	1.058824	0.352941	1.375	0.625	1.6	0.4	1.733333	0.666667	0.4	1.2	1.37931	1.241379	1.103448	0.275862	0.444444	1.333333	1.037037	1.185185	0.761905	1.238095	0.689655	1.241379	1.103448	0.965517	0.8	1.2	1.111111	0.444444	1.444444	1	1	0.413793	2.482759	0.827586	0.724138	1.034483	0.517241	0.875	1.5	0.75	2.5	0.375
0.588235	1.411765	1.571429	0.428571	0	0.545455	0.545455	1.363636	2.727273	0.818182	0.444444	1.555556	1.333333	0.666667	0.930233	0.837209	0.372093	1.860465	0.695652	1.391304	1.73913	0.173913	1.090909	0.727273	2.181818	0	0.285714	1.714286	0.685714	1.2	1.828571	0.285714	0.705882	1.294118	1.5	0.5	1	1.076923	0.923077	0	1.363636	1.909091	0.818182	1.909091	0	0.818182	2.272727	1.363636	0.909091	0.545455
1.333333	0.666667	2	0	3.230769	0	1.846154	0.461538	0	0.461538	2	0	0.5	1.5	0.5	0.5	3	0	2.769231	0.307692	0.923077	0	0	1.333333	0	2.666667	1.2	0.8	0.888889	0.444444	0	2.666667	1.5	0.5	0.652174	0.913043	1.434783	0	2	3.473684	0.631579	0	0.947368	0.315789	0.631579	0	0	0	0	0
2	0	1.333333	0.666667	0	0.857143	1.714286	0	1.714286	1.714286	1	1	1.333333	0.666667	0	2.4	0.8	0.8	0	3.333333	0	0.666667	0	0	2.5	1.5	0.4	1.6	0	0.5	2.5	1	0.666667	1.333333	1.5	0	1.5	0.666667	1.333333	0	0.6	3.6	1.2	0	0.6	1.636364	1.090909	0	0.545455	2.181818
0	2	2	0	1.125	0	1.125	0.75	1.5	1.5	1.333333	0.666667	0.777778	1.222222	0.5	0	2	1.5	0	0	3.333333	0.666667	0	1.333333	0.666667	2	1.066667	0.933333	1	0.5	0.5	2	2	0	0	1.173913	1.826087	0.375	1.625	1.909091	1.090909	0	0.272727	0	2.727273	0.75	0	0.75	0.75	0.75
0.666667	1.333333	0.615385	1.384615	0.857143	1.371429	0.857143	1.2	1.028571	0.685714	0.428571	1.571429	1.157895	0.842105	1.904762	0.952381	0.380952	0.761905	0.923077	1.128205	0.820513	1.128205	1.833333	0.333333	1.5	0.333333	0.375	1.625	0.636364	1.545455	1.363636	0.454545	0.857143	1.142857	1.2	0.4	1.4	0.88	1.12	0	0.8	1.2	0.4	3.4	0.2	0.510638	1.531915	0.893617	0.893617	1.021277
0	2	1.6	0.4	0.571429	1.428571	0.857143	0.857143	1.428571	0.857143	0.888889	1.111111	0.25	1.75	1.714286	1.428571	0.857143	0	1.25	1.5	0.75	0.5	0.888889	0	1.333333	1.777778	1.25	0.75	0.923077	0.307692	1.846154	0.923077	2	0	1.5	1	0.5	1.333333	0.666667	0.48	2.64	0.24	0.48	1.44	0.72	1.2	0.6	2.4	0.6	1.2
1	1	1.428571	0.571429	0.6	0	1.8	0.6	2.4	0.6	1.666667	0.333333	0.727273	1.272727	1.894737	0.210526	0.421053	1.473684	1	0.666667	1.333333	1	1.2	2.4	0	0.4	1.777778	0.222222	1.904762	0.761905	0.571429	0.761905	1.333333	0.666667	0.5	1.5	1	0.375	1.625	1.68	1.44	0.24	0.48	1.2	0.96	1	0	2	0	2
0.5	1.5	1.6	0.4	0.705882	0.705882	1.764706	1.764706	0.705882	0.352941	1	1	0.333333	1.666667	0.4	1.6	1.2	0.8	0.888889	0	0.444444	2.666667	1	1	2	0	0.8	1.2	1.066667	0.533333	0.8	1.6	0.4	1.6	1.2	0	1.8	1	1	0.631579	1.578947	0.315789	0.947368	1.578947	0.947368	0	0.6	0.6	1.2	1.2
0.666667	1.333333	1.428571	0.571429	1.2	1.714286	1.028571	0.342857	0.514286	1.2	1.142857	0.857143	0.777778	1.222222	1.52381	0.380952	1.52381	0.571429	1	1	1.75	0.25	0.888889	1.111111	1.111111	0.888889	0.941176	1.058824	1.904762	0.761905	0.761905	0.571429	1	1	1.137931	0.724138	1.137931	0.705882	1.294118	0.913043	1.956522	0.26087	1.434783	0.913043	0.521739	0.972973	0.972973	0.162162	1.459459	1.621622
2	0	2	0	0	0	3.428571	0.857143	0.857143	0.857143	2	0	0.222222	1.777778	0	1.333333	2.666667	0	1.714286	0	1.142857	1.142857	1.142857	2.285714	0	0.571429	1.333333	0.666667	0	0	0	0	1.333333	0.666667	0	0.75	2.25	1.25	0.75	3.6	1.8	0	0	0	0.6	0	0	0	0	6
0	2	0.823529	1.176471	0.4	0.8	0.4	1.6	2.4	0.4	1	1	1.75	0.25	0.666667	0.666667	0.666667	2	0.444444	0.666667	0.666667	2.222222	1.777778	0.888889	1.111111	0.222222	0.666667	1.333333	0.923077	1.230769	1.538462	0.307692	1	1	2.6	0.2	0.2	0.428571	1.571429	0	0.857143	0.857143	1.428571	2.857143	0	0.782609	2.869565	1.565217	0.521739	0.26087
0	2	1.5	0.5	0.666667	0.666667	1.333333	1.333333	1.333333	0.666667	1.333333	0.666667	0	2	0.8	0.8	1.6	0.8	1.333333	0	1.333333	1.333333	1	2	0	1	1	1	2.285714	0	0.571429	1.142857	1.5	0.5	1.714286	0.428571	0.857143	0.5	1.5	0	1.5	0.75	2.25	1.5	0	2.25	0.75	0	1.5	1.5
2	0	2	0	0	1.2	3.6	0	0	1.2	0	2	0.666667	1.333333	1.333333	1.333333	0	1.333333	3.2	0	0.8	0	0.8	1.6	0.8	0.8	1.4	0.6	2	0	0	2	1.333333	0.666667	0.545455	0.545455	1.909091	1	1	0.545455	2.181818	0	1.636364	1.636364	0	0	0	0	1.2	3.6
1.6	0.4	1.263158	0.736842	1.764706	0.529412	1.058824	1.764706	0.705882	0.176471	0.923077	1.076923	1.090909	0.909091	0	0.75	2.25	1	0.96	1.92	0.32	0.8	1.73913	0.869565	0.695652	0.695652	0.933333	1.066667	0.421053	1.263158	1.473684	0.842105	1.166667	0.833333	1.142857	1.428571	0.428571	1.363636	0.636364	0.272727	1.363636	1.227273	1.363636	1.090909	0.681818	0.685714	0.685714	1.371429	0.857143	0.857143
0	2	1	1	2.666667	0	1.333333	1.333333	0	0.666667	2	0	0.666667	1.333333	2	0	2	0	0	1.333333	1.333333	1.333333	1.333333	0	0	2.666667	1.333333	0.666667	2	1.333333	0.666667	0	0	2	0.9	0.3	1.8	0.5	1.5	1.2	0.6	0	1.8	1.8	0.6	0	0	0	0	2.4
0.333333	1.666667	1	1	0.857143	0	1.714286	0	2.571429	0.857143	0.4	1.6	0	2	2.4	0.8	0	0.8	0	1.333333	2.666667	0	3.333333	0	0	0.666667	1.142857	0.857143	0	3.333333	0	0.666667	1	1	1.8	0.6	0.6	2	0	1	0	1	1	3	0	0.4	1.6	1.6	1.2	0
0	2	1.466667	0.533333	0	1.333333	1.333333	0	1.333333	2	1.5	0.5	0.606061	1.393939	0.8	0	0.8	2.4	2.857143	0.571429	0	0.571429	0.470588	1.647059	1.176471	0.705882	2	0	2.285714	0	0.571429	1.142857	1.2	0.8	0.666667	1	1.333333	0.5	1.5	2.7	1.2	0	0.6	0.6	0.9	1.846154	0.461538	0	1.384615	0.692308
1.142857	0.857143	1	1	1.448276	0.206897	1.241379	1.448276	1.034483	0.62069	0.909091	1.090909	1.2	0.8	0.952381	0.380952	0.761905	1.904762	1.272727	0.545455	0.727273	1.454545	0.8	0.6	1.4	1.2	0.363636	1.636364	0.8	1.2	0.666667	1.333333	1.142857	0.857143	1.285714	0.642857	1.071429	1	1	0.48	0.48	1.2	1.2	1.44	1.2	1.6	1	0.6	1.2	0.8
1	1	1.5	0.5	0.428571	2.785714	0.214286	1.071429	1.071429	0.428571	0.5	1.5	1.5	0.5	0.941176	0.941176	0.470588	1.647059	0.615385	2.153846	0.307692	0.923077	1	1	2	0	0	2	0.5	0.75	1.75	1	0	2	3	0	0	1	1	0.5	1.5	2	1	0.5	0.5	1.636364	1.909091	0.818182	1.090909	0.272727
1.25	0.75	1.142857	0.857143	0.48	0.48	1.68	0.72	1.68	0.96	1.5	0.5	1.428571	0.571429	0.5	0	1	2.5	1.428571	0.857143	1.428571	0.285714	0.421053	1.263158	1.263158	1.052632	0.823529	1.176471	1.454545	0.363636	0.909091	1.272727	0.5	1.5	0.75	0.5	1.75	1.2	0.8	0	2.25	0.75	2.25	0.5	0.25	0.923077	1.384615	0.923077	1.384615	0
0	2	1.2	0.8	0	2.769231	0.461538	1.384615	0.923077	0.461538	0	2	2	0	1.6	0.533333	0.266667	1.6	0.210526	1.894737	0.842105	1.052632	0.666667	0	2.666667	0.666667	0	2	0.235294	0.941176	2.117647	0.705882	0	2	2.25	0.75	0	1.111111	0.888889	0	1.2	1.8	1.2	1.8	0	0.333333	2	2.666667	0.333333	0.666667
1	1	1	1	1.5	0	3	0	0	1.5	0	0	0.533333	1.466667	0.8	0	3.2	0	1.333333	0.666667	1.333333	0.666667	0.5	2.5	0	1	1.384615	0.615385	0	0	0	4	0.666667	1.333333	0	1.636364	1.363636	0	2	1.8	1.8	0.6	0.6	0.6	0.6	0	0	0	0.75	1.5
0	0	1.73913	0.26087	2.307692	0	0.923077	0	0.461538	2.307692	1.833333	0.166667	0.2	1.8	2.4	0.4	1.2	0	2.888889	0	0.888889	0.222222	0.842105	2.105263	0	1.052632	2	0	1.75	0.25	0	2	2	0	0.214286	1.714286	1.071429	0.5	1.5	4.384615	0.230769	0.230769	0.230769	0	0.923077	1.090909	0.545455	0	1.636364	0
0.4	1.6	0.5	1.5	1	3	0	0.5	1.5	0	0.666667	1.333333	1.5	0.5	0.857143	0.571429	0.857143	1.714286	0	1.647059	0.705882	1.647059	1.5	0	2.5	0	0	2	0.380952	1.333333	2.095238	0.190476	2	0	2	0.75	0.25	1	1	0	1.384615	1.846154	0.461538	2.307692	0	0.375	1.125	1.875	0.375	1.125
1	1	1.555556	0.444444	0.352941	1.764706	1.058824	0.705882	1.764706	0.352941	1.444444	0.555556	0.5	1.5	0.8	0	1.6	1.6	1.142857	0	1.142857	1.714286	1.5	1.5	0.5	0.5	1.333333	0.666667	0.666667	1.666667	1	0.666667	1	1	1.125	0.625	1.25	0.769231	1.230769	1.565217	0.782609	1.043478	1.043478	1.304348	0.26087	1.333333	1.333333	0.666667	0.666667	0.666667
0.5	1.5	2	0	0.857143	0.428571	1.285714	0.857143	0.428571	2.142857	1	1	0.5	1.5	0	1.6	0	2.4	2.4	0	0.8	0.8	0.571429	1.142857	0.571429	1.714286	1	1	1	0.5	1	1.5	0.666667	1.333333	0.818182	1.636364	0.545455	0	0	0.857143	3.428571	0	0	0	1.714286	0	0	1.714286	0	2.571429
0	0	2	0	1.2	0	3	1.2	0.6	0	1.5	0.5	0.727273	1.272727	0	0	0	0	0	1	2	1	0	3.2	0.8	0	0.666667	1.333333	2	2	0	0	1.333333	0.666667	2	1	0	0	0	0	3.6	0	0	1.2	1.2	0	0	0	0	2
0.666667	1.333333	0.352941	1.647059	0.272727	0.818182	1.090909	0	2.727273	1.090909	1.333333	0.666667	1.3	0.7	1.037037	0.296296	0.592593	2.074074	0.533333	0.8	1.066667	1.6	0.444444	0.888889	2.444444	0.222222	0.4	1.6	0.914286	1.371429	1.028571	0.685714	1.2	0.8	1.333333	0.333333	1.333333	1.142857	0.857143	0	2.625	1.5	0	1.5	0.375	0.782609	0.782609	0.26087	1.565217	1.826087
1.2	0.8	1	1	0.285714	1.428571	0.571429	2.857143	0.285714	0.571429	1	1	1	1	1	1	0.25	1.75	0.333333	2	1	0.666667	1.714286	1.142857	0.571429	0.571429	0.666667	1.333333	0.347826	1.913043	1.043478	0.695652	1	1	2	0.5	0.5	0	2	0.272727	1.909091	1.363636	1.636364	0.818182	0	0.285714	1.714286	1.428571	1.714286	0.571429
0.25	1.75	1.222222	0.777778	0.714286	1.142857	1.285714	1.285714	0.714286	0.857143	0.636364	1.363636	1	1	0.930233	0.465116	0.465116	2.139535	0	2.6	0.8	0.6	1.5	0.666667	1.5	0.333333	0.615385	1.384615	0.327869	1.311475	1.508197	0.852459	1.142857	0.857143	2.647059	0.352941	0	0.833333	1.166667	0.171429	1.028571	1.2	0.342857	2.914286	0.342857	0.763636	2.618182	1.2	0.545455	0.654545
0.5	1.5	2	0	2.4	0	0	0	1.2	2.4	0.5	1.5	0.888889	1.111111	0.8	2.4	0	0.8	0	2	0	2	1	1	0	2	0	0	1.142857	1.142857	0.571429	1.142857	2	0	0	0	3	1.142857	0.857143	0	3	0.75	0.75	1.5	0	2.4	0.4	0	1.2	0.8
0.75	1.25	1.4	0.6	0.75	1.5	0.75	0	1.125	1.875	1.111111	0.888889	1	1	0.64	1.12	0.8	1.44	1.111111	1.555556	0.666667	0.666667	1.2	1.2	1.6	0	0.5	1.5	0.952381	0.761905	1.904762	0.380952	0.857143	1.142857	0.818182	1.363636	0.818182	1.375	0.625	0.307692	1.846154	0.461538	1.230769	1.538462	0.615385	1	1.5	0.75	0.5	1.75
1.5	0.5	1.333333	0.666667	2	0	1	0	1	2	0.666667	1.333333	0.666667	1.333333	0	0	4	0	0	0	0	0	1.142857	1.714286	0.571429	0.571429	2	0	0	2	0	2	0	0	1	0.333333	1.666667	0.5	1.5	2.142857	0.857143	0.428571	0.857143	1.285714	0.428571	0	0	0	0	1.2
0	2	0.75	1.25	0.666667	1	0.333333	2.333333	1.666667	0	1.142857	0.857143	1.333333	0.666667	0	0.545455	0.181818	3.272727	0.153846	1.846154	0.615385	1.384615	2.666667	0	1.333333	0	0.285714	1.714286	0.363636	2.424242	0.727273	0.484848	0	2	1.75	0	1.25	1.428571	0.571429	0.15	1.5	1.95	0.6	1.35	0.45	0.333333	1.666667	2	0.333333	1.333333
1	1	0.8	1.2	1	0	2	1	1	1	1.428571	0.571429	0.533333	1.466667	0	0	2	2	0	0	4	0	0.571429	2.285714	0.285714	0.857143	1.714286	0.285714	0.8	1.6	0	1.6	1.25	0.75	0	1.846154	1.153846	0	2	1.2	1.68	0.96	1.44	0.48	0.24	2.4	0	0	0	1.2
0	2	0.25	1.75	1.333333	0	0.666667	3.333333	0.666667	0	0.857143	1.142857	1.333333	0.666667	1.272727	0.181818	0.727273	1.818182	0.666667	0.666667	0.666667	2	2.181818	0.363636	0.727273	0.727273	1	1	0.705882	1.882353	1.176471	0.235294	1	1	2.25	0	0.75	0.5	1.5	0.461538	0.923077	1.384615	1.384615	0.923077	0.923077	0.5	4	0.5	0.5	0.5
1	1	1.5	0.5	2.454545	1.636364	0.818182	0.272727	0.818182	0	2	0	1.5	0.5	0.285714	0.857143	1.142857	1.714286	1	1.75	1	0.25	1.4	0.8	1.2	0.6	1.333333	0.666667	0.571429	1.52381	0.571429	1.333333	1.2	0.8	1.2	0.9	0.9	1.333333	0.666667	0.272727	1.090909	1.636364	0.272727	1.363636	1.363636	1.411765	1.764706	1.058824	1.058824	0.352941
0.909091	1.090909	1.333333	0.666667	0.5	0.5	1.5	0	2	1.5	0.5	1.5	0.222222	1.777778	3	0	1	0	0.8	0.4	2.8	0	1.2	1.2	0.8	0.8	1.384615	0.615385	0	1.714286	1.142857	1.142857	1.5	0.5	0.75	0.75	1.5	0	2	2.181818	2.727273	0.545455	0	0	0.545455	1.5	0.75	0.75	1.5	0.75
2	0	1.6	0.4	0.75	0.75	1.5	2.25	0	0.75	0.8	1.2	0.8	1.2	0	2	2	0	2	0	1	1	0.727273	2.909091	0	0.363636	0.8	1.2	2	1	0	1	1.333333	0.666667	0.857143	0.428571	1.714286	0.8	1.2	2.5	2	0.5	0.5	0.5	0	0.857143	0	0	0	1.714286
1.333333	0.666667	2	0	0.5	0	2.5	1	1.5	0.5	1	1	0.923077	1.076923	0	2.285714	1.714286	0	1.333333	0	1.333333	1.333333	0.666667	1.333333	0.666667	1.333333	0.857143	1.142857	1.714286	0.571429	0	1.714286	0	2	0.857143	0.857143	1.285714	1.2	0.8	0.666667	2	1.333333	1.333333	0.666667	0	0	0.75	0	0	2.25
1.666667	0.333333	1.454545	0.545455	1.285714	0.857143	0.857143	0.857143	0.857143	1.285714	1	1	0.4	1.6	1.419355	0.258065	0.645161	1.677419	1.846154	0.923077	0.615385	0.615385	2	0.857143	0.571429	0.571429	0.947368	1.052632	0.571429	1.714286	0.571429	1.142857	1.384615	0.615385	0.72	0.48	1.8	0.4	1.6	0.15	1.05	0.6	0.6	3.45	0.15	0.75	1.5	0.75	2.25	0
1.2	0.8	0.5	1.5	1.125	1.125	0.75	1.875	0.75	0.375	2	0	0.4	1.6	2	0	1.5	0.5	3	0	1	0	0.888889	1.777778	0.666667	0.666667	0.5	1.5	1.333333	2.222222	0.444444	0	0.545455	1.454545	1.2	1.2	0.6	1	1	0.8	2	1.6	0.8	0.8	0	1.333333	1.333333	0.666667	0	0.666667
0.4	1.6	1.25	0.75	0	2	0.4	1.2	2	0.4	0.444444	1.555556	0.923077	1.076923	0.615385	0.615385	1.230769	1.538462	0.888889	1.333333	0.444444	1.333333	1	0	1	2	1	1	0.857143	1.142857	1.714286	0.285714	0	2	1.5	0.75	0.75	1.5	0.5	0.857143	0.857143	1.714286	0	1.714286	0.857143	0.631579	1.894737	0.947368	0.947368	1.578947
0	2	1.111111	0.888889	0	2.117647	0	1.411765	2.470588	0	0.086957	1.913043	1.333333	0.666667	1.290323	0.516129	0.645161	1.548387	0	2.666667	0.266667	1.066667	2.461538	0	1.538462	0	0.4	1.6	0.235294	1.176471	1.647059	0.941176	0.166667	1.833333	3	0	0	0.8	1.2	0	0.705882	2.117647	1.411765	1.764706	0	1.384615	2.153846	0.923077	1.384615	0
0.857143	1.142857	0	2	1.090909	2.727273	0.545455	0.545455	0.545455	0.545455	0.5	1.5	1	1	0.615385	2.153846	0.615385	0.615385	0.666667	2.666667	0	0.666667	0.5	1.5	1.5	0.5	1	1	0	0	3.333333	0.666667	1.5	0.5	1.5	0	1.5	1.6	0.4	1.636364	3.272727	0	0	0.545455	0.545455	0	1.5	1.5	0	1.875
0.666667	1.333333	0.571429	1.428571	1.5	0.642857	1.071429	0.428571	1.5	0.857143	1.368421	0.631579	1	1	0.333333	0.666667	2	1	1.6	2.4	0	0	1.142857	2	0.285714	0.571429	0.8	1.2	1.333333	0.761905	0.952381	0.952381	0.8	1.2	1.5	0	1.5	1.2	0.8	0.5	1.5	0	2	1	1	1.090909	1.636364	0.545455	0.272727	1.363636
0.666667	1.333333	1.2	0.8	0	3.75	0	0.75	0.75	0.75	0	2	0	2	0.727273	0.727273	1.454545	1.090909	1	1	1	1	1.333333	1.333333	1.333333	0	0	2	0.533333	1.066667	2.133333	0.266667	0	2	1.5	1.5	0	1.333333	0.666667	0	0.545455	1.090909	2.181818	2.181818	0	0	0.75	2.25	0.75	1.5
0	2	1.333333	0.666667	2	0.333333	0.333333	0.333333	2.333333	0.666667	1.166667	0.833333	0.4	1.6	1.230769	0.615385	0.307692	1.846154	1.894737	0.210526	1.263158	0.631579	1.714286	0	0	2.285714	1.4	0.6	1.043478	1.391304	0.173913	1.391304	1.142857	0.857143	1.764706	0.176471	1.058824	0.222222	1.777778	1.8	0.8	0.2	1.8	0.8	0.6	1	1	0	2	1
0.8	1.2	1	1	2	0.4	0.4	1.6	0.4	1.2	2	0	0	2	1.714286	1.142857	0	1.142857	0.666667	0	2	1.333333	2	1.5	0	0.5	1.5	0.5	1.142857	2.285714	0	0.571429	2	0	0.428571	1.285714	1.285714	1.333333	0.666667	1	1.5	1.75	0.5	0.5	0.75	0	1.714286	0	0.857143	0.857143
2	0	2	0	0.333333	1	1.666667	1	1.666667	0.333333	0	2	2	0	0	0	2	2	0.8	3.2	0	0	1.142857	1.142857	1.142857	0.571429	1	1	0.444444	2.666667	0.888889	0	0	2	0	0	0	0	0	0	3.428571	0.857143	0	1.714286	0	0	1.285714	0.857143	0	1.285714
1.125	0.875	1.111111	0.888889	0.923077	1.384615	0.923077	0.923077	1.153846	0.692308	0.571429	1.428571	1.857143	0.142857	0.148148	1.037037	0.740741	2.074074	1	0.8	1.2	1	1.066667	0.533333	1.6	0.8	0.952381	1.047619	0.666667	0.833333	1	1.5	0.666667	1.333333	1.615385	0.461538	0.923077	1.157895	0.842105	0.642857	0.642857	1.928571	1.285714	1.5	0	0.857143	0.857143	0.428571	2.142857	0.714286
0	2	1.066667	0.933333	0.352941	1.941176	0.882353	0.882353	1.764706	0.176471	0.166667	1.833333	1.111111	0.888889	0.769231	1.076923	0.769231	1.384615	1.217391	1.217391	1.217391	0.347826	1.714286	0.857143	1.142857	0.285714	0.666667	1.333333	0.857143	1.285714	1.285714	0.571429	1	1	1.5	0.666667	0.833333	0.2	1.8	0	2.538462	0.692308	0.692308	2.076923	0	1.548387	0.774194	1.548387	0.580645	0.774194
2	0	2	0	1.384615	0.923077	0.923077	0.923077	0.461538	1.384615	1	1	1.5	0.5	0	0	3.333333	0.666667	0	0	4	0	0	2	0	2	1.5	0.5	2	0	0	2	2	0	0	1.5	1.5	0	2	1.714286	1.714286	0.857143	1.714286	0	0	1.333333	0	1.333333	0	1.333333
1.142857	0.857143	0.6	1.4	0.96	1.92	0.96	0.48	0.96	0.72	0.333333	1.666667	1	1	0	1.5	1	1.5	0.533333	1.6	0.8	1.066667	0.857143	0.857143	1.714286	0.571429	0.2	1.8	1.166667	0.5	1.166667	1.166667	1	1	0.666667	1.333333	1	1.090909	0.909091	0.333333	2.666667	0.666667	1	1	0.333333	0.75	0.75	1.5	1.25	0.75
1	1	1.2	0.8	1.333333	0.666667	1.333333	2	0.666667	0	0	2	0.888889	1.111111	0.444444	1.777778	1.333333	0.444444	2	0	2	0	0.363636	1.818182	0	1.818182	2	0	1.333333	2.666667	0	0	1	1	0.666667	1.666667	0.666667	1.5	0.5	1.8	0.6	0.3	2.1	0.3	0.9	1.8	0	0	0	0.6
1.111111	0.888889	1.333333	0.666667	1.285714	0.428571	0.428571	2.142857	1.071429	0.642857	0.875	1.125	0.571429	1.428571	2.117647	0.470588	0.941176	0.470588	1	0.5	2.166667	0.333333	2.666667	0.380952	0.761905	0.190476	1.225806	0.774194	0.545455	2.181818	0.363636	0.909091	1.8	0.2	1	0.923077	1.076923	0.166667	1.833333	0.413793	2.068966	0.827586	1.241379	1.448276	0	0.214286	1.285714	1.285714	0.857143	1.5
2	0	1	1	1.862069	0.206897	1.655172	1.862069	0	0.413793	2	0	0.5	1.5	0	2	2	0	1	0	2	1	0	0	0	4	0.941176	1.058824	1.6	0.8	0	1.6	2	0	1.5	0	1.5	1.333333	0.666667	2.210526	0.315789	0.631579	1.894737	0	0.947368	1.5	0	0	0	0
0.333333	1.666667	1.043478	0.956522	0	2.666667	0	0.666667	2.666667	0	0.666667	1.333333	0.4	1.6	1.52381	0.571429	0.952381	0.952381	0	2.333333	0	1.666667	3.2	0	0	0.8	0.285714	1.714286	0	2.461538	0.923077	0.615385	1	1	1.2	0.6	1.2	0.6	1.4	0	0.9	2.1	1.2	1.8	0	1.227273	2.045455	1.363636	1.090909	0
0.909091	1.090909	1.2	0.8	1.166667	1.5	1.333333	1.166667	0.5	0.333333	1.176471	0.823529	1.333333	0.666667	0.64	0.8	1.12	1.44	0.695652	1.391304	1.217391	0.695652	0.888889	0.444444	2	0.666667	0.461538	1.538462	0.592593	0.888889	1.037037	1.481481	0.833333	1.166667	1.3125	0.5625	1.125	0.823529	1.176471	0.363636	1.454545	1.454545	1.090909	0.909091	0.727273	1.076923	1.076923	1.230769	1.076923	0.615385
0.615385	1.384615	1.2	0.8	1.235294	0.882353	1.411765	1.058824	1.235294	0.176471	0.75	1.25	1	1	0.533333	0.533333	1.066667	1.866667	0.952381	1.52381	1.52381	0	0.909091	1.272727	0.909091	0.909091	0.727273	1.272727	0.972973	1.405405	1.189189	0.432432	1.666667	0.333333	1.75	0.75	0.5	0.75	1.25	0	1.588235	1.058824	1.058824	1.588235	0.705882	1.4	2	0.6	0.8	0.2
2	0	2	0	1.5	0	3	0.75	0.75	0	1.333333	0.666667	1.333333	0.666667	0	4	0	0	2.285714	0	1.142857	0.571429	0.5	1.5	0	2	1.2	0.8	2	2	0	0	1.333333	0.666667	1	1.333333	0.666667	2	0	2	0	1.5	0.5	1	1	0	0	0	0	3
0.714286	1.285714	0.375	1.625	1	2.2	0.6	0.6	0.8	0.8	0.117647	1.882353	1.6	0.4	0.857143	0.571429	0	2.571429	0.222222	2	1.111111	0.666667	1.272727	0.545455	1.818182	0.363636	1	1	0.923077	0.923077	0.923077	1.230769	0.8	1.2	1.636364	0.545455	0.818182	1.058824	0.941176	0	0.782609	1.826087	0.782609	2.347826	0.26087	0.782609	2.347826	0.782609	0.521739	0.782609
1.333333	0.666667	1.714286	0.285714	2	1	0.5	1.5	0.5	0.5	1.6	0.4	1.2	0.8	1.2	0.4	1.2	1.2	0.333333	2	0.666667	1	1.066667	0.266667	1.333333	1.333333	1.090909	0.909091	1.043478	1.391304	0.869565	0.695652	1	1	0.6	1.5	0.9	0.5	1.5	0.705882	2.117647	0.705882	1.411765	0.705882	0.352941	0.461538	2.769231	0.923077	1.384615	0.461538
0	2	1.142857	0.857143	0.315789	0.947368	1.263158	1.578947	0.315789	1.578947	0.222222	1.777778	0.533333	1.466667	1.473684	0.631579	0.842105	1.052632	0.923077	0.615385	1.230769	1.230769	2.666667	0.666667	0.333333	0.333333	1.5	0.5	1.714286	1.714286	0.285714	0.285714	0.75	1.25	1.105263	0.631579	1.263158	1	1	1.578947	0.947368	0.631579	0.631579	1.894737	0.315789	0	0	2.571429	1.714286	1.714286
0.8	1.2	0.666667	1.333333	0.193548	3.096774	0.967742	0.580645	0.580645	0.580645	0.333333	1.666667	1.333333	0.666667	0.4	0.8	1.2	1.6	0.571429	1.142857	1.142857	1.142857	0.571429	0.285714	2.857143	0.285714	1.428571	0.571429	1.538462	0.615385	1.846154	0	0.666667	1.333333	1.636364	0.545455	0.818182	1.777778	0.222222	0.857143	1.714286	1.285714	0.428571	0.428571	1.285714	0.857143	0.642857	0.857143	1.5	1.5
2	0	2	0	2.666667	0	1.333333	0	1.333333	0.666667	2	0	1.2	0.8	1.6	1.6	0	0.8	2	0	2	0	1.6	0	1.6	0.8	0	2	0	0	0	4	1.333333	0.666667	0.857143	0.857143	1.285714	0	2	0.5	0.5	1	1	1.5	1.5	1.2	0	0	2.4	2.4
1.333333	0.666667	2	0	0.4	2	1.2	0	2	0.4	1.2	0.8	1.2	0.8	0.8	1.066667	1.066667	1.066667	1.6	0	1.6	0.8	0.571429	1.142857	1.714286	0.571429	0.6	1.4	1.142857	1.428571	0.571429	0.857143	1.5	0.5	0.666667	1.666667	0.666667	0.5	1.5	0.333333	1.666667	1.333333	0.333333	1.333333	1	0	0	1.090909	0.545455	1.636364
0.5	1.5	1.111111	0.888889	0.774194	0.193548	1.548387	0.774194	1.354839	1.354839	1.2	0.8	0.875	1.125	2	0.5	1	0.5	0.521739	0.173913	2.086957	1.217391	1.411765	0.470588	0.470588	1.647059	1.6	0.4	0.933333	1.6	0.4	1.066667	1.333333	0.666667	0.5625	0.9375	1.5	0.363636	1.636364	2.142857	1.142857	0.428571	1.142857	0.428571	0.714286	0.333333	2	0.666667	1.666667	0.666667
0	2	0.166667	1.833333	0.352941	0.705882	0	4.235294	0.352941	0.352941	1.2	0.8	1.142857	0.857143	0.285714	1.571429	0.857143	1.285714	1.16129	1.290323	0.387097	1.16129	2.4	0	1.066667	0.533333	0.857143	1.142857	0.533333	2	1.2	0.266667	0.933333	1.066667	2.470588	0.176471	0.352941	1.071429	0.928571	0	0.810811	2.756757	0.972973	0.972973	0.486486	0.363636	3.090909	0.363636	0.727273	0.545455
0.333333	1.666667	1.4	0.6	0.24	2.16	0.24	1.44	1.2	0.72	0.421053	1.578947	1.5	0.5	1.333333	0.205128	0.102564	2.358974	0.533333	1.6	0.8	1.066667	1.333333	0.266667	1.866667	0.533333	0.857143	1.142857	0.510638	1.446809	1.021277	1.021277	0.526316	1.473684	2.5	0	0.5	1.230769	0.769231	0	2.666667	0.888889	0.444444	2	0	0.413793	1.655172	1.241379	0.62069	1.862069
0	2	0.5	1.5	1.058824	1.764706	0.352941	1.411765	0.705882	0.705882	0.666667	1.333333	0	2	0.952381	1.333333	1.142857	0.571429	0.888889	2.666667	0	0.444444	1.454545	0	2.181818	0.363636	0	0	2.4	0.8	0.8	0	0	2	0	2	1	1	1	0.857143	0.857143	0.857143	0.857143	1.714286	0.857143	0.666667	1.333333	0.666667	2	1.333333
0	2	0.666667	1.333333	0.315789	2.210526	0.315789	0.315789	2.210526	0.631579	0.8	1.2	1.777778	0.222222	0.8	0.72	0.56	1.92	0.727273	1.575758	0.727273	0.969697	3.272727	0	0.727273	0	0.315789	1.684211	0.408163	1.714286	1.22449	0.653061	1.272727	0.727273	2.571429	0.214286	0.214286	0.666667	1.333333	0.171429	0.857143	1.371429	0.857143	2.4	0.342857	1.346939	2.081633	1.714286	0.612245	0
2	0	1.555556	0.444444	1.875	0.75	0.375	1.125	1.125	0.75	1.176471	0.823529	0.8	1.2	0.444444	0.444444	1.555556	1.555556	1.2	0.4	2	0.4	0.666667	1.333333	0.666667	1.333333	1.6	0.4	1.25	0.75	0.5	1.5	1.636364	0.363636	0.882353	1.058824	1.058824	0.705882	1.294118	1.578947	0.631579	0.315789	1.578947	1.263158	0.631579	2.4	0.6	0	1.2	0
0.857143	1.142857	0.666667	1.333333	0.857143	1.714286	0.642857	0.857143	1.5	0.428571	0.571429	1.428571	1.333333	0.666667	1.75	0.5	0.5	1.25	0.888889	1.777778	0.888889	0.444444	0.571429	0.571429	1.714286	1.142857	1.111111	0.888889	0.888889	0.740741	1.777778	0.592593	1.142857	0.857143	1	0.5	1.5	0.888889	1.111111	0.461538	0.923077	1.846154	0.461538	1.615385	0.692308	0.774194	1.354839	0.774194	1.354839	0.580645
1	1	1.333333	0.666667	0.6	0	1.2	2.4	0.6	1.2	1.6	0.4	0.6	1.4	1.333333	1.333333	1.333333	0	0	0	4	0	0.666667	2	0	1.333333	2	0	4	0	0	0	0	2	0.75	0.75	1.5	0.4	1.6	1.090909	2.727273	0	0.545455	0.545455	1.090909	0.428571	0.857143	0	0	2.142857
1.5	0.5	0.736842	1.263158	0.387097	1.935484	1.354839	0.774194	1.354839	0.193548	0.666667	1.333333	1.666667	0.333333	0.888889	0.444444	1.555556	1.111111	1.333333	0.571429	1.142857	0.952381	1.185185	0.444444	1.62963	0.740741	1.111111	0.888889	2	0.888889	0.666667	0.444444	0.8	1.2	1.6875	0.5625	0.75	1.130435	0.869565	1.2	0.72	0.96	0.96	1.44	0.72	1.090909	0.909091	1.454545	0.909091	1.272727
0	0	1	1	2.333333	0	0.666667	1.333333	1	0.666667	1.2	0.8	1.333333	0.666667	0.380952	0.952381	1.142857	1.52381	0.533333	1.866667	1.066667	0.533333	0.615385	1.846154	1.230769	0.307692	0.444444	1.555556	0.842105	2.105263	0.210526	0.842105	0.5	1.5	1.75	0.5	0.75	1.111111	0.888889	0.222222	0.666667	1.111111	1.777778	1.777778	0.444444	1.8	2.1	1.2	0	0
0.25	1.75	1.4	0.6	0.2	2	0.8	1	1.4	0.6	0.727273	1.272727	0.875	1.125	1.333333	0.5	0.666667	1.5	0.857143	2	0.857143	0.285714	0.769231	0.923077	1.692308	0.615385	1.333333	0.666667	1.625	0.75	1.25	0.375	1.428571	0.571429	1.578947	0.315789	1.105263	0.315789	1.684211	1.235294	0.529412	1.588235	0.882353	1.588235	0.176471	0.5625	1.125	1.6875	1.875	0.375
0.923077	1.076923	1.625	0.375	1.241379	1.241379	1.241379	0.827586	0.62069	0.827586	1.384615	0.615385	0.727273	1.272727	1.333333	1.333333	0.222222	1.111111	1	1	1.4	0.6	1.333333	1.333333	0.740741	0.592593	0.6	1.4	1	1.333333	1.166667	0.5	1.6	0.4	1.05	0.75	1.2	0.909091	1.090909	0.652174	1.695652	0.782609	0.652174	1.043478	1.173913	0.818182	1.363636	1.090909	1.636364	0.818182
0.75	1.25	1.375	0.625	1.826087	1.043478	1.043478	0.782609	1.043478	0.26087	0.8	1.2	1.428571	0.571429	0.8	0.2	1.4	1.6	0.666667	1.333333	1.111111	0.888889	0.631579	1.263158	1.263158	0.842105	0.923077	1.076923	1.043478	0.869565	1.043478	1.043478	0.909091	1.090909	0.947368	0.473684	1.578947	0.857143	1.142857	0.324324	2.108108	0.810811	0.486486	1.783784	0.486486	1.2	1.2	1	1.2	1
0	0	1	1	2	0.5	2	0.5	0	1	2	0	0.666667	1.333333	0.666667	0	2.666667	0.666667	0.666667	0.666667	2	0.666667	0.8	0.8	0	2.4	1	1	1.333333	0.444444	0.888889	1.333333	2	0	1.090909	1.090909	0.818182	2	0	1.285714	1.714286	0.428571	1.285714	0	1.285714	0	0	0	1	1
0	2	1.2	0.8	0	0.75	0	0	1.5	3.75	0.5	1.5	1	1	1.6	0.8	0	1.6	0	0.8	0.8	2.4	2.285714	1.142857	0	0.571429	1	1	1.5	0.5	0.5	1.5	2	0	1.285714	0.857143	0.857143	0	2	1	1	1	2	1	0	1.5	3	0	0	0
1.333333	0.666667	1	1	2.4	0	1.2	0	0.8	1.6	2	0	0.333333	1.666667	1.5	0.5	1.5	0.5	2.222222	0.444444	0.444444	0.888889	0	2	0	2	1.692308	0.307692	1.666667	0	0.333333	2	1.5	0.5	0.307692	1.230769	1.461538	0.8	1.2	3.488372	0.697674	0	0.976744	0.139535	0.697674	0	0.857143	0	0	0
1	1	0.923077	1.076923	0.6	0	0	2.4	3	0	0	2	0.888889	1.111111	0.8	1.066667	0.533333	1.6	0	0	4	0	1.6	0	1.2	1.2	1.5	0.5	0	1.6	2	0.4	0.8	1.2	1.5	0.75	0.75	0.857143	1.142857	0	0	2	2.5	0	1.5	0.705882	1.764706	1.411765	1.058824	0.705882
0.363636	1.636364	1	1	0.333333	2.333333	0.666667	0.666667	1.333333	0.666667	0.666667	1.333333	1	1	1.142857	1.285714	0.142857	1.428571	0.631579	1.894737	0.631579	0.842105	0.705882	0.235294	2.588235	0.470588	0.909091	1.090909	0.244898	1.306122	2.122449	0.326531	0.8	1.2	1.636364	0	1.363636	1.111111	0.888889	0.1875	1.3125	0.5625	0	3.9375	0	0.774194	1.935484	1.935484	1.16129	0.193548
0	2	1	1	0	2.571429	0.857143	0.857143	0.857143	0.857143	0.25	1.75	1.333333	0.666667	0.666667	1.333333	0.666667	1.333333	0	1.6	0.8	1.6	0.571429	0.571429	2.857143	0	1	1	0	2	1.2	0.8	2	0	0.6	1.2	1.2	0.8	1.2	0	3	0.6	1.2	1.2	0	0.3	0.3	3.6	0.3	1.2
1	1	1.2	0.8	2	1.764706	0.823529	0.588235	0.588235	0.235294	0.285714	1.714286	0	2	0.533333	0.266667	0.533333	2.666667	0.8	1.28	0.96	0.96	1.272727	1.090909	0.727273	0.909091	0.8	1.2	1.333333	1.222222	0.555556	0.888889	1.2	0.8	1.5	0.75	0.75	1.5	0.5	0.157895	1.421053	1.736842	0.631579	1.421053	0.631579	0.285714	2	1.142857	1.142857	0.857143
1	1	0.272727	1.727273	1.555556	1.555556	0.888889	0.888889	1.111111	0	0.461538	1.538462	1.333333	0.666667	0.952381	0.285714	0.857143	1.904762	1.111111	0.666667	1.333333	0.888889	1.75	0.25	1.25	0.75	0.631579	1.368421	0.645161	2.064516	0.645161	0.645161	0.933333	1.066667	1.909091	0	1.090909	1.111111	0.888889	0.181818	0.363636	2.181818	1.272727	1.272727	0.727273	0.333333	2.833333	0.833333	0.5	0.666667
0	2	2	0	2.75	1	1.25	0.5	0.5	0	0	0	2	0	1.333333	1.333333	1.333333	0	1.333333	0	0.666667	2	0.8	0.8	0.8	1.6	0.4	1.6	2	2	0	0	0	0	1.333333	0.666667	1	0	2	1.5	2	0	1	1.5	0	0.857143	1.714286	0	0	2.571429
0	0	1.75	0.25	2.666667	0	2	0.666667	0	0.666667	1.5	0.5	0.571429	1.428571	0	0	2.4	1.6	0	0	4	0	0	1.142857	0	2.857143	2	0	2.4	0	0	1.6	2	0	0.375	0.9375	1.6875	0.857143	1.142857	2.117647	0	0.352941	2.470588	0.352941	0.705882	0	0	0	6	0
0.571429	1.428571	0.444444	1.555556	0	0.5	0.5	1.5	3	0.5	1.6	0.4	0.857143	1.142857	0	1.230769	0.307692	2.461538	0.8	0.8	0.8	1.6	1.6	1.2	1.2	0	0.666667	1.333333	1	1.5	1.25	0.25	0.666667	1.333333	2	0	1	1	1	0.545455	1.090909	2.181818	1.090909	0.545455	0.545455	1.846154	1.153846	1.615385	0.230769	0.692308
0.571429	1.428571	0.5	1.5	0.26087	1.826087	1.304348	1.304348	0.521739	0.782609	0.727273	1.272727	0.5	1.5	0.941176	0.941176	1.176471	0.941176	1.142857	0.571429	1.714286	0.571429	1.230769	0.923077	1.384615	0.461538	0.5	1.5	1.111111	1.777778	0.666667	0.444444	0.714286	1.285714	0.75	0.75	1.5	0.666667	1.333333	0.947368	0.947368	0.947368	1.578947	0.947368	0.631579	1.448276	1.241379	1.448276	0.413793	0.62069
0.666667	1.333333	0.8	1.2	0.585366	2.04878	0.585366	1.756098	1.02439	0	0.375	1.625	1.6	0.4	0.8	0.933333	0.8	1.466667	0.173913	2.086957	0.695652	1.043478	1.263158	1.052632	1.052632	0.631579	0.5	1.5	0.5	0.916667	1.5	1.083333	1.058824	0.941176	1.875	1.125	0	1.263158	0.736842	0.157895	0.631579	2.368421	1.105263	1.578947	0.157895	0.857143	1.821429	1.178571	0.857143	0.964286
0	0	2	0	0	0	1.2	0	1.2	3.6	2	0	0.666667	1.333333	1.6	0.8	1.6	0	1.333333	0	1.333333	1.333333	0	1.333333	0	2.666667	1	1	2	0	0	2	1.333333	0.666667	0	0.5	2.5	0	2	1.714286	0.857143	0.428571	1.285714	1.285714	0.428571	0	0	0	2	0
1.2	0.8	1.25	0.75	1.125	2.625	0.75	0.375	0.375	0.75	1.6	0.4	0.888889	1.111111	1.25	0.75	0.75	1.25	1.142857	2.285714	0.571429	0	0.705882	1.411765	1.411765	0.470588	1.777778	0.222222	1	0.4	2	0.6	1	1	0.333333	0.666667	2	0.666667	1.333333	1.666667	0.666667	0.666667	2.333333	0.666667	0	1.333333	1.333333	1	1	1.333333
0.75	1.25	1.333333	0.666667	0.6	0	1.2	4.2	0	0	1	1	0.4	1.6	0.8	0.8	0.4	2	0.888889	0.444444	0.888889	1.777778	2.285714	0.571429	0.571429	0.571429	1.333333	0.666667	0.888889	0.888889	2.222222	0	0	2	0.9	0.9	1.2	0.5	1.5	0.521739	0.782609	0.782609	1.043478	2.086957	0.782609	0.8	1.6	1.6	0.8	0
0.666667	1.333333	0.222222	1.777778	0	1.058824	1.058824	0.352941	3.529412	0	0.666667	1.333333	1.428571	0.571429	0.285714	0.857143	0.285714	2.571429	0.521739	1.913043	0.695652	0.869565	2.857143	0.380952	0.761905	0	0.333333	1.666667	0.714286	2.285714	0.857143	0.142857	0.888889	1.111111	1.8	0	1.2	1	1	0.166667	1.5	1	0	3.333333	0	0	2	1.666667	1	0.666667
1.5	0.5	2	0	0.461538	0	2.769231	0	1.384615	1.384615	1.333333	0.666667	1.6	0.4	2.666667	1.333333	0	0	0	0	0	4	1	1	0	2	2	0	3	0	0	1	2	0	0.5	1	1.5	0	2	2.571429	0	0	2.571429	0	0.857143	0	0	1	0	1
1.2	0.8	1.6	0.4	2.571429	0	0	2.571429	0.857143	0	2	0	0.857143	1.142857	2	0	2	0	1.142857	0	2.857143	0	0	0.8	0	3.2	1.714286	0.285714	2.666667	0	0	1.333333	2	0	0.214286	0.642857	2.142857	1	1	1.384615	2.307692	0.461538	0.461538	0.461538	0.923077	2	0	0	0	2
1.333333	0.666667	1.25	0.75	1.285714	0	2.571429	0.428571	0	1.714286	0.333333	1.666667	0.333333	1.666667	1.333333	0	2.666667	0	0.8	0	3.2	0	1.090909	1.454545	0	1.454545	1.333333	0.666667	1.333333	0	0	2.666667	0.4	1.6	0.375	1.125	1.5	0	2	0.428571	1.285714	1.714286	1.714286	0	0.857143	0	0	0	0	2.4
0.571429	1.428571	0.444444	1.555556	0	0	1.714286	1.714286	2.571429	0	1.555556	0.444444	0.888889	1.111111	1.111111	1.555556	1.333333	0	0	0	0	4	0	3.68	0.16	0.16	0	0	3.272727	0	0.363636	0.363636	1.25	0.75	0.272727	1.636364	1.090909	0	2	0	1.285714	0.428571	0	2.571429	1.714286	0.4	0.4	0	0	4.8
0.75	1.25	0.833333	1.166667	0.545455	2.181818	0.545455	0	1.636364	1.090909	0.666667	1.333333	1.25	0.75	0.8	0.8	0.8	1.6	0.4	2	1.6	0	0.888889	0.444444	1.333333	1.333333	0.8	1.2	0	1.25	1.75	1	0.4	1.6	1.2	0.6	1.2	1.2	0.8	0	2	0	0	4	0	0.375	1.5	2.625	0.375	0.75
1.333333	0.666667	1.625	0.375	1.263158	1.263158	1.578947	0	0.947368	0.947368	1.2	0.8	1.157895	0.842105	1.866667	0.266667	1.6	0.266667	1	0.666667	0.666667	1.666667	1.846154	0.923077	0.615385	0.615385	0.909091	1.090909	1.636364	0.909091	0.545455	0.909091	1.2	0.8	0.285714	0.857143	1.857143	1	1	3.12	1.44	0.48	0.24	0.48	0.24	0.705882	0.352941	0.352941	2.117647	1.058824
1	1	0.956522	1.043478	0.857143	0.857143	0.428571	2.142857	1.714286	0	0.727273	1.272727	1.4	0.6	0.842105	0.421053	0.842105	1.894737	0.666667	2	0	1.333333	2	0.571429	0.857143	0.571429	0.857143	1.142857	0.266667	1.066667	2.133333	0.533333	1.090909	0.909091	1.8	0.2	1	1.2	0.8	0.444444	0.666667	2	1.333333	1.555556	0	0.857143	1.714286	1.428571	1.428571	0
1.333333	0.666667	1.333333	0.666667	0.923077	0.461538	1.384615	0	0.461538	2.769231	1.2	0.8	0.666667	1.333333	2	0.666667	0.666667	0.666667	0	1.333333	2.666667	0	0.8	1.6	0.533333	1.066667	0.923077	1.076923	2	1.5	0	0.5	1	1	1.25	1.25	0.5	1.333333	0.666667	1.2	1.6	0.8	0.8	0.4	1.2	1.5	0	1.5	1.5	1.5
0.8	1.2	1	1	0.545455	1.363636	1.363636	0.818182	1.363636	0.545455	0	0	1.6	0.4	2	1	1	0	1	2	1	0	0.571429	1.142857	2.285714	0	0.666667	1.333333	1.5	0.5	1	1	1	1	1.714286	0.428571	0.857143	2	0	0	4.8	0	0	0	1.2	0	0	0.75	1.5	2.25
1	1	1	1	0	1.090909	1.090909	2.181818	1.636364	0	0.666667	1.333333	0.888889	1.111111	1.176471	0.470588	0.941176	1.411765	1	1	1.666667	0.333333	1.777778	0.888889	1.333333	0	0.6	1.4	0.235294	1.411765	1.176471	1.176471	0.285714	1.714286	3	0	0	2	0	0	1.333333	2	1	1.333333	0.333333	0.352941	1.764706	0.705882	1.764706	0.352941
0.8	1.2	0.8	1.2	0.857143	0	2.571429	0.857143	1.714286	0	1	1	0.666667	1.333333	4	0	0	0	2	0	1.333333	0.666667	2.4	0.8	0	0.8	1.428571	0.571429	0	2	0	2	1	1	1.5	0.3	1.2	1	1	1.090909	1.090909	1.090909	2.181818	0	0.545455	1	1	0	2	1
2	0	1.6	0.4	1	0.5	1.5	0	2	1	1	1	0.714286	1.285714	3.333333	0	0.666667	0	1.142857	0.571429	1.714286	0.571429	2	1.2	0.8	0	1.428571	0.571429	0.571429	1.428571	1.142857	0.857143	2	0	0.75	1.5	0.75	0.4	1.6	1.578947	0.947368	0.947368	0.947368	0.947368	0.631579	1.2	0.6	1.2	1.8	0
0.25	1.75	0.8	1.2	0.5	2.666667	0.833333	0.333333	1.5	0.166667	1	1	1.4	0.6	0	0.727273	0	3.272727	0	2.933333	0.533333	0.533333	1.666667	0.666667	1.333333	0.333333	0.181818	1.818182	0.432432	1.405405	2.054054	0.108108	0	2	2.4	0	0.6	1.333333	0.666667	0	0.5	3	0.5	1.5	0.5	0.6	3	1.6	0.2	0.4
1.428571	0.571429	0.6	1.4	1.135135	0.972973	0.972973	1.135135	0.810811	0.972973	0.666667	1.333333	1.833333	0.166667	2	0	1	1	0.363636	1.454545	1.272727	0.909091	0.727273	1.090909	1.090909	1.090909	0.444444	1.555556	1.176471	1.411765	0.941176	0.470588	1.5	0.5	1.285714	0.428571	1.285714	1.166667	0.833333	0.3	1.8	1.8	0.6	1.2	0.3	1.666667	0	0	0.333333	2
0.666667	1.333333	0.666667	1.333333	0	0.9	0.3	2.4	1.8	0.6	1	1	1.2	0.8	1.6	0	0.8	1.6	0.615385	1.538462	0.307692	1.538462	1.62963	0.444444	1.925926	0	0	2	0.129032	1.677419	2.064516	0.129032	1.333333	0.666667	1.5	0	1.5	0	2	0	2	4	0	0	0	1	0.666667	1.666667	0.666667	1.666667
1.714286	0.285714	1.333333	0.666667	1.5	1.5	1.5	0	0.5	1	1	1	1	1	3	0	0	1	1.44	0.96	1.12	0.48	0	2.285714	1.714286	0	1.066667	0.933333	0.8	0.4	1.6	1.2	1	1	0	3	0	1.5	0.5	0.26087	2.608696	1.304348	0.26087	1.304348	0.26087	0.375	1.5	1.125	1.125	0.75
0.4	1.6	1.666667	0.333333	1.8	0	2.4	0	0	1.8	1	1	0.5	1.5	0.666667	0	2	1.333333	0.727273	0.727273	2.181818	0.363636	0.8	3.2	0	0	0.5	1.5	2.222222	0.888889	0.444444	0.444444	1.6	0.4	1.090909	0.818182	1.090909	0.285714	1.714286	1.5	2.1	0.3	0.6	0.6	0.9	0	0	0	0.461538	0.461538
1	1	0.5	1.5	1.565217	0.521739	0.782609	1.043478	1.304348	0.782609	1.333333	0.666667	0.8	1.2	0.615385	1.230769	1.846154	0.307692	2.666667	0	1.333333	0	0.5	2	0.5	1	1	1	2.105263	0.842105	0.210526	0.842105	1.333333	0.666667	0.666667	0.833333	1.5	1.2	0.8	0.631579	1.894737	0.315789	1.263158	1.578947	0.315789	2	1	0	0	0
1	1	1	1	1.764706	0	2.117647	1.058824	0	1.058824	1	1	0.8	1.2	4	0	0	0	2	0	2	0	1.714286	1.714286	0	0.571429	1.2	0.8	2.4	0	0	1.6	2	0	0.529412	1.058824	1.411765	0	0	3	0.6	0.6	0.6	0.6	0.6	0	0	0	0	4.8
0	2	0.888889	1.111111	1.384615	1.846154	0.692308	0.923077	0.923077	0.230769	1.090909	0.909091	1.454545	0.545455	0.857143	0.857143	0.571429	1.714286	0.666667	1.333333	1.666667	0.333333	0.869565	1.565217	0.869565	0.695652	1	1	1.043478	0.695652	1.217391	1.043478	0.75	1.25	1.25	0.75	1	1.076923	0.923077	0.3	1.5	0.9	1.2	1.2	0.9	1.285714	0.642857	0.642857	1.285714	1.714286
1.142857	0.857143	1.333333	0.666667	0	0	0	2.571429	2.142857	1.285714	0.666667	1.333333	1.2	0.8	1.714286	0.571429	0.571429	1.142857	4	0	0	0	3.5	0.5	0	0	2	0	0.666667	3.333333	0	0	0	2	1.090909	0	1.909091	0.75	1.25	2	0	0	3	1	0	0	3	0	2	0
1.2	0.8	1.666667	0.333333	0.9	0.3	2.7	0.3	0.3	1.5	1.333333	0.666667	0.222222	1.777778	0.8	0	2.4	0.8	1.846154	0.307692	0.307692	1.538462	0.857143	2.571429	0	0.571429	1.2	0.8	1.6	1.2	0.4	0.8	1.666667	0.333333	0.333333	1.333333	1.333333	0.222222	1.777778	0.461538	1.153846	1.846154	1.615385	0.692308	0.230769	1.5	2.25	0	0	1.5
2	0	0.666667	1.333333	3.157895	0	0.947368	0.315789	0.631579	0.947368	1.333333	0.666667	1.130435	0.869565	1.037037	0.148148	1.333333	1.481481	1.333333	0	2.666667	0	0	1.090909	1.090909	1.818182	1.2	0.8	0.363636	0.363636	0.727273	2.545455	2	0	0.882353	0.705882	1.411765	0.4	1.6	1.826087	1.043478	0.521739	2.347826	0	0.26087	0	1.714286	0	3.428571	0.857143
1.714286	0.285714	1.166667	0.833333	0.363636	1.818182	1.272727	0.909091	0.727273	0.909091	1.142857	0.857143	1.4	0.6	1.333333	0.761905	0.761905	1.142857	1.571429	0.857143	0.428571	1.142857	0.909091	1.454545	0.727273	0.909091	0.923077	1.076923	0.769231	1.846154	0.923077	0.461538	0.545455	1.454545	1.5	0	1.5	1.052632	0.947368	0.833333	1.333333	0.333333	1.166667	1.166667	1.166667	0.545455	1.636364	1.636364	1.090909	1.090909
0	2	0.571429	1.428571	0.9375	0.375	0.9375	2.8125	0.5625	0.375	1.583333	0.416667	0.25	1.75	0.5	0	1	2.5	1.272727	0.454545	0.818182	1.454545	1.6	1.2	0.6	0.6	0.235294	1.764706	0.888889	1.555556	0.444444	1.111111	0.545455	1.454545	2.4375	0.1875	0.375	0.4	1.6	0.226415	0	3.735849	1.358491	0.45283	0.226415	1.6875	2.4375	0.375	0.75	0
0.4	1.6	1.333333	0.666667	0.333333	1.333333	1.666667	1	1.666667	0	0	2	2	0	1.333333	0	1.333333	1.333333	0.8	0.533333	2.133333	0.533333	0.333333	0.666667	2.333333	0.666667	0	2	0.444444	1.555556	1.333333	0.666667	1.2	0.8	2.333333	0.333333	0.333333	0.571429	1.428571	0	0.705882	1.411765	1.764706	1.764706	0.352941	0.9	1.5	0.6	0.9	1.2
0	2	1.666667	0.333333	0.782609	1.304348	0.782609	0.521739	2.608696	0	1.5	0.5	1.25	0.75	0	0.888889	2.222222	0.888889	0.5	0.75	2.25	0.5	1.411765	0.941176	1.176471	0.470588	1	1	0.666667	2	0.666667	0.666667	1	1	1.384615	0.461538	1.153846	1.666667	0.333333	0	1.333333	2	1.333333	1.333333	0	2	1	0	1.5	0
0.888889	1.111111	1.6	0.4	1.428571	0.571429	1.428571	0.857143	1.428571	0.285714	1.2	0.8	1.25	0.75	2.181818	0.727273	0.727273	0.363636	0	0.666667	2	1.333333	0	2	1.333333	0.666667	1.25	0.75	1.866667	0.533333	1.066667	0.533333	1.666667	0.333333	0.75	1.25	1	0.8	1.2	1.125	1.5	1.5	0.75	1.125	0	1.565217	0.521739	0.521739	0.521739	1.043478
1.333333	0.666667	2	0	1.333333	0.666667	0.666667	1.333333	0.666667	1.333333	1	1	0	2	3.2	0.8	0	0	1.777778	0.444444	1.333333	0.444444	1	0	0	3	1.5	0.5	0	4	0	0	1.5	0.5	0.5	2	0.5	0.333333	1.666667	0	0	1.636364	1.090909	0	3.272727	0	0	0	1.5	3
0	0	1.333333	0.666667	0	0	0	0	4	2	0.941176	1.058824	0.285714	1.714286	1.6	0.8	0	1.6	0	0.842105	1.473684	1.684211	0.307692	1.230769	1.846154	0.615385	0	2	0.307692	1.538462	1.230769	0.923077	0.888889	1.111111	1.909091	0.681818	0.409091	0.5	1.5	0	0.4	2.4	1.2	2	0	0.181818	2.545455	1.454545	1.272727	0.363636
0.444444	1.555556	0.666667	1.333333	0.818182	1.363636	1.636364	1.090909	0.818182	0.272727	0.666667	1.333333	1.333333	0.666667	0	2	0.4	1.6	0.333333	1.666667	1	1	1.428571	1.428571	0.571429	0.571429	0.4	1.6	0	2.5	1	0.5	1.2	0.8	1.941176	0.176471	0.882353	0	2	0	0	3.230769	0	1.846154	0.923077	1.034483	1.034483	0.413793	2.068966	0.413793
0.4	1.6	1	1	0.75	2	0.75	0.75	1.5	0.25	0.666667	1.333333	1.333333	0.666667	0.48	1.12	1.12	1.28	0.25	1.75	1	1	1.333333	0.533333	1.6	0.533333	1.333333	0.666667	0.266667	0.666667	2.266667	0.8	0.4	1.6	2.25	0.75	0	1.2	0.8	0	2.1	0	1.5	1.8	0.6	0.266667	1.466667	1.466667	0.666667	1.2
1.2	0.8	2	0	2.322581	0	0.967742	1.16129	0	1.548387	1.25	0.75	0.909091	1.090909	0.285714	1.142857	1.714286	0.857143	1.714286	0	1.714286	0.571429	1.090909	0.363636	0	2.545455	2	0	1.333333	0.888889	0	1.777778	1.5	0.5	1	0.5	1.5	0.666667	1.333333	0.9	1.5	0.3	2.1	0.3	0.9	0	0	0	0.75	3
0	2	0	2	0	2	3	1	0	0	1.5	0.5	0.5	1.5	0	0	0	0	0	0	4	0	0	2.222222	0	1.777778	0.8	1.2	4	0	0	0	1.75	0.25	0.75	0.75	1.5	0.4	1.6	0.857143	1.714286	0.857143	1.714286	0	0.857143	3	0	0	0	0
0	2	0	2	1.241379	1.448276	1.448276	0.827586	0.62069	0.413793	0	0	0.5	1.5	1.5	0.5	1.5	0.5	0	1.5	0.5	2	0.571429	1.714286	1.142857	0.571429	1	1	0.666667	0	0.666667	2.666667	1	1	2.333333	0.333333	0.333333	2	0	0.545455	4.363636	0	0	1.090909	0	2	0.4	0.8	0	1.2
1.5	0.5	1.666667	0.333333	2.4	0	3.6	0	0	0	2	0	0.666667	1.333333	1	0	1	2	2	0	2	0	0.666667	2	0	1.333333	1.5	0.5	1.333333	0	0	2.666667	2	0	0	0	3	1	1	2	0.666667	0	2	0.666667	0.666667	0	0	0	6	0
0	2	1	1	0	3.6	1.2	0	0	1.2	0.5	1.5	0.666667	1.333333	1.333333	1.037037	0.888889	0.740741	0	0	4	0	0	0	4	0	1	1	0.8	0.4	2	0.8	0	0	0	0	0	1.5	0.5	1	2	2	0	1	0	1.090909	0.545455	1.090909	2.181818	1.090909
0.5	1.5	2	0	0.857143	0.285714	1.142857	0.571429	1.142857	2	0.333333	1.666667	2	0	0.444444	0.888889	1.777778	0.888889	0	1.333333	1.333333	1.333333	0	2	1	1	1.454545	0.545455	0.727273	1.090909	1.090909	1.090909	1	1	0.857143	0	2.142857	1.2	0.8	1.714286	0.857143	1.285714	0.857143	1.285714	0	0.857143	1.285714	0.857143	0.857143	1.285714
0	2	1	1	0.857143	0	1.714286	2.142857	1.285714	0	0.8	1.2	0.533333	1.466667	2.4	0	1.6	0	1.5	0	2.5	0	0.941176	0.941176	0.705882	1.411765	1	1	2	1	0	1	1.777778	0.222222	0.692308	1.384615	0.923077	0.5	1.5	0.521739	2.347826	0.521739	0.521739	0.26087	1.826087	0.666667	0	0	0	2.666667
0.222222	1.777778	1.230769	0.769231	0.893617	1.659574	0.893617	1.787234	0.510638	0.255319	0.363636	1.636364	1.176471	0.823529	0.615385	0.820513	0.205128	2.358974	0.848485	1.818182	0.727273	0.606061	0.705882	0.235294	3.058824	0	0.588235	1.411765	0.717949	1.435897	1.435897	0.410256	1.272727	0.727273	2.347826	0.130435	0.521739	0.428571	1.571429	0.176471	0.882353	0.352941	0.882353	3.705882	0	1.3125	1.5	2.25	0	0.5625
0.666667	1.333333	1.5	0.5	2.571429	0.857143	0.857143	0.428571	0.857143	0.428571	1	1	2	0	0	1.333333	1.333333	1.333333	1.5	0.5	0	2	0.5	1.5	1.5	0.5	1.333333	0.666667	0.888889	1.777778	0.888889	0.444444	2	0	1	0.5	1.5	1.2	0.8	1.125	1.5	1.125	0.375	1.5	0.375	1.2	2.4	0	1.8	0.6
1.090909	0.909091	0.4	1.6	0.352941	1.764706	2.117647	0	1.411765	0.352941	0.75	1.25	0.666667	1.333333	2.666667	0	0.444444	0.888889	0	1.333333	2	0.666667	0	1.538462	0.923077	1.538462	0	2	0.8	1.2	1.6	0.4	2	0	1.5	0.5	1	0.8	1.2	1.411765	0.352941	0.352941	1.764706	1.411765	0.705882	0.923077	1.384615	0.923077	0.461538	0.923077
0.4	1.6	0	2	1.909091	1.909091	0.545455	0.545455	0.818182	0.272727	1.2	0.8	1.25	0.75	1	0.5	1.5	1	0.857143	0.285714	1.714286	1.142857	0.380952	1.333333	1.333333	0.952381	1	1	1.37931	0	1.931034	0.689655	0.857143	1.142857	1.5	0.75	0.75	1.2	0.8	1.5	1.25	1.25	0	1.5	0.5	1.153846	0.230769	1.153846	1.615385	1.384615
0.5	1.5	0	2	0.272727	2.181818	0.818182	1.090909	1.363636	0.272727	0.666667	1.333333	1.636364	0.363636	0.5	0.5	0	3	0.363636	1.818182	1.090909	0.727273	2.461538	0.307692	0.615385	0.615385	0.75	1.25	0	1.25	2.5	0.25	1	1	1.5	1.125	0.375	1.111111	0.888889	0.6	0.6	1.8	0.3	2.7	0	0.5	1.5	0.5	1.5	1
0.666667	1.333333	0.666667	1.333333	0.947368	1.263158	0.947368	0.315789	0.631579	1.894737	1.666667	0.333333	0.166667	1.833333	0	0	2	2	2.666667	1.333333	0	0	0	2.222222	0.444444	1.333333	1.5	0.5	2	0	0	2	2	0	0	1.8	1.2	0.571429	1.428571	0.571429	1.714286	0.857143	0.857143	0.571429	1.428571	0	1.090909	0	0	2.181818
1	1	1.111111	0.888889	0.428571	2.142857	0.214286	1.928571	1.071429	0.214286	0.545455	1.454545	0	0	1.810219	0.437956	0.291971	1.459854	0.610169	2.305085	0.610169	0.474576	2.333333	0.333333	1.333333	0	0.4	1.6	0.818182	1.727273	1.090909	0.363636	0.444444	1.555556	2.181818	0	0.818182	0.666667	1.333333	0	2.142857	0.857143	0.428571	2.142857	0.428571	0.782609	0.521739	2.608696	1.565217	0.26087
1	1	1	1	1.125	0.375	1.875	0.375	1.5	0.75	0.8	1.2	0	2	0.5	1	1	1.5	0.5	1.75	1.25	0.5	0	0.8	2.4	0.8	2	0	1.25	0.75	1.25	0.75	0.5	1.5	0.6	1.2	1.2	1	1	0.6	0	0	1.8	3	0.6	0.4	2.4	1.2	0.8	0.8
0.666667	1.333333	0.545455	1.454545	0.923077	0.615385	1.846154	0.461538	1.076923	1.076923	1.384615	0.615385	1	1	0.869565	0.869565	1.043478	1.217391	0.888889	1.333333	1.111111	0.666667	0.421053	2.315789	0.842105	0.421053	1.333333	0.666667	0.96	1.44	1.12	0.48	0.8	1.2	1.235294	0.705882	1.058824	1.333333	0.666667	0	2.526316	1.578947	0.631579	0.315789	0.947368	0.529412	0.882353	0.882353	1.058824	1.411765
0.5	1.5	0	2	1.714286	0.285714	1.428571	1.428571	0.857143	0.285714	2	0	0	2	0.8	0.8	0.8	1.6	4	0	0	0	2	2	0	0	1.333333	0.666667	1.333333	2.666667	0	0	0	2	0.428571	0.428571	2.142857	0	2	2.571429	0	0.857143	0	0.857143	1.714286	0	4	2	0	0
1	1	1.090909	0.909091	1.090909	1.090909	1.090909	1.363636	1.090909	0.272727	1	1	1.384615	0.615385	1.473684	1.263158	0.210526	1.052632	0.666667	2	0.666667	0.666667	0.857143	0.571429	1.428571	1.142857	0.666667	1.333333	0.666667	1	1.333333	1	1.142857	0.857143	0	2.4	0.6	0.8	1.2	0.6	1.5	0.9	0.6	2.4	0	1.071429	1.071429	1.071429	0.857143	1.071429
0	2	0.857143	1.142857	0.166667	1.333333	0.166667	1.333333	2.666667	0.333333	0.923077	1.076923	1.384615	0.615385	0.444444	0.888889	1.111111	1.555556	1.6	0.8	0.64	0.96	0.4	0.4	2.4	0.8	1.111111	0.888889	0.645161	2.193548	0.774194	0.387097	0.4	1.6	2.5	0	0.5	1.8	0.2	0	1.043478	1.826087	0.26087	2.869565	0	1	2	0	0.5	1.5
0.444444	1.555556	1.8	0.2	0.666667	0.222222	1.333333	1.555556	0.888889	1.333333	1.428571	0.571429	0.444444	1.555556	2.08	0.32	0.32	1.28	1.454545	0.727273	1.818182	0	1	1.75	0.25	1	0.615385	1.384615	1.043478	0.695652	0.869565	1.391304	1.230769	0.769231	1.05	1.05	0.9	0	2	1.764706	1.235294	0.176471	1.058824	1.588235	0.176471	0.5	1	0.5	4	0
2	0	1.2	0.8	2.166667	0.333333	0.833333	0.666667	1.5	0.5	0.666667	1.333333	1.428571	0.571429	0.5	0.5	2.25	0.75	0.571429	1.428571	2	0	1.666667	0.666667	0.666667	1	0.545455	1.454545	1.538462	0.307692	0.615385	1.538462	1.857143	0.142857	2.368421	0.473684	0.157895	1.285714	0.714286	0.409091	0.136364	1.636364	2.045455	1.363636	0.409091	1.894737	0.631579	0.315789	0	1.578947
1.142857	0.857143	1.2	0.8	0.5	1.25	2	1.5	0.75	0	1	1	1.2	0.8	0.571429	1.142857	1.142857	1.142857	1.411765	0.470588	0.941176	1.176471	1.142857	0.571429	1.142857	1.142857	1	1	1.555556	0.222222	0.666667	1.555556	0.666667	1.333333	1.153846	0.807692	1.038462	0.4	1.6	1.16129	0.967742	0.774194	2.129032	0.387097	0.580645	1.333333	0.666667	0	2.666667	0.666667
0.666667	1.333333	0.333333	1.666667	0.666667	1.111111	0.222222	0.666667	2.666667	0.666667	1.5	0.5	2	0	0.444444	0.444444	0.888889	2.222222	1.333333	0.444444	0.444444	1.777778	0.857143	0.285714	2.285714	0.571429	0	2	0.923077	0.923077	1.846154	0.307692	1	1	1.714286	0.428571	0.857143	1	1	0.857143	0.285714	3.142857	0.571429	0.857143	0.285714	0.272727	2.181818	1.636364	1.090909	0.545455
0	2	0.923077	1.076923	0.461538	1.538462	1.076923	0.923077	2	0	0.727273	1.272727	2	0	0.363636	0.909091	1.272727	1.454545	0.48	1.92	0.8	0.8	1.217391	0.695652	1.391304	0.695652	0.5	1.5	1.257143	0.342857	2.057143	0.342857	0.75	1.25	1.071429	1.071429	0.857143	1.285714	0.714286	0.375	1.875	1.5	0	2.25	0	0.8	0.8	0.8	0.666667	1.733333
1.333333	0.666667	1.090909	0.909091	1.090909	0	1.090909	0	2.727273	1.090909	0.5	1.5	1	1	1.714286	1.142857	0.571429	0.571429	2	0.666667	1.333333	0	0.4	1.2	0.8	1.6	1.142857	0.857143	2.857143	0	0	1.142857	0	2	1.333333	0.333333	1.333333	0.5	1.5	0.75	1.5	0.75	1.5	1.5	0	1.2	0	1.2	1.2	0
0	2	0	2	0	2.571429	0	0	3.428571	0	2	0	1.6	0.4	1.6	1.6	0.8	0	0.857143	2.857143	0	0.285714	0	0.8	3.2	0	1.6	0.4	0.222222	0.222222	2.666667	0.888889	0	0	2.1	0.3	0.6	0	2	0	1	0	2	3	0	1.2	0	0	1.2	1.2
1.2	0.8	2	0	1.5	0	0.75	0.75	1.5	1.5	2	0	1	1	1.714286	1.142857	1.142857	0	0	0	4	0	0.571429	1.714286	0	1.714286	2	0	0.666667	2.666667	0.666667	0	1.25	0.75	0.5	1.333333	1.166667	0.333333	1.666667	2.5	0.5	1	0.5	0	1.5	0	0	0	1.2	3.6
0	2	2	0	0	0.857143	2.571429	0.857143	1.714286	0	0.8	1.2	0	2	2	0	2	0	0.4	2	1.2	0.4	1	1	1.5	0.5	2	0	1.666667	1.666667	0.666667	0	1	1	1.125	0.375	1.5	0	2	0	1.2	1.2	0	3.6	0	1	1	0.5	1	1.5
2	0	0	2	0.818182	1.363636	1.090909	1.363636	0.818182	0.545455	1	1	0.4	1.6	0	1.6	0.8	1.6	0	0	2	2	2	0	0	2	0.857143	1.142857	1.666667	1	0.666667	0.666667	0	2	1.875	1.125	0	0	2	2.142857	1.285714	2.142857	0	0.428571	0	0.8	1.6	0.8	0.4	1.2
1.2	0.8	0.545455	1.454545	0.705882	2.117647	0.705882	0.352941	1.058824	1.058824	1.333333	0.666667	0.5	1.5	0.842105	0.210526	1.473684	1.473684	0.923077	2.461538	0.307692	0.307692	0	1.2	2.8	0	1.5	0.5	0.32	0.8	2.24	0.64	0.5	1.5	1.153846	0.461538	1.384615	0.333333	1.666667	0.6	0.9	2.4	1.5	0.6	0	0.774194	2.322581	0.387097	1.935484	0.580645
1.333333	0.666667	1	1	0.857143	0	2.571429	0.428571	1.285714	0.857143	0.4	1.6	1.428571	0.571429	2.5	0.5	1	0	1.2	0.4	1.2	1.2	0.444444	0.888889	0.888889	1.777778	0.857143	1.142857	2.666667	0	1.333333	0	1.5	0.5	0.692308	1.615385	0.692308	0.5	1.5	0	2	1.428571	1.142857	0.571429	0.857143	0	0	1.090909	0	2.181818
0.666667	1.333333	0.5	1.5	0.782609	1.304348	0.782609	1.565217	1.043478	0.521739	0.285714	1.714286	1.384615	0.615385	1.454545	1.090909	0.727273	0.727273	0.307692	0.923077	1.538462	1.230769	1.272727	0.909091	1.090909	0.727273	2	0	0.833333	1.333333	1.166667	0.666667	0.4	1.6	1.5	0	1.5	1	1	0.285714	2	0.285714	1.428571	1.714286	0.285714	1.285714	1.285714	0.428571	1.285714	0.428571
1.272727	0.727273	0	2	1.8	0.9	1.5	1.8	0	0	2	0	0.153846	1.846154	1.714286	0.571429	1.142857	0.571429	0.727273	0	1.818182	1.454545	0.8	2.4	0.4	0.4	0.9	1.1	4	0	0	0	1.466667	0.533333	1.263158	0.631579	1.105263	0	2	1.44	0.96	0.96	1.92	0	0.72	0	0	0	1	3
0.25	1.75	0.666667	1.333333	1.2	0	0	1.8	1.8	1.2	0.421053	1.578947	1	1	1.333333	0.444444	0	2.222222	0.25	1.75	1	1	2.153846	1.230769	0.615385	0	0.75	1.25	1.52381	1.52381	0.761905	0.190476	0.222222	1.777778	2	0	1	0.666667	1.333333	0.461538	0.923077	0.923077	0.461538	3.230769	0	0.4	3.2	0.8	0.8	0.8
0	2	0.333333	1.666667	0.428571	1.714286	0	2.142857	1.285714	0.428571	1.2	0.8	1.5	0.5	0.8	0	1.6	1.6	1.333333	2	0.666667	0	2	0	2	0	0.285714	1.714286	1.818182	1.454545	0	0.727273	0.666667	1.333333	1.875	0.75	0.375	0.833333	1.166667	0	0.3	3	0.3	1.8	0.6	0.461538	2.769231	1.846154	0	0.923077
2	0	1	1	0.428571	0.857143	0.857143	0.857143	2.571429	0.428571	0.666667	1.333333	1.5	0.5	0.8	0.8	0.8	1.6	0	1	2	1	0.8	1.6	1.2	0.4	0	2	1.777778	1.333333	0.888889	0	1.2	0.8	1.5	1.5	0	1.142857	0.857143	2	0	0	2	0	2	0.857143	1.714286	1.714286	0.857143	0
1.2	0.8	1	1	0.666667	0.333333	1.333333	0.666667	2.333333	0.666667	0.8	1.2	1.5	0.5	1.555556	1.111111	0.666667	0.666667	1.454545	0.727273	1.090909	0.727273	1	1.5	0.5	1	0.769231	1.230769	1.333333	0.666667	1.333333	0.666667	2	0	0.818182	0.272727	1.909091	1.333333	0.666667	0.4	0.4	1.6	0.4	1.6	1.6	1.5	0.5	2	1	0.5
1.5	0.5	0.8	1.2	1.636364	0.545455	1.090909	1.090909	1.636364	0	1.75	0.25	0.8	1.2	1.142857	1.142857	1.714286	0	0.363636	0.727273	2.545455	0.363636	2.857143	1.142857	0	0	0	2	1.333333	1.333333	0	1.333333	1.333333	0.666667	0.9	1.2	0.9	0.75	1.25	0	1.5	2.25	0.75	0.75	0.75	0.666667	0	1.333333	0	1.333333
0	0	2	0	0.923077	0.461538	0.461538	0	0.461538	3.692308	1.111111	0.888889	0.166667	1.833333	2.666667	0.666667	0.666667	0	2	0.666667	1.333333	0	0	1.6	0.8	1.6	1.454545	0.545455	2.133333	1.066667	0	0.8	2	0	0.230769	0.692308	2.076923	0.909091	1.090909	2.357143	0.857143	0.428571	1.285714	0.428571	0.642857	0	0.545455	1.090909	2.181818	0
2	0	1.75	0.25	0.529412	2.117647	0.352941	1.588235	0.882353	0.529412	0.666667	1.333333	1.6	0.4	1.111111	0.444444	0.444444	2	0.521739	0.695652	0.695652	2.086957	2.666667	0.444444	0.888889	0	0.333333	1.666667	0.363636	0.727273	2.363636	0.545455	0.666667	1.333333	1.75	0.75	0.5	1.2	0.8	0.24	0.24	2.64	1.44	0.72	0.72	1.297297	1.459459	1.297297	1.297297	0.324324
0	2	0.142857	1.857143	0.461538	1.846154	0.923077	1.384615	1.384615	0	0.285714	1.714286	1.714286	0.285714	0	0.8	0.8	2.4	0.333333	2	1.666667	0	2.37037	0.148148	1.333333	0.148148	0.4	1.6	0.421053	2.315789	0.842105	0.421053	0.5	1.5	2.8	0	0.2	1.428571	0.571429	0	1.125	1.5	0	3	0.375	0	1.6	1.6	1.6	0.8
2	0	2	0	2	0.333333	0.666667	1	1	1	1.6	0.4	1.2	0.8	1.142857	0	0.571429	2.285714	2	2	0	0	0.444444	1.333333	0	2.222222	1	1	2.285714	0	0.571429	1.142857	0.666667	1.333333	0.5	0.833333	1.666667	1.142857	0.857143	1.058824	1.058824	0	2.117647	0.352941	1.411765	1.333333	1.333333	0.666667	0	1.333333
0	2	0.533333	1.466667	1.2	0.3	0	2.1	1.2	1.2	0.4	1.6	1.733333	0.266667	1.666667	0.333333	0.333333	1.666667	0.571429	1.142857	1.142857	1.142857	1	0.333333	1	1.666667	1.333333	0.666667	0.842105	1.684211	0.421053	1.052632	0.5	1.5	1.928571	0.428571	0.642857	1.647059	0.352941	0.24	1.44	1.2	0.72	2.16	0.24	0.272727	2.727273	0	0.818182	0.818182
0	2	1.333333	0.666667	2	1.666667	1.333333	0.333333	0.333333	0.333333	1.333333	0.666667	1.333333	0.666667	0.8	0	0.8	2.4	0.8	2	0.8	0.4	0.333333	0.666667	1.333333	1.666667	0.5	1.5	0.666667	0.666667	0.666667	2	1.25	0.75	1.333333	0.333333	1.333333	1.142857	0.857143	0.375	1.125	1.125	0.375	2.25	0.75	1.384615	0.923077	0.923077	2.769231	0
0.5	1.5	1.555556	0.444444	1.6875	0.75	1.5	1.125	0.5625	0.375	0.875	1.125	0.285714	1.714286	1.111111	0.888889	1.111111	0.888889	0.222222	0.888889	2.444444	0.444444	0.6	1	1.2	1.2	0.956522	1.043478	1.2	1	0.6	1.2	0.888889	1.111111	0.714286	0.571429	1.714286	0.5	1.5	0.666667	1.066667	1.333333	1.733333	0.533333	0.666667	1.636364	0.545455	0.545455	1.090909	1.090909
0	2	1.090909	0.909091	0.75	0.75	1.125	1.5	1.125	0.75	0.333333	1.666667	2	0	1.666667	0.666667	0.666667	1	0.235294	1.176471	1.411765	1.176471	0.571429	0.571429	2.285714	0.571429	1.5	0.5	0.324324	1.297297	1.189189	1.189189	1	1	1.153846	0.230769	1.615385	0.571429	1.428571	0.461538	0.923077	1.846154	0.461538	2.307692	0	1.636364	0.545455	2.181818	1.090909	0.545455
0	0	0	2	0.461538	0.923077	0.923077	0.461538	2.307692	0.923077	0.8	1.2	1.714286	0.285714	1.333333	0.444444	0	2.222222	1	1.5	1.5	0	1.333333	0	2.666667	0	2	0	1.090909	0.727273	1.090909	1.090909	0.888889	1.111111	0	0.75	2.25	1.5	0.5	0.8	1.2	0.8	1.2	1.6	0.4	1.6	1.2	0	2	0.8
0.5	1.5	1.636364	0.363636	1.6	0	1.2	0.8	2	0.4	1.6	0.4	1.2	0.8	0.285714	0.857143	1.142857	1.714286	4	0	0	0	0.5	1.5	0	2	1.75	0.25	2.666667	0.266667	0.533333	0.533333	1.454545	0.545455	0.857143	1.071429	1.071429	0.857143	1.142857	1.285714	2.142857	0.857143	1.285714	0	0.428571	0	0	0	0	3
0	2	0	2	0	1	2	0	2	1	1.6	0.4	2	0	0	1	3	0	2.666667	0.666667	0.666667	0	1.777778	0.888889	0.444444	0.888889	0.666667	1.333333	1	1.5	0	1.5	0.4	1.6	0	1	2	0	2	1.090909	1.090909	1.090909	1.636364	0.545455	0.545455	0	0	0	0	4
1	1	2	0	2.571429	0	2.571429	0.857143	0	0	0	0	0.25	1.75	1.333333	0	2.666667	0	1.333333	0	2.666667	0	0.8	0.8	0	2.4	1.6	0.4	1	1	0	2	2	0	0	0.5	2.5	0	2	1.2	1.2	0.8	0.8	1.2	0.8	0	0	0	0	2.4
2	0	1.5	0.5	2	0.5	1	0.5	0.5	1.5	1.333333	0.666667	1	1	4	0	0	0	0	0	3.333333	0.666667	2.666667	1.333333	0	0	1.142857	0.857143	1.333333	1.333333	0	1.333333	2	0	0.333333	1.666667	1	1	1	2.25	1.5	0.75	0.75	0.75	0	1.2	0	0	1.2	2.4
1.333333	0.666667	0.8	1.2	1.714286	0	2.571429	0.857143	0	0.857143	2	0	0.5	1.5	4	0	0	0	4	0	0	0	1.333333	1.333333	0	1.333333	2	0	2.666667	0.666667	0	0.666667	2	0	0.5	1.5	1	0.571429	1.428571	0.545455	3.818182	0	1.090909	0.545455	0	0	0	0	1.2	1.2
0	2	1.888889	0.111111	1.285714	0	0.857143	0.428571	2.142857	1.285714	1.5	0.5	0.928571	1.071429	1.714286	0.571429	1.428571	0.285714	0.5	1	1.5	1	0	1	1	2	1.555556	0.444444	1.5	0.5	0.5	1.5	1.6	0.4	0.625	0.375	2	0.666667	1.333333	2.4	1.68	0.48	0.48	0.72	0.24	0.631579	0.947368	0.631579	2.842105	0.315789
2	0	2	0	0	0	3	1.5	0.75	0.75	2	0	0.666667	1.333333	0	2	0	2	1.5	0	2	0.5	1.5	1.5	0	1	1.555556	0.444444	0	0	0	0	1	1	0.5	1.5	1	0	2	1.636364	2.727273	0	0	0	1.636364	0	0	0	6	0
1	1	2	0	2.25	0.75	1.5	0.75	0.75	0	1.6	0.4	0	2	1.6	0.8	1.6	0	4	0	0	0	0	4	0	0	1.090909	0.909091	0	0	0	4	1	1	2	1	0	0	2	0.8	2	0.4	1.2	0.4	1.2	3	0	0	0	0
0.4	1.6	1.333333	0.666667	2.571429	0	1.428571	0.285714	1.142857	0.571429	0.666667	1.333333	0.571429	1.428571	0.666667	0.666667	1.333333	1.333333	2	0	1	1	1.6	0.8	0.4	1.2	1.25	0.75	1.777778	0.444444	0.444444	1.333333	1	1	0.5	1.25	1.25	0.8	1.2	1.043478	1.565217	0.26087	2.608696	0.26087	0.26087	1.2	1.2	0	0	1.2
1	1	0.8	1.2	0.428571	3	0.428571	0.428571	1.714286	0	1	1	1.142857	0.857143	0.333333	1	0.333333	2.333333	0	3	0.333333	0.666667	1.2	0.4	2.4	0	0.8	1.2	0.888889	0.888889	1.333333	0.888889	1	1	2	0.333333	0.666667	0.4	1.6	0.375	0.75	1.5	0.375	3	0	0.333333	1.666667	2.333333	1.333333	0
0.4	1.6	0.75	1.25	0.461538	1.384615	1.384615	1.153846	1.384615	0.230769	0.608696	1.391304	0.857143	1.142857	0.8	1.066667	1.333333	0.8	1.517241	0.689655	0.965517	0.827586	0.96	0.96	1.6	0.48	1.166667	0.833333	1.285714	1	0.714286	1	0.6	1.4	1.6	0.4	1	1.375	0.625	0	0.96	1.2	0.96	1.44	1.44	2.294118	0.882353	0.529412	0.705882	0.529412
0	2	0	2	0.333333	0.666667	2	1	1	1	1	1	2	0	1.333333	0	0	2.666667	0	1.714286	0	2.285714	2	0.4	1.2	0.4	0.285714	1.714286	0.842105	1.894737	0.842105	0.421053	0	2	3	0	0	1.5	0.5	0	0	1.2	1.2	3.6	0	0.333333	3.666667	0.666667	0	0.333333
0.333333	1.666667	1.2	0.8	1.333333	2	0.666667	0.666667	1.333333	0	1.384615	0.615385	0	2	0.571429	0.571429	1.714286	1.142857	0.5	0.5	2	1	0.666667	0.666667	2.666667	0	0	0	0	1	1	2	1	1	1.5	0.75	0.75	1	1	0	0.545455	1.636364	1.090909	2.727273	0	0.782609	2.086957	0.782609	1.565217	0.26087
2	0	0.571429	1.428571	0	3	0	0.857143	1.714286	0.428571	0	2	0.8	1.2	1.333333	0.666667	0.444444	1.555556	0	1.866667	1.066667	1.066667	2	0	2	0	0	2	0	1.44	2.24	0.32	0.8	1.2	3	0	0	1	1	0	0.923077	2.307692	0.461538	2.307692	0	0.26087	1.826087	1.304348	1.043478	1.304348
0	2	2	0	1.384615	1.384615	1.384615	0	1.846154	0	1.222222	0.777778	1.076923	0.923077	1.272727	1.272727	0.545455	0.909091	2	0	2	0	0.444444	0.888889	1.333333	1.333333	1.333333	0.666667	1.043478	0.695652	1.043478	1.217391	1.6	0.4	1.153846	0.923077	0.923077	1.166667	0.833333	0.352941	1.941176	0.176471	1.058824	1.764706	0.705882	1.764706	1.764706	0.352941	1.058824	1.058824
1	1	1.2	0.8	2.727273	0.545455	1.636364	0.545455	0	0.545455	1.666667	0.333333	0.666667	1.333333	1.454545	1.090909	1.090909	0.363636	1.333333	0.444444	1.333333	0.888889	0	2.666667	1.333333	0	0.5	1.5	2	1.5	0	0.5	0	2	0.333333	0.333333	2.333333	0	2	2	1.6	0.8	1.2	0	0.4	0	0	0	0	3
0.666667	1.333333	2	0	2.5	0	2	0.5	0.5	0.5	1.333333	0.666667	0.8	1.2	0	1	3	0	1.333333	1.333333	1.333333	0	0.666667	1.333333	0.333333	1.666667	1.333333	0.666667	0.8	2.4	0	0.8	1	1	0.642857	0.428571	1.928571	0.666667	1.333333	2.4	1.2	1.2	0	1.2	0	0	0	0	0	3
0.8	1.2	1.066667	0.933333	0	2.181818	0.545455	2.181818	0	1.090909	0.571429	1.428571	0.8	1.2	1.866667	0.533333	0.8	0.8	0	2.285714	1.142857	0.571429	1.6	0.533333	0.8	1.066667	0.6	1.4	0.285714	2	0.571429	1.142857	1.4	0.6	0.75	1.125	1.125	0.615385	1.384615	0	0.782609	1.826087	1.565217	1.565217	0.26087	1.058824	2.470588	1.411765	0.705882	0
1.2	0.8	0.5	1.5	0.375	1.875	0.75	1.125	1.5	0.375	0.857143	1.142857	2	0	1.6	0	0.8	1.6	0.533333	1.066667	1.333333	1.066667	0.705882	0.941176	1.176471	1.176471	0	2	1.647059	0.470588	1.176471	0.705882	0.545455	1.454545	1.5	0	1.5	1	1	0	1.384615	1.384615	0.923077	0.923077	1.384615	1.285714	1.5	0.428571	1.714286	0.857143
0.5	1.5	0.666667	1.333333	0.75	0	0.75	0	2.25	2.25	1	1	0.307692	1.692308	0	0	2	2	1	0	2	1	0.666667	2	0.666667	0.666667	0.666667	1.333333	0	0	2	2	1.714286	0.285714	0	1.8	1.2	0	2	3.428571	0.857143	0.857143	0	0	0.857143	0	0	0	1.5	1.5
0.666667	1.333333	2	0	0.923077	1.384615	1.846154	0.923077	0	0.923077	1.6	0.4	1.333333	0.666667	0	1.142857	1.142857	1.714286	1.333333	0.888889	0.444444	1.333333	1.538462	0.307692	1.538462	0.615385	2	0	0.727273	1.090909	1.818182	0.363636	0.666667	1.333333	1.5	0.75	0.75	0	2	0.666667	0	0	2	2.666667	0.666667	1	2	1	1	1
0.4	1.6	0.933333	1.066667	1.875	1.125	0.75	1.875	0	0.375	1.25	0.75	1.2	0.8	1.818182	0.848485	0.242424	1.090909	0.666667	2	0.333333	1	1.714286	0.285714	0.285714	1.714286	1.272727	0.727273	0.533333	0.933333	1.2	1.333333	0.8	1.2	1.285714	0.428571	1.285714	0.444444	1.555556	0	1.636364	0.545455	0.763636	3.054545	0	1.058824	1.411765	1.058824	2.117647	0.352941
1	1	0.8	1.2	1.714286	0	1.142857	1.428571	1.428571	0.285714	1	1	0.666667	1.333333	1.2	0	2	0.8	0.857143	0.571429	1.428571	1.142857	0	3.2	0.8	0	1.428571	0.571429	1.142857	0.571429	1.714286	0.571429	0.75	1.25	0	0.428571	2.571429	1.25	0.75	0.75	3	1.5	0.75	0	0	1.333333	0.666667	0.333333	0.333333	1.666667
0.4	1.6	1.6	0.4	0.727273	0.727273	1.636364	0.363636	1.272727	1.272727	1.25	0.75	0.625	1.375	0.923077	0.307692	1.230769	1.538462	1.6	0	2	0.4	0.8	1.333333	0.533333	1.333333	0.857143	1.142857	2.769231	0.307692	0	0.923077	1.2	0.8	0.923077	0.461538	1.615385	1.181818	0.818182	0.789474	0.789474	1.105263	1.105263	1.578947	0.631579	1.058824	0	0.352941	0	1.764706
0.5	1.5	2	0	0.727273	0.363636	1.454545	2.181818	0.545455	0.727273	1	1	1.4	0.6	0.444444	0.888889	0.888889	1.777778	2.153846	0	0.923077	0.923077	0.8	1.2	0.4	1.6	1.5	0.5	1.333333	0.444444	0.444444	1.777778	0.5	1.5	0.724138	1.137931	1.137931	0.5	1.5	1.846154	0.923077	0.692308	1.615385	0.692308	0.230769	0	1.2	1.8	0.6	2.4
1	1	2	0	2	0	0	2	0	2	1.333333	0.666667	0.75	1.25	1.333333	1.333333	1.333333	0	0	0	1	3	2	1.333333	0	0.666667	1.428571	0.571429	1	1	0	2	1	1	0.75	0.75	1.5	0.8	1.2	1.5	2.5	0	0.5	0.5	1	0	0	0	0	3
1.333333	0.666667	2	0	1.6	0.8	0.8	0.4	1.6	0.8	0	2	0.545455	1.454545	0.615385	1.230769	1.846154	0.307692	1.6	0	2.4	0	1.090909	2.181818	0	0.727273	1.733333	0.266667	0.8	1.6	0	1.6	2	0	1.153846	0.692308	1.153846	0.666667	1.333333	3.692308	0.461538	0.461538	0	0.461538	0.923077	0	0	2.4	0	2.4
1.5	0.5	1.714286	0.285714	0.428571	1.714286	0.428571	3	0	0.428571	2	0	1.6	0.4	1.090909	1.090909	1.090909	0.727273	1.5	0.75	1.25	0.5	2	0.5	1.5	0	1.111111	0.888889	0.307692	0.923077	0.923077	1.846154	1	1	1.166667	1	0.833333	1.333333	0.666667	2.1	1.2	0.9	1.2	0.6	0	2	1.5	1	0.5	0.5
0.8	1.2	0	2	0.947368	1.578947	1.578947	0.947368	0.631579	0.315789	0	2	2	0	1.818182	1.818182	0	0.363636	1.2	0.8	0.8	1.2	1.6	0.266667	1.066667	1.066667	0.533333	1.466667	0.5	1.5	1.25	0.75	0.666667	1.333333	2.666667	0.333333	0	2	0	0.352941	1.764706	1.411765	1.058824	1.058824	0.352941	1.5	3	0.75	0.75	0
0	0	1.529412	0.470588	1.090909	1.090909	1.090909	1.090909	1.636364	0	0.666667	1.333333	0.956522	1.043478	1.066667	0.8	0.8	1.333333	2.5	0.5	0.5	0.5	1.777778	0.888889	0.444444	0.888889	1.166667	0.833333	1.538462	0.923077	0.307692	1.230769	2	0	1.285714	0.428571	1.285714	0.571429	1.428571	1.428571	1.142857	0.571429	1.714286	0.857143	0.285714	0	2	1	1	0
0.4	1.6	0	2	0.230769	3.230769	0.461538	0.461538	1.384615	0.230769	0.666667	1.333333	0	2	0	0.571429	0	3.428571	0.5	2	0.75	0.75	1.111111	0.888889	2	0	0.571429	1.428571	0.571429	1.142857	1.714286	0.571429	0	2	2.727273	0	0.272727	1.666667	0.333333	0	1.142857	1.428571	0.571429	2.857143	0	0.666667	1.666667	1.333333	0.666667	0.666667
0.666667	1.333333	0.5	1.5	0.75	0.75	0.75	1.5	1.5	0.75	0.4	1.6	1	1	1.25	0.25	0	2.5	0.444444	1.777778	0.444444	1.333333	1.333333	0	2	0.666667	0.666667	1.333333	0.307692	2	1.076923	0.615385	1.2	0.8	2.076923	0.230769	0.692308	0.5	1.5	0	0.857143	1.428571	0.857143	2.857143	0	0.571429	2.571429	0.571429	1.714286	0.285714
0.666667	1.333333	1.714286	0.285714	0.461538	0.923077	0.461538	0.923077	0.461538	2.769231	1.166667	0.833333	0.75	1.25	0.8	1.2	0.4	1.6	2	0	2	0	1.714286	1.142857	0	1.142857	1.375	0.625	0.5	1.5	1.5	0.5	1.6	0.4	1.2	0.6	1.2	1.2	0.8	0.5	3	0.5	1.5	0.5	0	0.857143	1.714286	0.428571	1.714286	0.428571
0.8	1.2	0.857143	1.142857	1.818182	1.818182	0.545455	0.909091	0.727273	0.181818	0.833333	1.166667	1.6	0.4	1.111111	0.666667	0.666667	1.555556	0.444444	1.333333	0.666667	1.555556	2	0.5	1.5	0	0.727273	1.272727	0.228571	0.685714	1.485714	1.6	0.545455	1.454545	0.5	1	1.5	1.333333	0.666667	0.2	1.2	2.2	1	1.2	0.2	1.135135	1.945946	0.810811	1.297297	0.648649
1	1	0.833333	1.166667	1.2	1.2	1.2	1.2	1.2	0	0.4	1.6	0.75	1.25	0.5	0.5	0.5	2.5	1.2	0.8	1.4	0.6	0.666667	0.666667	1.666667	1	0	2	0.8	1.2	1.2	0.8	1.043478	0.956522	1	0	2	0	2	0	0.75	0.5	2.5	1.5	0.75	0	2.086957	0.782609	2.086957	0.521739
0.25	1.75	1	1	1	0.5	0.5	0.5	1	2.5	0	2	2	0	1.333333	0.8	0.533333	1.333333	0	2	0	2	1.333333	0.666667	0.666667	1.333333	0.8	1.2	0.533333	1.333333	1.866667	0.266667	0	2	0	0	3	0.666667	1.333333	0	4.8	0	0	1.2	0	0.5	0.5	0.5	1	2.5
1.111111	0.888889	1.333333	0.666667	2.8125	0.5625	0.5625	0.75	0.5625	0.75	1.142857	0.857143	1.294118	0.705882	1.333333	0	0.888889	1.777778	1.333333	0.444444	0.888889	1.333333	0.8	0.2	1.2	1.8	1.272727	0.727273	0.615385	0.307692	0.307692	2.769231	1.428571	0.571429	0.4	1.1	1.5	1.25	0.75	0.47619	1.52381	0.666667	1.428571	1.333333	0.571429	0	1.263158	0.315789	1.578947	1.894737
0.666667	1.333333	0.5	1.5	0	2	2	0	1.5	0.5	1	1	0.888889	1.111111	2	0	0.333333	1.666667	4	0	0	0	3.555556	0	0.444444	0	1.090909	0.909091	1.538462	0.307692	0.615385	1.538462	0.666667	1.333333	1.75	0.25	1	1.384615	0.615385	1.090909	0.545455	1.090909	2.454545	0.272727	0.545455	0	3.6	0	0	1.2
0.2	1.8	0.952381	1.047619	1.034483	1.862069	0.62069	1.655172	0.62069	0.206897	1	1	1.636364	0.363636	0.313725	1.490196	0.941176	1.254902	0.666667	1.333333	0.666667	1.333333	0.952381	1.142857	1.52381	0.380952	0.75	1.25	0.692308	0.923077	2	0.384615	0.8	1.2	2	0.333333	0.666667	1.416667	0.583333	0.333333	1.666667	1.666667	1	1.333333	0	0.804878	1.097561	1.097561	0.804878	1.243902
1	1	0	0	0	0	1.5	1.5	0	3	1	1	0.428571	1.571429	0	0	3.2	0.8	4	0	0	0	0	2.666667	1.333333	0	0.666667	1.333333	2	2	0	0	2	0	0.5	1	1.5	0	2	3	0	0	1.5	0	1.5	0.857143	0	0	0	1.714286
1	1	1	1	1.090909	1.636364	0.545455	1.090909	1.636364	0	1.666667	0.333333	1	1	1.333333	1.333333	0	1.333333	1.333333	1.333333	0.666667	0.666667	1	0	3	0	2	0	0	0.888889	0.444444	2.666667	0	2	0.6	1.8	0.6	1.333333	0.666667	0	1	1	2	2	0	0.666667	0.666667	1.333333	0.666667	0.666667
1	1	0	2	0.461538	1.384615	2.769231	0	1.384615	0	1.6	0.4	0.666667	1.333333	1.6	0	0.8	1.6	0.75	1	1.5	0.75	0.5	1.5	0.5	1.5	1.5	0.5	2	1	0	1	0.4	1.6	1.5	0.6	0.9	0	2	0.75	1.875	0	0.75	1.125	1.5	0.857143	0.428571	1.285714	0	0.857143
0.5	1.5	1.714286	0.285714	0	1	1.5	0.5	2.5	0.5	1.384615	0.615385	0.875	1.125	2	0.333333	0	1.666667	1.333333	0	2.666667	0	1.714286	1.714286	0	0.571429	1.454545	0.545455	0.923077	0	1.538462	1.538462	0.8	1.2	0.666667	0.666667	1.666667	0.4	1.6	0.818182	2.181818	0.545455	1.363636	0.818182	0.272727	1.5	0	3	0	1.5
0.909091	1.090909	1.5	0.5	0.72	1.68	0.96	0.96	0.72	0.96	1	1	0.8	1.2	1	0	2	1	0	3	1	0	1.333333	0.444444	1.333333	0.888889	1.428571	0.571429	0.941176	0.470588	1.647059	0.941176	1	1	0.857143	0.857143	1.285714	1.333333	0.666667	0.352941	3.176471	1.058824	0.705882	0.705882	0	0.631579	1.578947	1.578947	0	0.947368
0.727273	1.272727	0.333333	1.666667	0.439024	2.04878	0.878049	0.731707	1.609756	0.292683	1.272727	0.727273	1.6	0.4	0.727273	0.181818	0.727273	2.363636	1.12	1.44	0.64	0.8	0.4	1.466667	1.733333	0.4	0.666667	1.333333	0.842105	1.052632	1.473684	0.631579	1.466667	0.533333	1.875	0.375	0.75	1.5	0.5	0	0	2.357143	1.5	1.5	0.642857	0.285714	2	1	1.571429	0.714286
1.333333	0.666667	1.6	0.4	0.857143	0	2.571429	0.857143	0	1.714286	0.8	1.2	0.571429	1.428571	0	2	2	0	4	0	0	0	1	1	0	2	1.111111	0.888889	0	0	0	0	1	1	0	1.8	1.2	1.5	0.5	3	0.5	0.5	0.5	0	1.5	3	0	0	0	0
0.666667	1.333333	1	1	0.375	1.875	0.75	1.125	1.5	0.375	0.75	1.25	1.2	0.8	0.6	2.2	0.6	0.6	1.052632	1.684211	0.421053	0.842105	0	2.285714	1.714286	0	0	2	0.631579	1.473684	1.263158	0.631579	0.857143	1.142857	1.8	1.2	0	1.555556	0.444444	0.428571	0	1.285714	0	3.428571	0.857143	0.705882	1.058824	2.117647	1.058824	0.705882
1	1	0.5	1.5	1.153846	0.692308	1.153846	1.153846	1.153846	0.692308	1.5	0.5	1.066667	0.933333	1	0	3	0	0.333333	0.333333	3	0.333333	0	0.727273	1.818182	1.454545	0.666667	1.333333	1.846154	0.615385	0	1.538462	1.333333	0.666667	0.705882	1.235294	1.058824	1.2	0.8	0.285714	2	0.857143	1.428571	0.571429	0.857143	0	0	1.333333	0.666667	2
0.571429	1.428571	0	2	0.631579	1.263158	1.263158	1.263158	0.631579	0.947368	0.4	1.6	0.666667	1.333333	1.411765	0.235294	0.705882	1.647059	0.315789	2.105263	0.947368	0.631579	1.684211	0.421053	1.473684	0.421053	0	0	0.307692	1.692308	0.923077	1.076923	0.285714	1.714286	0	1.5	1.5	0.5	1.5	0	0	3.428571	0	1.714286	0.857143	1.32	1.68	1.32	1.08	0.36
0.666667	1.333333	0.666667	1.333333	1	0.5	1	1	1	1.5	0.857143	1.142857	1.666667	0.333333	1	0.8	1.2	1	1.142857	0.571429	0.571429	1.714286	1.333333	0.266667	1.866667	0.533333	0	2	1.111111	0.222222	2.222222	0.444444	1.4	0.6	2.625	0.375	0	1.454545	0.545455	0.285714	0.571429	1.714286	1.142857	0.571429	1.714286	1.25	1.75	1	1.25	0.5
0.571429	1.428571	1.454545	0.545455	0.857143	1.142857	0.857143	1.428571	1.142857	0.571429	1.142857	0.857143	0.444444	1.555556	1	0	1.5	1.5	1.6	1	1.2	0.2	0.666667	1	0.666667	1.666667	1.230769	0.769231	0.923077	0.615385	1.230769	1.230769	0.857143	1.142857	1.08	0.36	1.56	0.5	1.5	1.68	1.44	0.24	1.2	1.2	0.24	0	3.333333	0	1.333333	0.666667
0.666667	1.333333	1.428571	0.571429	0	2.571429	0.857143	0.857143	0	1.714286	1.333333	0.666667	1.142857	0.857143	1.846154	1.230769	0.615385	0.307692	0.8	1.6	0.8	0.8	1.714286	1.714286	0.571429	0	1.2	0.8	1.333333	2.666667	0	0	1.333333	0.666667	1.285714	0.857143	0.857143	1.333333	0.666667	1.5	0	0	1.5	0	3	3	0	0.428571	0	1.714286
0	2	0.5	1.5	1.714286	0.857143	0	0	3.428571	0	0	2	1	1	0.307692	0.615385	0.615385	2.461538	0	2	0.666667	1.333333	1.714286	0	1.714286	0.571429	0	2	0.857143	2	0.857143	0.285714	0	2	2.6	0	0.4	1.666667	0.333333	0	0.461538	2.769231	0.461538	1.846154	0.461538	0	2.4	3	0	0.6
1	1	2	0	0.545455	3.272727	0	1.636364	0.545455	0	0.4	1.6	2	0	2.5	0.5	0	1	0.4	2.4	0	1.2	0.666667	0.666667	2	0.666667	1.142857	0.857143	0.533333	1.066667	1.6	0.8	0.75	1.25	0	0	3	1	1	0	0.3	1.2	1.2	3	0.3	1.285714	0.857143	1.285714	0.857143	0.857143
1.6	0.4	0.666667	1.333333	0	1.2	1.2	1.8	0.6	1.2	1.5	0.5	0.8	1.2	1.333333	0.333333	1	1.333333	0.857143	0.857143	1.714286	0.571429	0.666667	0	2	1.333333	1	1	1.454545	0.363636	0	2.181818	0.8	1.2	0	1.125	1.875	1	1	0.8	1.6	0.8	0.8	0.8	1.2	0.6	1.2	0.6	0.6	1.8
2	0	1.333333	0.666667	0	1.2	1.2	2.4	0.6	0.6	1	1	0.666667	1.333333	0.666667	1.333333	0	2	2.666667	0	1.333333	0	2	0	0	2	1.125	0.875	0.444444	0.444444	0.444444	2.666667	1.6	0.4	2.1	0.6	0.3	1	1	0	1	1	1.5	1.5	1	0.6	1.8	0	0	1.2
2	0	1	1	1.2	0.4	1.2	2	1.2	0	1.5	0.5	1	1	1.454545	0.727273	1.454545	0.363636	0	0	0	4	1.777778	0.888889	0.444444	0.888889	0.965517	1.034483	0.413793	1.517241	1.103448	0.965517	2	0	1.333333	0.666667	1	1.142857	0.857143	0.139535	1.116279	0.418605	1.813953	2.093023	0.418605	0.545455	3.818182	0	1.090909	0
1.333333	0.666667	0.888889	1.111111	0.631579	2.210526	1.263158	0.315789	1.263158	0.315789	0.666667	1.333333	2	0	1	0.333333	1	1.666667	1.142857	0.571429	1.142857	1.142857	1.142857	1.142857	1.428571	0.285714	0.666667	1.333333	0.533333	0.8	1.333333	1.333333	0.5	1.5	2.142857	0.428571	0.428571	1.428571	0.571429	0	0.923077	2.307692	1.384615	0.923077	0.461538	0.75	1.5	0.75	1.5	0.75
1	1	1.176471	0.823529	1.548387	1.548387	1.16129	1.354839	0.387097	0	0.666667	1.333333	1	1	0.823529	1.294118	0.823529	1.058824	1.142857	1	0.857143	1	1.185185	1.185185	0.888889	0.740741	1.333333	0.666667	1.290323	0.903226	0.516129	1.290323	0.714286	1.285714	1	0.666667	1.333333	1.2	0.8	0.642857	1.071429	1.285714	1.071429	1.714286	0.214286	1.111111	2.222222	0.444444	0.222222	0.888889
1.142857	0.857143	1.555556	0.444444	1.6	0	1.2	0.4	1.6	1.2	1.333333	0.666667	1.333333	0.666667	1	0	2	1	0.571429	0.571429	1.714286	1.142857	0.4	2.4	0	1.2	1.6	0.4	0.666667	0	1	2.333333	1.333333	0.666667	0.818182	0.954545	1.227273	1.176471	0.823529	0.230769	3.230769	0.461538	0.923077	0.692308	0.461538	0.461538	0.461538	0.923077	0	2.307692
0	0	1.555556	0.444444	1.2	0.4	1.2	2	0.4	0.8	1.111111	0.888889	0.666667	1.333333	0.8	0.8	2.4	0	1.333333	0	2	0.666667	0	2.666667	0	1.333333	1.25	0.75	1.333333	0	1.333333	1.333333	1.6	0.4	0.75	1.05	1.2	0.421053	1.578947	0.461538	1.384615	0.923077	1.846154	0.461538	0.923077	0.375	0	0	0	1.875
1	1	2	0	1	1.333333	1	1	1	0.666667	0.857143	1.142857	0.666667	1.333333	0.363636	0.727273	1.454545	1.454545	0	2	0	2	0.666667	1	2	0.333333	0	2	0.888889	1.333333	1.111111	0.666667	0.8	1.2	3	0	0	0.666667	1.333333	0	3.75	0	0.75	1.5	0	0.461538	0.461538	0.923077	1.384615	0.461538
1	1	1.333333	0.666667	1.5	1.5	1.5	0	1.5	0	1.333333	0.666667	1	1	0	2	2	0	0	0	4	0	0	2.666667	0	1.333333	0.8	1.2	2	1	0	1	0.8	1.2	1.285714	1.285714	0.428571	1.2	0.8	1.8	1.2	0	1.2	1.8	0	1	0	0	0	2
2	0	1.6	0.4	2	0	1.6	0.8	0.4	1.2	2	0	0.6	1.4	1.176471	0.470588	1.647059	0.705882	1.5	1	1	0.5	0	2	1.142857	0.857143	2	0	2	0.222222	0.444444	1.333333	0	2	0.4	0.8	1.8	0.5	1.5	0.827586	0.827586	0.827586	1.862069	0.413793	1.241379	1.8	0	0.6	1.8	0.6
0.888889	1.111111	1	1	1.052632	1.473684	1.263158	0.842105	0.631579	0.736842	1.411765	0.588235	1.2	0.8	1.142857	1.333333	0.952381	0.571429	1.090909	0.545455	2.181818	0.181818	1.066667	1.866667	0.266667	0.8	0.888889	1.111111	1.6	1	0.4	1	0.857143	1.142857	0.6	1.5	0.9	1.076923	0.923077	1.125	3.375	0	0.75	0.375	0.375	2	0.545455	1.454545	0.545455	0.545455
1	1	0.666667	1.333333	2.4	0.3	0.6	1.8	0	0.9	0.666667	1.333333	1.142857	0.857143	2.4	0	0.8	0.8	2.4	0	1.6	0	1.6	0.8	0	1.6	1.076923	0.923077	1.333333	1.333333	0	1.333333	1.428571	0.571429	2.5	0.5	0	2	0	0.222222	1.333333	0.444444	3.333333	0.444444	0.222222	0	0	0	3	1.5
1	1	1.428571	0.571429	1.125	1.875	0.375	0.75	0.75	1.125	0	2	0.545455	1.454545	0.5	1	1.5	1	0.8	0.8	1.333333	1.066667	0.8	2.4	0.8	0	1	1	1.5	1	1.5	0	0	2	1.2	0.6	1.2	1.666667	0.333333	0.545455	1.090909	1.090909	1.636364	0.545455	1.090909	1.68	0.72	0.24	0.96	1.2
1.142857	0.857143	0.8	1.2	0	1.304348	1.565217	0.26087	1.304348	1.565217	1.714286	0.285714	0.666667	1.333333	0.666667	0.666667	2	0.666667	2.666667	1.333333	0	0	0	4	0	0	1.2	0.8	0.8	0	1.6	1.6	2	0	1.090909	0.818182	1.090909	1.428571	0.571429	0.631579	2.526316	0.631579	0.947368	0.631579	0.631579	1.714286	0.285714	1.142857	1.714286	0.571429
0.666667	1.333333	1.333333	0.666667	0.923077	0	0.461538	1.384615	0.923077	2.307692	1	1	1.125	0.875	1.090909	1.818182	0.727273	0.363636	0	0.8	2	1.2	1.090909	1.818182	0	1.090909	1.333333	0.666667	1.052632	1.473684	0.631579	0.842105	1.5	0.5	0.75	1.125	1.125	0.666667	1.333333	1.714286	1.714286	0	0.857143	1.071429	0.642857	0.545455	2.181818	0	1.636364	1.090909
1.333333	0.666667	0.923077	1.076923	0.5	1	0.5	1.5	1.5	1	1.5	0.5	0.5	1.5	1.272727	0.545455	0.545455	1.636364	1.090909	1.090909	0.363636	1.454545	1	1.5	1	0.5	0.666667	1.333333	1.176471	0.941176	0.941176	0.941176	1.333333	0.666667	0.333333	1.333333	1.333333	0.25	1.75	0.545455	1.090909	0.545455	1.090909	2.181818	0.545455	1.5	0.75	0.75	1.5	0.5
0	2	1.5	0.5	0.461538	0.923077	0.923077	0.461538	1.384615	1.846154	0.5	1.5	1.5	0.5	0.8	1.6	0.8	0.8	1.5	0.5	2	0	1	0	2	1	1	1	1.6	0.8	0	1.6	1.5	0.5	3	0	0	0.857143	1.142857	0.75	0	0.75	0.75	3	0.75	0.8	0.8	1.2	2.4	0.8
1	1	0.666667	1.333333	1.5	0.375	1.5	0	1.875	0.75	0.666667	1.333333	1.666667	0.333333	0.615385	0.923077	0.923077	1.538462	1.714286	0	1.714286	0.571429	0	1.333333	0	2.666667	0.8	1.2	2	1	0	1	0.666667	1.333333	0	1.5	1.5	1	1	0.5	1	1	1	2.5	0	0	1	0	0	2
0.285714	1.714286	1.428571	0.571429	1.411765	1.764706	0.705882	0.352941	1.058824	0.705882	1.333333	0.666667	1.818182	0.181818	0.444444	1.777778	0.666667	1.111111	0.888889	0.444444	1.777778	0.888889	1.333333	1.066667	0.8	0.8	0	2	1.142857	1.142857	1.142857	0.571429	0.888889	1.111111	1.5	0.75	0.75	1	1	0.75	0.75	1.125	0	2.25	1.125	0.923077	0	1.384615	0.923077	1.384615
2	0	2	0	2.666667	0	1.333333	1.333333	0.666667	0	2	0	0.363636	1.636364	0.666667	0.666667	1.333333	1.333333	0.8	0	2.4	0.8	0.8	1.6	0	1.6	1.125	0.875	2	1	0	1	1.333333	0.666667	0.5	1	1.5	0	2	1.764706	1.411765	0.352941	2.117647	0.352941	0	0	0	0	0	1.5
1.6	0.4	1.5	0.5	1.714286	0	2.142857	0.428571	0.428571	1.285714	1.454545	0.545455	0.608696	1.391304	4	0	0	0	0	0	0	0	0.4	2	0	1.6	1.25	0.75	2	0.666667	0	1.333333	1.6	0.4	0.166667	1.333333	1.5	0.5	1.5	2	2	0.285714	1.428571	0	0.285714	0	0	0	2	2
1.333333	0.666667	0	2	2.142857	0.428571	0	2.142857	1.285714	0	0.8	1.2	0	0	0.333333	0.333333	2	1.333333	1	1	1.25	0.75	1.454545	1.090909	0.363636	1.090909	0	2	1.6	1.2	0.8	0.4	1.6	0.4	1.714286	0.428571	0.857143	1.272727	0.727273	2	0.666667	1.333333	1.333333	0.666667	0	0	0.333333	0.333333	2.666667	1
1.333333	0.666667	0.5	1.5	0.857143	0	1.714286	0.857143	1.285714	1.285714	1.666667	0.333333	0.461538	1.538462	0.923077	0.923077	1.846154	0.307692	3.2	0	0.8	0	0	2.5	0	1.5	1.333333	0.666667	4	0	0	0	1.2	0.8	0.75	1.6875	0.5625	1.6	0.4	0.6	1.2	0.6	3	0	0.6	1	0	0	0	3
1	1	1.5	0.5	2	1.333333	0.666667	0.333333	1.333333	0.333333	1.363636	0.636364	0.631579	1.368421	1	1.5	1.5	0	1.818182	1.454545	0.727273	0	1	2.25	0.75	0	1.75	0.25	1.818182	0.363636	0.727273	1.090909	1.666667	0.333333	0.6	0.8	1.6	0.625	1.375	2	0.666667	1.111111	1.111111	0.222222	0.888889	1.875	0.375	0.75	0.75	0.375
0	2	1.285714	0.714286	0.631579	0.315789	1.578947	1.578947	1.263158	0.631579	0.6	1.4	1.4	0.6	1.090909	0.727273	0.727273	1.454545	0.571429	2.285714	0.571429	0.571429	1.846154	0.615385	1.230769	0.307692	0.833333	1.166667	0.4	0.8	1.6	1.2	2	0	1.125	0	1.875	0.769231	1.230769	0.222222	2.222222	0.222222	1.333333	1.555556	0.444444	0.315789	1.578947	1.578947	0.947368	0.631579
0	2	0.666667	1.333333	0.461538	2.538462	1.384615	0.461538	0.461538	0.692308	0	2	1.2	0.8	1.454545	0.727273	0.363636	1.454545	0.5	1	1.5	1	0.333333	1	0.333333	2.333333	0.181818	1.818182	1.333333	0.8	0.533333	1.333333	0.8	1.2	1.875	0.375	0.75	2	0	0	1.384615	2.307692	1.846154	0.461538	0	0.857143	0.857143	0.857143	0	1.714286
1.333333	0.666667	1.818182	0.181818	2	0	1	0	1	2	1.285714	0.714286	0.153846	1.846154	0.8	1.866667	1.066667	0.266667	2.4	0	0.8	0.8	1	1	1	1	1.6	0.4	1.473684	0.210526	0.421053	1.894737	1.333333	0.666667	0.461538	0.692308	1.846154	0.714286	1.285714	1.578947	1.894737	0.631579	1.263158	0	0.631579	1.5	0	0	1.5	0
0	2	1	1	2.4	0	2.4	0	0.6	0.6	2	0	0	0	2	2	0	0	0	0	2.666667	1.333333	0	0	0	4	1.272727	0.727273	3.2	0.8	0	0	1.6	0.4	0.692308	1.153846	1.153846	1	1	0.75	1.5	0	0.75	0.75	2.25	3	0	0	0	3
0.333333	1.666667	0.769231	1.230769	0.352941	0.705882	0.705882	2.117647	1.058824	1.058824	1.428571	0.571429	1.5	0.5	1.076923	0.615385	0.923077	1.384615	1	1	1.5	0.5	0.333333	1	1.333333	1.333333	1.333333	0.666667	0.444444	1.777778	1.111111	0.666667	0.666667	1.333333	1.714286	0.642857	0.642857	1.2	0.8	0.285714	0.857143	1.714286	1.142857	2	0	1.333333	1.555556	0.888889	1.333333	0.444444
1.5	0.5	1.6	0.4	1	0.5	1.5	1	2	0	1.666667	0.333333	1.428571	0.571429	1.142857	0.285714	2	0.571429	1.5	0	1.5	1	0.8	1.2	0	2	1.5	0.5	0.571429	1.142857	1.714286	0.571429	2	0	1.666667	0.666667	0.666667	0.4	1.6	2.25	1.5	0	2.25	0	0	1.6	0.8	0.4	0.4	0.8
1	1	2	0	1.5	0	1.5	1	0.5	1.5	1	1	0.857143	1.142857	2.666667	0	1.333333	0	4	0	0	0	0	2.666667	0	1.333333	1.75	0.25	2.666667	1.333333	0	0	0.5	1.5	0.6	1.8	0.6	0	2	1	3	0	0	0.5	1.5	0	0	0	0	0
0	2	1	1	2.25	0.75	1.5	0	0.75	0.75	0.888889	1.111111	0.25	1.75	1.090909	0.727273	0.727273	1.454545	3.2	0	0.8	0	2	0	1	1	1.2	0.8	1.411765	0.705882	0.470588	1.411765	1.333333	0.666667	0.333333	1	1.666667	0.666667	1.333333	0.8	1.2	0	1.2	2.4	0.4	0.461538	2.307692	0.461538	0.461538	0.923077
1.2	0.8	0.5	1.5	1.6	0.4	1.2	0.8	1.6	0.4	1.142857	0.857143	0.666667	1.333333	1.6	0.4	0.8	1.2	1.6	1.2	1.2	0	1.714286	1.428571	0	0.857143	1.333333	0.666667	0.615385	0.615385	1.538462	1.230769	1.2	0.8	0	3	0	1	1	0	0.461538	0.461538	1.846154	2.307692	0.923077	0.545455	2.181818	0.545455	1.636364	1.090909
1	1	1.555556	0.444444	1.125	1.125	1.125	1.5	0.75	0.375	1.333333	0.666667	1.2	0.8	2	0.5	1	0.5	0.571429	1.142857	1.428571	0.857143	0.857143	0.285714	1.428571	1.428571	1.428571	0.571429	2.133333	0.8	0.266667	0.8	0	0	1	0.6	1.4	0.8	1.2	2.181818	0.545455	0.545455	1.636364	0.545455	0.545455	0	0	0	0	3
0.5	1.5	1.5	0.5	0	1.2	0.6	1.2	1.2	1.8	1.047619	0.952381	1	1	1.166667	0	0.333333	2.5	0.4	2.8	0.4	0.4	2.153846	0	1.538462	0.307692	1.333333	0.666667	1	1.625	0.875	0.5	1	1	1.5	0.75	0.75	0.75	1.25	0.48	1.92	0.96	0.48	2.16	0	0.545455	1.363636	2.181818	0.818182	0.818182
0	2	1.333333	0.666667	0.461538	0.461538	0.923077	0.461538	2.769231	0.923077	0.666667	1.333333	0.888889	1.111111	2	0.5	1	0.5	1.6	0.8	0.8	0.8	0	0.888889	1.333333	1.777778	0.888889	1.111111	0.444444	0.888889	1.333333	1.333333	1.333333	0.666667	0.428571	1.285714	1.285714	0.8	1.2	1	1.333333	0.333333	1.333333	0.666667	1.333333	1.384615	0.461538	1.846154	0.923077	0.461538
0.666667	1.333333	2	0	3.692308	0.461538	0.923077	0.461538	0	0.461538	2	0	0	2	4	0	0	0	1.333333	0	2.666667	0	0.571429	1.714286	0	1.714286	1	1	2.4	0.8	0	0.8	1.777778	0.222222	0.642857	1.285714	1.071429	1	1	1.142857	0.857143	0.285714	2.571429	0.285714	0.857143	0	0	0	0	1.5
1	1	1.2	0.8	1.565217	0.782609	0.782609	1.043478	0.521739	1.304348	1	1	0.2	1.8	2	1.333333	0	0.666667	1.333333	0	2.666667	0	0.727273	1.818182	0.727273	0.727273	1.285714	0.714286	2	0	1	1	1.333333	0.666667	0.9	0.9	1.2	0	2	1.636364	1.636364	1.090909	0	0	1.636364	0.75	0.75	0	0.75	1.5
0.333333	1.666667	0.727273	1.272727	1.578947	0.947368	0.631579	1.263158	1.263158	0.315789	0.727273	1.272727	1	1	1.090909	0	0.727273	2.181818	0.222222	0.888889	1.555556	1.333333	2	1	0	1	0.8	1.2	1.263158	0.842105	1.052632	0.842105	0.8	1.2	1.909091	0	1.090909	1.833333	0.166667	0	1.333333	1.333333	0.333333	2.333333	0.666667	0.8	3	0.6	0.4	0.6
0.4	1.6	1.333333	0.666667	0	1.5	0	0.75	0.75	3	1.6	0.4	1.5	0.5	0.592593	1.185185	0.888889	1.333333	0	0.666667	2.666667	0.666667	2.222222	0.444444	1.333333	0	0.769231	1.230769	0.153846	0.923077	1.846154	1.076923	1.333333	0.666667	1.8	0	1.2	0.933333	1.066667	0	1.5	1.5	0.3	2.7	0	0	1.846154	0	0.923077	1.384615
1	1	2	0	0.923077	0.923077	1.384615	1.615385	0.461538	0.692308	1.111111	0.888889	1.5	0.5	1	1.666667	1	0.333333	0.615385	0.307692	1.230769	1.846154	1.5	0	1	1.5	1.111111	0.888889	0.444444	1.333333	0.666667	1.555556	0.727273	1.272727	1.615385	0	1.384615	1.2	0.8	0	1.714286	1.714286	1.285714	1.285714	0	0	3	1.5	1.2	0
1.6	0.4	2	0	1.333333	0	4	0	0	0.666667	2	0	0.666667	1.333333	1	2	1	0	0	0	2.666667	1.333333	1.333333	1.333333	0	1.333333	1.333333	0.666667	0	0	0	0	0	2	0.6	0	2.4	2	0	1.8	1.2	0	0	0	3	0	1.5	0	0	1.5
0.4	1.6	0.588235	1.411765	0.765957	1.148936	0.893617	2.042553	0.510638	0.638298	0.857143	1.142857	1.428571	0.571429	0.666667	1.111111	0.666667	1.555556	0.470588	1.058824	0.705882	1.764706	1.6	0.8	1.4	0.2	1.111111	0.888889	0.756757	0.972973	1.621622	0.648649	1.111111	0.888889	2.076923	0.461538	0.461538	1.111111	0.888889	0	0.230769	3.692308	0.692308	0.923077	0.461538	0.4	2.4	1	0.8	0.8
0.666667	1.333333	0.833333	1.166667	1	0.75	0.5	2.25	1.25	0.25	1.333333	0.666667	1.428571	0.571429	0.888889	0	0.888889	2.222222	1.6	0.8	0.8	0.8	1.090909	1.454545	0.727273	0.727273	0.8	1.2	1.25	0.75	1	1	1.333333	0.666667	1.909091	0.545455	0.545455	1.333333	0.666667	0.571429	1.142857	2.285714	1.428571	0	0.571429	0.857143	1.428571	0.571429	0.857143	0.571429
0.666667	1.333333	1.142857	0.857143	0.461538	0.461538	1.384615	0.923077	2.769231	0	0	2	0.941176	1.058824	1.365854	0.097561	0.878049	1.658537	0	0	1.777778	2.222222	1.5	0.5	1	1	1	1	0.8	1.28	1.28	0.64	1.2	0.8	0.333333	1	1.666667	0.875	1.125	0	1.764706	0	0.705882	3.529412	0	0	2	0.8	2	0.8
2	0	2	0	1.714286	0	0.428571	2.571429	0.428571	0.857143	2	0	0.8	1.2	0	0	0	0	0	0	0	0	1.333333	2.666667	0	0	0.533333	1.466667	0	0	0	0	2	0	1.153846	0.692308	1.153846	0	2	1.5	1.5	0.75	1.5	0.375	0.375	1.5	0	0	1.5	0
1.111111	0.888889	0	2	2.1	0	1.2	1.5	0.3	0.9	1.4	0.6	0.625	1.375	0.571429	2.285714	0.571429	0.571429	1.333333	0	2.222222	0.444444	1.142857	1.142857	0	1.714286	0.875	1.125	1.333333	0.444444	0	2.222222	1	1	1.235294	0.705882	1.058824	0.8	1.2	0.6	0.6	0.9	2.4	1.2	0.3	4	0	0	2	0
0.444444	1.555556	0.133333	1.866667	0	0.818182	0.272727	1.090909	2.454545	1.363636	0	2	1.166667	0.833333	0.421053	1.263158	0.421053	1.894737	0.48	1.6	0.16	1.76	1.176471	0.235294	2.588235	0	0.666667	1.333333	0.333333	2	1	0.666667	0	2	2	0	1	1.666667	0.333333	0.6	0.9	3.3	0.3	0.3	0.6	0.9	3.6	0.6	0.3	0.6
0.571429	1.428571	1.454545	0.545455	1.555556	1.777778	0.666667	0.777778	1	0.222222	1.133333	0.866667	1.052632	0.947368	1.384615	0.153846	1.538462	0.923077	1.333333	0.857143	1.333333	0.47619	1.166667	0.833333	1.166667	0.833333	1.142857	0.857143	0.928571	0.642857	1.857143	0.571429	0.210526	1.789474	1.8	0	1.2	0.25	1.75	0.130435	0.782609	1.695652	2.086957	1.173913	0.130435	0.870968	3.096774	0.483871	1.16129	0
0.666667	1.333333	1.6	0.4	1.636364	0.545455	0	0.545455	2.727273	0.545455	1.25	0.75	1.6	0.4	1.142857	1.714286	0.571429	0.571429	2	1	0	1	1.090909	1.454545	0	1.454545	0.888889	1.111111	0.8	0.8	0	2.4	0.666667	1.333333	0.375	1.875	0.75	0.4	1.6	0.5	1.5	2	1.5	0	0.5	0	0	3	0	0
1.333333	0.666667	2	0	1	0.5	1.5	1	1	1	1.333333	0.666667	0.8	1.2	2	2	0	0	0.8	0	3.2	0	1.333333	1.333333	1.333333	0	1.166667	0.833333	0	4	0	0	2	0	1.090909	1.090909	0.818182	0	2	2.307692	1.384615	0.923077	0.461538	0	0.923077	2	0	1	1	1
0.666667	1.333333	0.666667	1.333333	2.666667	0	2	0	0.666667	0.666667	1.555556	0.444444	1.666667	0.333333	0.5	0	2.25	1.25	1	1	2	0	1.230769	1.230769	0.307692	1.230769	0.666667	1.333333	0.8	1.2	0.8	1.2	0	2	1.333333	0.666667	1	0.5	1.5	1.5	0	1	2	0	1.5	1	1	0.333333	1.666667	0
1.142857	0.857143	2	0	1.2	0.4	1.6	0.4	0.4	2	1.333333	0.666667	0.6	1.4	1.6	0	0	2.4	0.8	0	1.866667	1.333333	1.090909	1.454545	0.363636	1.090909	1.75	0.25	1.454545	0	1.090909	1.454545	1.714286	0.285714	0.9375	0.75	1.3125	0.4	1.6	3.333333	0.666667	0	0	0.666667	1.333333	1.333333	1.333333	0.666667	1.333333	0.666667
0	0	0.666667	1.333333	2.666667	0	1.333333	0	0.666667	1.333333	1.333333	0.666667	2	0	1.473684	0.631579	1.052632	0.842105	4	0	0	0	0	4	0	0	2	0	2	0	1	1	1	1	0.857143	1.285714	0.857143	1.333333	0.666667	1.8	1.2	0.6	1.8	0	0.6	0	0	0	0	4.285714
1.5	0.5	1	1	0.857143	1.285714	0	0.857143	2.142857	0.857143	0.285714	1.714286	1	1	0.222222	1.111111	0.888889	1.777778	0	0	4	0	2.666667	0	1.333333	0	2	0	0.615385	0.923077	1.846154	0.615385	1	1	0	3	0	1.142857	0.857143	0.545455	2.181818	0.545455	0.545455	1.636364	0.545455	0.6	1.8	0.6	1.5	0.6
0	2	1.111111	0.888889	0.461538	2	1.692308	0.461538	0.615385	0.769231	0.666667	1.333333	0	2	0.8	1.066667	0.533333	1.6	0	2	1	1	1.066667	0.8	1.6	0.533333	0.727273	1.272727	0.727273	0.727273	1.818182	0.727273	0.666667	1.333333	2.571429	0.428571	0	1.4	0.6	0.428571	2.571429	0.857143	1.714286	0.428571	0	0.26087	1.304348	1.304348	0.782609	1.304348
0	0	0.666667	1.333333	1.5	0.75	1.5	0	1.5	0.75	1.090909	0.909091	1.111111	0.888889	0	1.6	1.2	1.2	0	1.5	1.5	1	1.428571	1.142857	0.285714	1.142857	1	1	1	2	0	1	1.333333	0.666667	1.125	0.1875	1.6875	0.727273	1.272727	0.8	1.6	1.6	0.4	0.4	1.2	1.5	0	0	0	3.75
0.666667	1.333333	0.666667	1.333333	1.636364	0	1.636364	1.090909	0.545455	1.090909	2	0	0.666667	1.333333	0	1.6	2.4	0	2.4	0.8	0.8	0	2	0	0	2	0.8	1.2	3	1	0	0	0.6	1.4	0.6	0.6	1.8	1.2	0.8	0.75	1.5	1.125	1.125	0.375	1.125	0	0.6	0	1.8	0.6
1	1	0	2	0.9	0.6	2.7	0.3	0.6	0.9	1.333333	0.666667	0.909091	1.090909	2.4	0	0.8	0.8	1.142857	0.571429	1.714286	0.571429	0.571429	2.285714	0	1.142857	1	1	2.8	0	0.4	0.8	1.25	0.75	1.125	0	1.875	0.4	1.6	1.333333	1	1.333333	1.333333	0.333333	0.666667	0	0	1.5	0	0.75
0	0	0.769231	1.230769	1.333333	0.666667	1.333333	0	0	2.666667	1.75	0.25	0.642857	1.357143	0.4	0.4	1.6	1.6	0.571429	0.571429	2.857143	0	1.6	1.066667	0.8	0.533333	1.333333	0.666667	2.133333	0.8	0	1.066667	2	0	0.9	1.2	0.9	0.666667	1.333333	3.25	0.5	0.25	1	0	1	1.714286	0	0	0.857143	0.857143
0.888889	1.111111	1.5	0.5	2.25	0.75	0.75	1.875	0.375	0	1.111111	0.888889	0.857143	1.142857	1.333333	1.333333	1.333333	0	1.333333	0	1.866667	0.8	1.6	2.4	0	0	1	1	2.4	0.8	0	0.8	0.857143	1.142857	1.058824	1.235294	0.705882	1	1	0.62069	1.655172	1.034483	1.241379	1.034483	0.413793	1.333333	0.666667	0	1.333333	1.333333
1.2	0.8	0.4	1.6	1.2	0	2.4	0	2.4	0	0	2	0	0	0	0	0	4	1.6	1.6	0	0.8	1.142857	2	0.285714	0.571429	0.5	1.5	0.666667	2	1.333333	0	0	0	2	0	1	2	0	0	2.571429	0	0.857143	1.714286	0.857143	1.8	1.8	1.2	0.6	0
1	1	0.8	1.2	1	1.5	0.5	0.5	1	1.5	0	2	1.333333	0.666667	0	0	4	0	0.571429	2.285714	1.142857	0	0.5	0	2.5	1	0	0	1	1	1.5	0.5	0	0	1.285714	1.285714	0.428571	1.2	0.8	0	0.5	1.5	0.5	2.5	1	2	0	2	1	1
1.333333	0.666667	2	0	2	0	2	0	0	2	2	0	1.090909	0.909091	1.333333	2.666667	0	0	2.666667	0	0	1.333333	1.142857	1.142857	0	1.714286	1.142857	0.857143	2.666667	1.333333	0	0	0.666667	1.333333	0.75	0.75	1.5	1.2	0.8	2.571429	0	1.285714	1.714286	0.428571	0	0	0.857143	0	0	3.428571
0.75	1.25	1	1	1.44	1.44	0.96	1.2	0.48	0.48	1.25	0.75	1.555556	0.444444	1.714286	1.428571	0.285714	0.571429	4	0	0	0	0	1.6	2.4	0	0.571429	1.428571	1.333333	1.333333	0	1.333333	1.428571	0.571429	1.714286	0.428571	0.857143	0.8	1.2	0.666667	0.666667	2.444444	0.666667	1.333333	0.222222	1.125	0.375	1.125	0.375	2.625
2	0	1.428571	0.571429	0	0.923077	1.384615	2.307692	0	1.384615	1.333333	0.666667	0.666667	1.333333	1.333333	1.333333	1.333333	0	3	1	0	0	1.333333	1.333333	0	1.333333	0.333333	1.666667	1.333333	0	1.333333	1.333333	1.333333	0.666667	0.461538	0.230769	2.307692	0.222222	1.777778	2.142857	1.285714	0.857143	0.428571	0.428571	0.857143	0.666667	0.666667	0.666667	0.666667	0.666667
2	0	1	1	0.222222	1.333333	0.666667	0.666667	2.444444	0.666667	1.142857	0.857143	0.875	1.125	1.419355	0.258065	0.774194	1.548387	1.2	1.2	1.6	0	1.333333	1.333333	0.8	0.533333	1.5	0.5	0.4	0.8	2	0.8	1.428571	0.571429	2.181818	0.272727	0.545455	0.714286	1.285714	0.666667	1.333333	2	0.666667	1.333333	0	0	1.555556	0	2.444444	0.666667
0.8	1.2	1.666667	0.333333	0.24	2.16	1.68	0.48	0.24	1.2	0.571429	1.428571	0.545455	1.454545	0.888889	1.333333	0.888889	0.888889	2	0	2	0	0.470588	1.176471	2.117647	0.235294	0.857143	1.142857	1.866667	0.8	1.066667	0.266667	1	1	0	3	0	1.294118	0.705882	1.5	1.5	0	0.75	0	2.25	1	1.4	0.4	0.4	1.6
0.5	1.5	1.6	0.4	0.888889	0.888889	0.444444	0.222222	2.222222	1.333333	1.636364	0.363636	1	1	0.307692	1.538462	1.230769	0.923077	0.8	0	3.2	0	0.444444	1.777778	0.888889	0.888889	1	1	1.777778	0.592593	0.740741	0.888889	1.2	0.8	0.882353	1.235294	0.882353	1.285714	0.714286	1.090909	2.181818	0.545455	0	1.090909	1.090909	0.375	0	0	0.375	3
1.6	0.4	1.428571	0.571429	1	0.666667	1.333333	1	1	1	0.8	1.2	2	0	1.25	0.75	0.5	1.5	1.090909	0.727273	1.454545	0.727273	1	0.75	1.75	0.5	2	0	1.333333	1.066667	0.8	0.8	1	1	0.75	1.5	0.75	1.428571	0.571429	0	2.470588	2.117647	0.705882	0	0.705882	0.666667	2	1.333333	0	1.333333
0	0	0.8	1.2	1.2	0	0	1.2	2.4	1.2	0.666667	1.333333	0.875	1.125	0.333333	0.666667	1.666667	1.333333	0.666667	2	0.666667	0.666667	0.363636	1.454545	0.363636	1.818182	1.142857	0.857143	1.714286	1.142857	0.571429	0.571429	0	2	0	3	0	0.888889	1.111111	0	0.75	0	3	2.25	0	2	0.5	0	0.5	1
1	1	0.571429	1.428571	0.545455	1.636364	0.818182	1.636364	0.545455	0.818182	1	1	1.2	0.8	2.4	0	0	1.6	1	1	0	2	1.090909	0	2.181818	0.727273	0.4	1.6	0.8	1.2	1.8	0.2	2	0	1.5	0.75	0.75	2	0	0	2.25	0.75	0	3	0	0.857143	3.428571	0.857143	0	0.857143
0.666667	1.333333	0	2	1.2	0.8	1.2	1.2	0.8	0.8	0.666667	1.333333	0.888889	1.111111	2	0	0	2	2	0	0	2	0	2	0	2	1.428571	0.571429	0	0	0	4	2	0	0.6	1.2	1.2	0.666667	1.333333	2.571429	1.285714	0.428571	0.428571	0.857143	0.428571	0	0	0	0	4
0	0	2	0	2	0	1.666667	0.666667	1	0.666667	1.666667	0.333333	0.235294	1.764706	1.333333	1	1.333333	0.333333	2.666667	0	1.333333	0	0	0	0	4	1.777778	0.222222	1.2	0.4	0	2.4	2	0	0.529412	0.882353	1.588235	0.545455	1.454545	5.25	0	0	0.75	0	0	0	0	0	0	0
2	0	1.5	0.5	0.4	0	2.4	1.2	0.8	1.2	1.333333	0.666667	0.631579	1.368421	0	0	2	2	1.230769	0	2.461538	0.307692	0.727273	2.545455	0	0.727273	0.888889	1.111111	2.4	0	0.8	0.8	0.909091	1.090909	0.529412	1.588235	0.882353	0.666667	1.333333	2	0.8	0.8	1.2	0	1.2	0	0	0	0	1.5
2	0	2	0	2.117647	0	1.411765	1.058824	0.352941	1.058824	0	0	0	2	1.454545	0.363636	1.454545	0.727273	1.333333	0.666667	2	0	0.666667	2.333333	0.666667	0.333333	1.714286	0.285714	2	0.666667	0	1.333333	1.666667	0.333333	0.9	1.2	0.9	0	2	1.263158	1.263158	0.315789	1.578947	0.947368	0.631579	0	0	0	6	0
0.5	1.5	1.2	0.8	0	2.4	0.6	2.1	0.9	0	0	2	1.333333	0.666667	1.111111	1.333333	0.444444	1.111111	0.166667	2.5	0.166667	1.166667	2.222222	0.888889	0.888889	0	0	2	1.142857	1.333333	0.571429	0.952381	0.571429	1.428571	2	0	1	0.25	1.75	0	1.846154	1.384615	0.923077	1.384615	0.461538	0.285714	2.571429	2.571429	0	0.571429
0	2	1.238095	0.761905	0.857143	1.285714	0.857143	0.428571	1.714286	0.857143	1.764706	0.235294	0.333333	1.666667	1.6	0.8	0.8	0.8	2	0	2	0	1.454545	1.454545	0.181818	0.909091	1.428571	0.571429	1.647059	0.235294	0.470588	1.647059	1.777778	0.222222	0.913043	0.652174	1.434783	0.5	1.5	3.882353	0.705882	0	0.705882	0.352941	0.352941	0.352941	1.058824	0.352941	3.529412	0
1	1	0.823529	1.176471	0.545455	1.772727	1.090909	1.090909	0.681818	0.818182	0.909091	1.090909	1.666667	0.333333	0.571429	0.571429	1.428571	1.428571	0.4	1.8	1.2	0.6	1.066667	1.066667	1.066667	0.8	0.5	1.5	1.142857	0.761905	1.142857	0.952381	0.666667	1.333333	1.714286	0.857143	0.428571	1.333333	0.666667	0	1.8	3.6	0	0	0.6	1.2	1.8	0.9	1.5	0.6
1	1	0.666667	1.333333	1.2	1.2	2.4	0.6	0	0.6	2	0	1	1	2	0	0	2	2.666667	0	0	1.333333	2	2	0	0	2	0	2	2	0	0	0.666667	1.333333	1.5	0.75	0.75	1.333333	0.666667	2.666667	2	0	0.666667	0	0.666667	2	0	0	0	0
1.2	0.8	0.666667	1.333333	0.666667	0.333333	2.666667	1.333333	0.333333	0.666667	0.5	1.5	0.933333	1.066667	1	0.5	2.5	0	1.5	0.5	2	0	0.8	2.4	0	0.8	0.666667	1.333333	1.777778	2.222222	0	0	1.142857	0.857143	0	1.6875	1.3125	0.428571	1.571429	2.25	2.25	0	1.125	0	0.375	0.857143	0	0.857143	0	1.714286
1	1	0	2	2	0	1.333333	0	0.666667	2	1.333333	0.666667	0.666667	1.333333	0.5	1.5	1	1	1.714286	0.571429	1.142857	0.571429	0.923077	2.153846	0.307692	0.615385	1.111111	0.888889	3.333333	0.666667	0	0	0.666667	1.333333	0.25	1.75	1	0.8	1.2	0.6	1.8	1.2	1.2	0.6	0.6	1.2	0	1.2	0	2.4
1.6	0.4	2	0	0.666667	1.333333	2	0	0.666667	1.333333	1.666667	0.333333	0.166667	1.833333	0	2	2	0	0.5	0.5	2.5	0.5	1.6	1.6	0	0.8	1.272727	0.727273	1.6	1.6	0	0.8	0.5	1.5	0	0.75	2.25	0	2	3.5	1	0	1	0	0.5	0	0	0.857143	1.714286	3.428571
1	1	1.6	0.4	3.333333	0.666667	1.333333	0	0	0.666667	0	2	1.2	0.8	2	2	0	0	0	0	0	4	1.142857	0.571429	0	2.285714	1.5	0.5	1.333333	0	0	2.666667	2	0	1	1	1	0	2	1.043478	1.043478	2.086957	0.782609	0.782609	0.26087	3	0	0	0	3
0	2	0.8	1.2	0	0.666667	2.666667	2	0.666667	0	1.333333	0.666667	1.333333	0.666667	1.5	1	0.5	1	1.5	1	1	0.5	1.5	1	0.5	1	0.666667	1.333333	1.176471	0.235294	1.411765	1.176471	1	1	1.5	0	1.5	1.555556	0.444444	0.352941	1.764706	2.470588	0	1.411765	0	1.5	1.5	0.375	0.75	1.125
1	1	1.333333	0.666667	1.714286	1.714286	2.571429	0	0	0	1.454545	0.545455	0.6	1.4	2.666667	0	1.333333	0	0.727273	0.363636	1.454545	1.454545	2	0	2	0	1.272727	0.727273	0	2	0	2	1.5	0.5	0.428571	1.285714	1.285714	0	2	0	1.5	1.5	0.5	1.5	1	0	0	1.714286	1.714286	0.857143
0.666667	1.333333	1	1	2.4	0.4	1.2	1.6	0	0.4	1.333333	0.666667	1	1	1	1	1	1	1.818182	0	1.090909	1.090909	1.538462	1.230769	0.923077	0.307692	1	1	0	1.6	0.8	1.6	1.333333	0.666667	1	0.8	1.2	1	1	1.111111	0.666667	1.333333	2.222222	0.444444	0.222222	1	1	0	2	1
1	1	0	2	2	0	0	3	1	0	0.8	1.2	0.666667	1.333333	0	0	1.6	2.4	1.6	0	1.2	1.2	0	1.6	0.8	1.6	1.333333	0.666667	1.5	1.5	0	1	1.2	0.8	0	2	1	0	2	1.333333	0	1.333333	2	1.333333	0	0.6	1.2	1.2	0	1.2
0.4	1.6	2	0	3.5	0.75	0.75	0	0.25	0.75	2	0	0.363636	1.636364	1.333333	0	2.666667	0	0	0	2.666667	1.333333	0.521739	1.391304	0.695652	1.391304	1.166667	0.833333	2.8	0.4	0	0.8	0	2	0.25	0.75	2	0	2	2	1.6	1.2	0.8	0	0.4	0	0.461538	0.461538	0.461538	1.384615
1.2	0.8	1.5	0.5	1.2	0	1.2	0	0	3.6	2	0	0.727273	1.272727	1	0	2	1	2.181818	0	1.818182	0	3	0	0	1	1.333333	0.666667	2	0	0	2	1	1	0	1.125	1.875	1.333333	0.666667	0	0	3	3	0	0	0	0	0	0	3
1	1	0	2	0.6	0	1.8	0.6	0.6	2.4	1.428571	0.571429	1.5	0.5	1.5	0	1	1.5	4	0	0	0	1.142857	1.714286	0.571429	0.571429	2	0	0	0.8	0.8	2.4	0.666667	1.333333	1.2	0.6	1.2	1.428571	0.571429	0.75	1.5	0.75	0	1.5	1.5	1.2	0	0	0	2.4
0	2	0.181818	1.818182	1.2	1.2	0.6	1.8	1.2	0	0.444444	1.555556	1.428571	0.571429	0.727273	0.727273	1.090909	1.454545	0	2	0.8	1.2	2.526316	0.421053	0.631579	0.421053	0.333333	1.666667	0.941176	1.882353	0.941176	0.235294	0.5	1.5	3	0	0	1.2	0.8	0	0	0.666667	0.666667	4	0.666667	1.058824	2.823529	0.705882	0.352941	0.352941
0.5	1.5	1	1	0.9375	0.5625	0.5625	1.875	1.5	0.5625	2	0	1.333333	0.666667	1.428571	0.285714	1	1.285714	0.666667	0.666667	1.5	1.166667	1.333333	0.8	1.333333	0.533333	0.5	1.5	0.842105	0.631579	1.473684	1.052632	0.5	1.5	1.285714	0.428571	1.285714	0.75	1.25	1.2	1.2	1.6	1.2	0	0.8	2	0.666667	1	1	0.333333
0	0	1.333333	0.666667	1.5	0	0	2.25	1.5	0.75	2	0	0.666667	1.333333	2.666667	0	1.333333	0	2.4	0	0.8	0.8	0	1.333333	0.666667	2	1.25	0.75	1.333333	0	1.333333	1.333333	0.666667	1.333333	0.818182	1.090909	1.090909	0.5	1.5	1.2	2.4	2.4	0	0	0	0	0	0	1.2	2.4
0.285714	1.714286	0.307692	1.692308	0.25	0.5	1.75	1.25	1.75	0.5	1	1	1.428571	0.571429	0.571429	0.761905	0.761905	1.904762	0.5	1.375	0.875	1.25	0.666667	1.333333	1	1	0.666667	1.333333	0.588235	2.235294	0.941176	0.235294	0.666667	1.333333	3	0	0	1	1	0.375	0	1.875	0.375	3	0.375	1.304348	1.043478	1.043478	0.521739	0.521739
0.5	1.5	1.428571	0.571429	0.782609	1.043478	0.521739	1.565217	1.565217	0.521739	1.2	0.8	1.5	0.5	1.777778	0.444444	0	1.777778	0.363636	2.181818	0.727273	0.727273	2.181818	0.727273	0.363636	0.727273	1	1	0.421053	0.842105	1.684211	1.052632	1	1	1	1.333333	0.666667	2	0	0.705882	0.705882	1.764706	1.764706	1.058824	0	0.666667	2.666667	0	0.666667	1.333333
1	1	1.8	0.2	0.545455	0.545455	1.636364	1.636364	0.545455	1.090909	1.25	0.75	1.142857	0.857143	2	0.222222	0.888889	0.888889	0.727273	0.727273	2.181818	0.363636	0.666667	1	0.666667	1.666667	1.714286	0.285714	0.48	0.96	0	2.56	1.2	0.8	0.5	1.166667	1.333333	0.571429	1.428571	1.5	2.4	0.3	0.6	1.2	0	0	0.857143	0	2.571429	0.857143
0	2	0.75	1.25	1.2	0	0	2.4	2.4	0	1.333333	0.666667	1	1	0	0	0	4	0.307692	1.538462	1.538462	0.615385	2	0.888889	0.888889	0.222222	0	0	0.888889	0.444444	1.777778	0.888889	0	2	1.5	1.5	0	2	0	0	1.2	3.6	0	0	1.2	1.6	2	0.8	0.4	0.4
0.666667	1.333333	1.333333	0.666667	1.846154	0.923077	2.769231	0	0	0.461538	1	1	0.75	1.25	0.615385	0.923077	0.923077	1.538462	1.333333	0	2	0.666667	1.6	0	1.6	0.8	0.666667	1.333333	0.5	1	0.5	2	1.142857	0.857143	0.428571	0.857143	1.714286	0.857143	1.142857	1.6	0.8	0.8	0.4	2	0.4	1.5	0	0	0	2.25
1	1	0.666667	1.333333	1.090909	0.545455	1.090909	1.636364	1.090909	0.545455	0.333333	1.666667	0.666667	1.333333	0	0	0	4	0.25	0.75	1.125	1.875	1.090909	1.818182	0.909091	0.181818	1	1	1.111111	1.333333	0.888889	0.666667	0.352941	1.647059	1	2	0	2	0	0.545455	0	1.090909	1.636364	1.090909	1.636364	0.947368	0.947368	1.894737	0.947368	0.631579
0.666667	1.333333	1.666667	0.333333	1.636364	1.090909	1.090909	0	1.090909	1.090909	0.75	1.25	0	2	0.8	0	0	3.2	0.8	2	0.8	0.4	2.133333	0.266667	1.066667	0.533333	1.304348	0.695652	0.4	1.2	1.8	0.6	2	0	0.6	0	2.4	1	1	0.2	2	0.6	0.2	2.6	0.4	0	3.428571	0.857143	1.142857	0.571429
1.25	0.75	2	0	3	1.615385	0.230769	1.153846	0	0	2	0	0	0	0	0	0	0	1.6	2.4	0	0	0.8	0.8	0.8	1.6	0.909091	1.090909	0	1.333333	0	2.666667	0	2	1.8	0	1.2	0	0	0.26087	0.782609	2.608696	0.782609	1.565217	0	0	0	0	4.8	0
0	2	2	0	0.545455	0	3.272727	0	1.090909	1.090909	2	0	1	1	1.333333	0	2	0.666667	0	0	4	0	1.142857	1.714286	0	1.142857	0.5	1.5	2	0	0	2	1.333333	0.666667	1	1	1	2	0	0.8	1.2	1.2	2.4	0	0.4	0.75	0	0	0.75	1.5
1.5	0.5	2	0	2.4	1.2	1.2	1.2	0	0	2	0	0	2	2.666667	0	1.333333	0	1	1	0	2	0	4	0	0	1.6	0.4	1	0	3	0	1.6	0.4	0	0	3	0	2	0	3.333333	0	0	0	2.666667	2.4	0	0	2.4	1.2
1.2	0.8	1	1	0.75	1.125	0.375	0.75	2.25	0.75	0.5	1.5	2	0	0	0	0	4	0	1.5	0	2.5	0.8	0.8	0.8	1.6	1.5	0.5	0.666667	0.666667	2.666667	0	0	2	1	2	0	2	0	0.857143	0.857143	1.714286	0.857143	0.857143	0.857143	1.285714	0.428571	2.571429	0	0.428571
0	2	1.454545	0.545455	3.6	0	0	1.2	0	1.2	2	0	0	0	1.333333	0	1.333333	1.333333	0	0	0	4	0	2	0	2	2	0	1.333333	0	0	2.666667	1.428571	0.571429	0.214286	2.142857	0.642857	1	1	1.714286	2.142857	0.428571	0.428571	0.857143	0.428571	2	0	0	0	2
0.5	1.5	0	0	1.2	0	1.2	0	2.4	1.2	0.333333	1.666667	0	2	0	0.666667	1.333333	2	0	1	3	0	1.333333	1.333333	0.666667	0.666667	1.2	0.8	0	2.285714	1.142857	0.571429	0	2	1.2	1.2	0.6	0.8	1.2	1.8	0	3	0.6	0	0.6	1.714286	2.571429	0	1.285714	0.428571
0	0	2	0	1	0.5	0.5	1.5	2	0.5	1.2	0.8	1	1	1.714286	0.571429	0.571429	1.142857	0.666667	2.666667	0	0.666667	2	0	0.666667	1.333333	1.333333	0.666667	1	0.666667	0.666667	1.666667	1.333333	0.666667	2.4	0.6	0	1.5	0.5	1.2	0	1.8	1.8	0.6	0.6	0.666667	0.666667	1.333333	1.333333	1.333333
0.4	1.6	0	2	0.882353	0.705882	0.882353	1.235294	0.882353	1.411765	1.111111	0.888889	1	1	0.666667	0.333333	1.166667	1.833333	1.636364	0.363636	0.909091	1.090909	1.75	0.5	0.75	1	0.444444	1.555556	0.689655	0.965517	0.689655	1.655172	1.142857	0.857143	1.5	0	1.5	0.888889	1.111111	0.428571	0.857143	1.5	1.714286	1.071429	0.428571	1.16129	2.129032	0.580645	0.580645	1.16129
1	1	0.8	1.2	1.5	1.5	0	0.5	0.5	2	0.666667	1.333333	1	1	1	0	3	0	2.4	0.8	0.8	0	1.142857	0.571429	1.142857	1.142857	1.333333	0.666667	0	0.888889	0.888889	2.222222	1.333333	0.666667	0	0	3	0.666667	1.333333	0.545455	1.636364	1.636364	0	2.181818	0	0	3.333333	0	1.333333	0.666667
0	0	0.333333	1.666667	1.384615	2.307692	0.461538	0	1.384615	0.461538	1.333333	0.666667	1.111111	0.888889	1.333333	0	0	2.666667	0	3.333333	0.666667	0	1.333333	0.666667	2	0	1.5	0.5	0.333333	1.666667	1	1	0.5	1.5	0	0	3	0.571429	1.428571	0.631579	1.894737	0.947368	1.263158	1.263158	0	1.636364	1.090909	1.090909	1.090909	0.545455
0.5	1.5	0	2	0.545455	2.181818	1.636364	0	1.636364	0	1.428571	0.571429	0.5	1.5	1	0	3	0	0	1.2	1.6	1.2	0	1.6	1.6	0.8	1.666667	0.333333	2	0.666667	1.333333	0	1	1	0.333333	0.333333	2.333333	1.333333	0.666667	1.384615	2.307692	0	0.461538	0.461538	1.384615	2.666667	0.666667	2	0.666667	0
1.714286	0.285714	1.428571	0.571429	2.666667	1.333333	1	0.333333	0	0.666667	0	0	2	0	2	1	1	0	2.4	0.8	0.8	0	1	1	0.5	1.5	1.454545	0.545455	0	4	0	0	2	0	0.692308	0.461538	1.846154	2	0	1.5	1	0.75	0.75	1.75	0.25	0	1.5	1.5	0	0
0.8	1.2	1.428571	0.571429	0.705882	1.058824	1.411765	0.705882	0.352941	1.764706	1.333333	0.666667	0.666667	1.333333	1.176471	0.705882	0.941176	1.176471	1.6	0.533333	1.866667	0	1.333333	1.333333	0.533333	0.8	1.333333	0.666667	1.882353	0.235294	1.176471	0.705882	1.777778	0.222222	0.631579	0.947368	1.421053	0.727273	1.272727	1.2	1.714286	0.342857	1.542857	0.857143	0.342857	2	2	1	1	0
2	0	1	1	2.5	1	0	0	1.5	1	1	1	0.571429	1.428571	2.666667	0.666667	0.666667	0	0	2	2	0	0	0	4	0	0.666667	1.333333	1.333333	0.666667	0.666667	1.333333	0	0	0	0.75	2.25	2	0	1.285714	0.428571	1.714286	0.857143	1.285714	0.428571	1.2	1.2	0.6	0.6	0.6
1	1	0.666667	1.333333	1.142857	2	0.285714	0.857143	1.428571	0.285714	0.75	1.25	2	0	1.111111	1.555556	0.666667	0.666667	0.4	1.6	0.4	1.6	2.222222	0.888889	0.444444	0.444444	1.384615	0.615385	1.333333	1.333333	1.066667	0.266667	0.888889	1.111111	0.428571	0.857143	1.714286	0.5	1.5	0.352941	1.058824	1.411765	1.058824	1.411765	0.705882	0.545455	0.272727	2.181818	0.818182	0.818182
1.5	0.5	0.4	1.6	2.25	0	2.25	0	0.75	0.75	1.555556	0.444444	0.4	1.6	2	0	2	0	0.444444	0.444444	0.444444	2.666667	2	1.333333	0.666667	0	1.333333	0.666667	1	3	0	0	1	1	1.125	0.75	1.125	2	0	2.25	1.5	0.75	0.75	0.75	0	0.923077	1.384615	0.461538	0.923077	0.923077
1.555556	0.444444	1.5	0.5	1.333333	0.666667	0	1.333333	1.333333	1.333333	1.333333	0.666667	1	1	0.923077	1.538462	1.230769	0.307692	2.285714	0.571429	0.571429	0.571429	0	2	0	2	1.666667	0.333333	0	0	0	4	1.6	0.4	2.5	0	0.5	0	2	1.090909	0	2.181818	1.090909	1.090909	0.545455	1.5	1.5	0	1.5	0
1.25	0.75	0	2	1.285714	0.857143	1.285714	0.857143	1.285714	0.428571	0	2	1.333333	0.666667	0	0	2	2	0.727273	0.727273	0.727273	1.818182	1.6	0	2.4	0	1.4	0.6	2	1.5	0	0.5	0.666667	1.333333	2	0	1	2	0	0	1	1	1	1	2	0.666667	1.333333	0.666667	0	1.333333
0.428571	1.571429	1	1	1.363636	1.363636	1.636364	1.090909	0.272727	0.272727	1	1	2	0	0.457143	1.714286	0.8	1.028571	0.923077	1.230769	0.923077	0.923077	1.714286	0	0.571429	1.714286	0.545455	1.454545	0.64	1.28	0.96	1.12	1.6	0.4	1.5	0.375	1.125	0.666667	1.333333	0	1.333333	1.333333	1.333333	1.111111	0.888889	0.75	1	2.25	1.5	0.5
0.5	1.5	2	0	0.8	2.4	0.8	1.2	0	0.8	0.666667	1.333333	1.333333	0.666667	2.285714	0.571429	0.571429	0.571429	0.869565	1.217391	1.73913	0.173913	0.666667	1.333333	1.333333	0.666667	0	0	0.8	1.2	0.8	1.2	2	0	2	1	0	0	2	0	3.428571	0	0.857143	1.714286	0	1.043478	1.826087	1.565217	0.26087	0.521739
0	0	0.666667	1.333333	0	0	1.5	0	4.5	0	0	0	2	0	0	2	1.142857	0.857143	0	1.714286	1.142857	1.142857	1.333333	0	2.666667	0	0	2	0.5	1	2.25	0.25	0	2	3	0	0	1.777778	0.222222	0	2.666667	1.333333	0.666667	1.333333	0	0.428571	0.857143	3	0.857143	0.428571
0.5	1.5	1.333333	0.666667	3.176471	0.705882	0.352941	0.352941	1.411765	0	0.8	1.2	1.5	0.5	0.5	0	2.5	1	1.333333	2	0	0.666667	0.571429	2.285714	0.571429	0.571429	1.333333	0.666667	1.5	1.25	0.25	1	1	1	1.8	0.6	0.6	1.166667	0.833333	0.521739	1.304348	1.043478	1.565217	1.565217	0	0	1.846154	1.384615	0.923077	0.923077
0	2	1.6	0.4	1.2	0.6	1.2	1.2	1.2	0.6	0.75	1.25	0.571429	1.428571	0.8	1.6	1.6	0	1.6	0.8	0.8	0.8	1.333333	1.333333	1.333333	0	0.4	1.6	1	1	1	1	0	2	0	2	1	0.666667	1.333333	1.636364	1.090909	1.636364	0.545455	1.090909	0	1.2	0.6	2.4	1.2	0
0.5	1.5	0.545455	1.454545	0.285714	1.142857	0.285714	1.428571	2	0.857143	0.8	1.2	0.571429	1.428571	0.941176	0.235294	1.176471	1.647059	0	2	0.8	1.2	1.333333	0.533333	1.6	0.533333	0.25	1.75	1.090909	1.636364	0.727273	0.545455	1.2	0.8	0.666667	0.666667	1.666667	1	1	0	2.470588	1.411765	0.352941	1.764706	0	1.304348	0.782609	1.826087	0	1.304348
0.5	1.5	1	1	2.571429	0	1.714286	0.857143	0	0.857143	0	0	1	1	0	1.333333	2.666667	0	0.666667	1.333333	1.333333	0.666667	0	1.333333	0	2.666667	1.272727	0.727273	1.333333	2.666667	0	0	1.666667	0.333333	1.666667	1	0.333333	2	0	1	2	1	1	1	0	0	0	0	0	0
2	0	1.2	0.8	0	0	1.714286	0.857143	3.428571	0	1	1	0.285714	1.714286	1	0	1	2	0	0	4	0	0.888889	2.222222	0	0.888889	1	1	2	1	0	1	1.25	0.75	1	2	0	0.4	1.6	2.25	0.75	0.75	0.75	1.5	0	0.75	0.75	0.75	0.75	0
0	2	2	0	0	0.705882	1.411765	0	3.529412	0.352941	1.529412	0.470588	0.545455	1.454545	2	0.5	1.5	0	0.363636	1.090909	1.636364	0.909091	0.941176	0.941176	1.882353	0.235294	0.4	1.6	1.411765	1.647059	0.470588	0.470588	0.333333	1.666667	0.923077	0.923077	1.153846	0.5	1.5	1.333333	0.666667	0.666667	0	0.666667	2.666667	0.666667	1.666667	1	1	0.666667
1.6	0.4	1	1	0	0.6	0	0.6	3.6	1.2	1	1	2	0	0.666667	1	0.666667	1.666667	0	1	0	3	1.333333	1.333333	1	0.333333	1.5	0.5	0	2.857143	1.142857	0	1.333333	0.666667	2.142857	0.857143	0	1	1	0	0	1.2	1.2	2.4	1.2	0.75	0	2.25	0.75	0
0	0	1.111111	0.888889	1	0.5	1	1	1.5	1	1.714286	0.285714	1	1	1.714286	0.571429	1.142857	0.571429	0	4	0	0	1	2	0	1	1.333333	0.666667	1	2	1	0	1	1	1	1	1	2	0	0.375	2.625	1.5	0.75	0.75	0	0.857143	0	0	0	0
1	1	2	0	1.285714	0.857143	1.285714	0	0.857143	1.714286	1.6	0.4	0.30303	1.69697	1.454545	0.363636	1.090909	1.090909	1.142857	0.571429	1.142857	1.142857	3.2	0	0	0.8	1.4	0.6	1.454545	1.454545	0	1.090909	1.666667	0.333333	0.214286	0.321429	2.464286	0.285714	1.714286	1.636364	1.909091	0.272727	0.818182	1.090909	0.272727	1	2	1	0	1
0.571429	1.428571	0	2	1.090909	0.545455	0.545455	0.545455	3.272727	0	0.333333	1.666667	0	0	0	0	1	3	0.333333	1.333333	1	1.333333	1.142857	0.571429	1.142857	1.142857	0.666667	1.333333	0.761905	1.142857	1.714286	0.380952	0.333333	1.666667	1.2	1.2	0.6	0	2	0	0.857143	0.857143	1.714286	0.857143	1.714286	1.578947	3.157895	0.947368	0.315789	0
1	1	1.333333	0.666667	1.2	0.6	1.8	1.8	0.6	0	0.333333	1.666667	1	1	0.8	1.2	0.8	1.2	3.2	0	0	0.8	0.571429	0.571429	2.285714	0.571429	0.857143	1.142857	1.5	1	0	1.5	0	2	0.857143	0.857143	1.285714	0	2	0	0.705882	1.058824	1.764706	1.058824	1.411765	2.4	0.6	0.6	0.6	0.6
1.5	0.5	1.333333	0.666667	0	0	4.8	1.2	0	0	2	0	0.25	1.75	1.6	0	1.6	0.8	1.142857	0	1.142857	1.714286	0.857143	1.428571	0	1.714286	0.5	1.5	1	1	0	2	2	0	0.375	1.875	0.75	0.8	1.2	1.090909	1.090909	0	0.545455	1.090909	2.181818	0	1.2	0	0	2.4
1	1	1.2	0.8	1	0	2	2	1	0	2	0	0.4	1.6	0	0	0	0	2	0	2	0	0	0	0	4	1.333333	0.666667	2.4	0.8	0	0.8	2	0	0.5625	1.3125	1.125	0	2	2.307692	0.923077	0	1.384615	0.461538	0.923077	0	0	0	0	0
0	2	1	1	1.058824	1.764706	1.058824	0.352941	1.058824	0.705882	0.666667	1.333333	0.571429	1.428571	1.142857	2	0.285714	0.571429	1	1	1	1	0.5	1	2.5	0	0	2	0.666667	0.666667	1	1.666667	0.666667	1.333333	0.6	1.2	1.2	1	1	1.5	0	0	0	3	1.5	0	1.090909	2.727273	0.545455	1.636364
1.111111	0.888889	2	0	1.846154	0.461538	0.923077	0.461538	0.923077	1.384615	0	2	0	0	2	0	0	2	1.333333	1.333333	1.333333	0	0.888889	1.333333	1.333333	0.444444	1.666667	0.333333	2	0.666667	1.333333	0	0.333333	1.666667	2.5	0	0.5	2	0	1.333333	1	2	0.333333	1	0.333333	0	0	1.2	2.4	1.2
1.5	0.5	0.8	1.2	1.333333	1.666667	0	2.666667	0	0.333333	0	2	1.714286	0.285714	0.888889	1.111111	0.222222	1.777778	0	1.6	0	2.4	1.090909	0.727273	1.454545	0.727273	0	2	1.090909	1.090909	1.454545	0.363636	1.5	0.5	1.714286	1.285714	0	1	1	0.352941	0.352941	3.176471	1.058824	0.705882	0.352941	1.2	0.8	1.2	1.2	1.2
0	0	1.142857	0.857143	2	0	2	0	0	2	0.888889	1.111111	0.571429	1.428571	2	0.5	0	1.5	0.266667	1.866667	0.8	1.066667	1.333333	2	0.666667	0	0.8	1.2	0.705882	1.882353	0.705882	0.705882	0.333333	1.666667	1.5	1.5	0	1.2	0.8	0	0	2	2	1.333333	0.666667	0.6	2.2	1.6	0.8	0.4
2	0	0	0	0	0	0	6	0	0	2	0	1	1	0.705882	2.117647	0.941176	0.235294	1.142857	0.571429	0.571429	1.714286	4	0	0	0	0.5	1.5	0	4	0	0	0	0	0.75	1.5	0.75	1.111111	0.888889	0	1.8	0.6	1.8	1.8	0	0	0	0	0	2
0.666667	1.333333	1.333333	0.666667	1.2	0.8	0.8	2.4	0.4	0.4	1	1	1	1	2.4	0	0	1.6	1.5	0	1	1.5	0	1.333333	0	2.666667	1.333333	0.666667	2	0	0	2	1	1	1.153846	0.461538	1.384615	0.8	1.2	0.923077	2.769231	0.923077	0.923077	0.461538	0	3	0	0	0	0
1	1	1.4	0.6	0	0	0	0	3	3	0.857143	1.142857	1.066667	0.933333	0.8	0.8	1.6	0.8	2	0	2	0	0.666667	2.666667	0	0.666667	2	0	2	1.333333	0	0.666667	2	0	0.666667	0.666667	1.666667	0.608696	1.391304	2.307692	1.384615	0.461538	0.461538	0	1.384615	0	0.4	0	0	0.8
1.25	0.75	1.25	0.75	1.5	0.375	0.75	2.25	0.75	0.375	1.428571	0.571429	0.75	1.25	1.066667	0.8	0.533333	1.6	1	0.666667	1	1.333333	0.571429	1.714286	0.571429	1.142857	1.4	0.6	0.333333	1.333333	0.666667	1.666667	2	0	0.857143	0.857143	1.285714	1	1	0	0.947368	1.894737	1.894737	0.947368	0.315789	1	0	0.5	0	1.5
1.2	0.8	1.333333	0.666667	2	0.8	2.4	0.4	0	0.4	1.333333	0.666667	0	2	0	0	4	0	2.666667	0	1.333333	0	0	1	2	1	1.636364	0.363636	2	0	0	2	1.5	0.5	0.75	1	1.25	0.666667	1.333333	1.142857	1.714286	0.285714	1.714286	0	1.142857	0	0	0.857143	0.857143	0
2	0	2	0	2	0	2	0	1	1	1.333333	0.666667	1.5	0.5	0.666667	0	1.333333	2	2	0	2	0	2	2	0	0	2	0	1.333333	1.333333	0	1.333333	2	0	0.75	0.75	1.5	0	2	0.4	0.8	1.2	1.2	1.2	1.2	0	0	0	0	3
1.384615	0.615385	2	0	3.319149	0.510638	0.638298	1.148936	0.382979	0	0	2	0.444444	1.555556	0.470588	2.352941	0.941176	0.235294	2.315789	0	0.842105	0.842105	1.142857	1.142857	0.571429	1.142857	1.172414	0.827586	0.727273	1.090909	0.363636	1.818182	1.714286	0.285714	0.6	0	2.4	0.8	1.2	0	0.585366	1.463415	2.780488	0.585366	0.585366	0	1.2	1.2	1.2	1.6
0	0	2	0	0	2.25	1.5	1.5	0	0.75	2	0	0	2	0	0	4	0	2	0	2	0	0	2	0	2	1.636364	0.363636	0	4	0	0	1	1	0.428571	1.285714	1.285714	0	2	1	3.5	0.5	0	0.5	0.5	0	0	0	0	2.4
0.5	1.5	1	1	1.153846	1.153846	1.846154	0.230769	1.153846	0.461538	1	1	1.333333	0.666667	2	0	0	2	0.571429	1.142857	1.714286	0.571429	0.888889	1.333333	0.888889	0.888889	0.714286	1.285714	1.6	0.8	0.8	0.8	1.714286	0.285714	0.529412	1.058824	1.411765	1.333333	0.666667	1.8	0.6	1.2	1.2	1.2	0	0	0	1.714286	0.857143	0.857143
0	2	0.4	1.6	0	0.428571	1.285714	0.428571	2.571429	1.285714	2	0	0.4	1.6	0	1	1	2	1.333333	1.333333	0.888889	0.444444	1.846154	1.230769	0.769231	0.153846	0	2	1.411765	2.352941	0.235294	0	1.111111	0.888889	1.826087	0.782609	0.391304	0	2	0.4	0	1.6	2	0.8	1.2	2.4	1.2	0.96	0.96	0.24
0.888889	1.111111	0.888889	1.111111	1.555556	1.555556	0.444444	1.555556	0	0.888889	1.333333	0.666667	1.2	0.8	1.066667	0.266667	1.333333	1.333333	1.333333	1.866667	0.8	0	0.705882	0.941176	1.176471	1.176471	0	2	1.142857	0.285714	0.857143	1.714286	0	0	1.5	1.125	0.375	1.333333	0.666667	0.857143	1.142857	1.142857	0.285714	1.714286	0.857143	2	0.8	0.4	1.6	0.8
1.230769	0.769231	1.333333	0.666667	1	1	0	0	1.5	2.5	0	2	0	0	1.777778	0.444444	0.444444	1.333333	0.666667	0.666667	2	0.666667	0	0	0	0	1.333333	0.666667	0.533333	0.266667	2.133333	1.066667	1.333333	0.666667	0	3	0	0.666667	1.333333	0.545455	2.727273	0	1.636364	1.090909	0	0.947368	0.947368	2.526316	0.631579	0.631579
1	1	0	2	0	0	0.461538	3.230769	0.923077	1.384615	0	2	0.666667	1.333333	1.866667	0	0.8	1.333333	1	0.5	0.25	2.25	3.428571	0	0	0.571429	1	1	0	1.333333	1.333333	1.333333	0.333333	1.666667	2.142857	0.428571	0.428571	0.4	1.6	0	0	2.307692	0.923077	2.769231	0	0.171429	1.2	1.371429	1.542857	1.028571
1	1	1	1	0.6	1.2	1.2	1.2	0	1.8	0	0	0	2	2	0	2	0	1	0	2.5	0.5	0	2.4	0.8	0.8	1.333333	0.666667	2.666667	0	0	1.333333	0	0	0.9	0.6	1.5	0.8	1.2	3	0.6	0	1.8	0	0.6	2	0	0	0	2
1.333333	0.666667	2	0	1	2	0.5	1	1.5	0	0.571429	1.428571	1.666667	0.333333	1	1.666667	1	0.333333	1.090909	1.454545	0.727273	0.727273	1	1	2	0	1.2	0.8	1	0	2	1	0.5	1.5	2.4	0.6	0	1.714286	0.285714	0	2.4	0	2.4	1.2	0	0.888889	0.222222	1.555556	0.666667	1.777778
0.5	1.5	0.666667	1.333333	0	0.75	0.75	3	0.75	0.75	0.571429	1.428571	0.4	1.6	0.666667	0.666667	0.666667	2	1.6	0.8	0	1.6	1.6	1.2	0.4	0.8	0	2	0.888889	1.777778	0.888889	0.444444	0	2	1.5	1	0.5	1.428571	0.571429	1.090909	1.090909	1.636364	0.545455	1.090909	0.545455	0.75	1.5	0.75	0.75	0
2	0	1.333333	0.666667	0.5	0	1	1	1	2.5	1.5	0.5	0.941176	1.058824	0.8	0.8	1.6	0.8	2	0	2	0	2	2	0	0	0	2	0	2	0	2	1.333333	0.666667	1	1.333333	0.666667	0.5	1.5	0	3	1	1	0	1	0.428571	0.428571	0	0	3
1.333333	0.666667	2	0	2.4	0.6	1.2	0	0.6	1.2	0	0	2	0	4	0	0	0	0	0	0	0	0.8	0.8	0	2.4	1.666667	0.333333	2	0.666667	0.666667	0.666667	1.333333	0.666667	0	0.857143	2.142857	0	0	1.090909	2.727273	0	0.545455	0.545455	1.090909	1.5	0	0	3	0
0.5	1.5	1.333333	0.666667	1.5	1.5	0	1.5	0	1.5	0.4	1.6	0	2	0	0	1.333333	2.666667	0.571429	0.571429	2.285714	0.571429	1	1	2	0	0.5	1.5	0.727273	1.454545	0.727273	1.090909	0	0	1.2	0.9	0.9	0	2	0	0.461538	1.846154	0.923077	2.769231	0	0	1	2.5	2	0
2	0	2	0	1	1	1.5	0	1	1.5	1.5	0.5	0.857143	1.142857	0	0	0	0	0.666667	0	2.666667	0.666667	1.714286	1.142857	0	1.142857	1	1	0	4	0	0	2	0	0.642857	1.714286	0.642857	1	1	1.636364	0.545455	1.090909	1.090909	0.545455	1.090909	0	0	0	2	0
0.666667	1.333333	1.333333	0.666667	1.8	1.8	1.2	0.6	0.6	0	0	2	2	0	4	0	0	0	1.142857	0.571429	1.714286	0.571429	1.666667	0.666667	0.333333	1.333333	2	0	0.5	0.5	2	1	0.666667	1.333333	1.2	1.2	0.6	0	0	0	2.307692	0	1.846154	0.923077	0.923077	1.714286	1.714286	0.857143	0	0.857143
0	2	2	0	0	1.333333	0	3.333333	0	1.333333	0	2	0.666667	1.333333	0	3	1	0	3.2	0	0.8	0	0.8	3.2	0	0	0	2	1.714286	0.571429	0	1.714286	1	1	1	1	1	1.333333	0.666667	2.727273	1.090909	1.636364	0	0	0.545455	0.857143	0.857143	3.428571	0	0.857143
2	0	1.333333	0.666667	0	0	3.6	0	1.2	1.2	2	0	1	1	0	0	4	0	0	0	0	0	0	3	0	1	1.6	0.4	4	0	0	0	1.6	0.4	0.1875	1.3125	1.5	0	2	1.5	1.875	0	0.75	0	1.875	0	0	0	0	0
0.666667	1.333333	0.8	1.2	1.8	0.9	0.9	0.6	0.9	0.9	0	2	2	0	1	2	1	0	0.5	2	1	0.5	0	1.142857	1.714286	1.142857	0.8	1.2	0.666667	1.333333	1.333333	0.666667	0	0	1.5	0.75	0.75	1.333333	0.666667	1	4	0	0.5	0.5	0	1.090909	1.636364	1.090909	0	0
0.4	1.6	0	2	0.375	0.375	2.625	1.5	1.125	0	1.5	0.5	2	0	2.4	0	0	1.6	1.5	0	2	0.5	0	2	1	1	0	2	2	0.8	1.2	0	0.8	1.2	1.5	1.5	0	1.2	0.8	0	2.4	0.6	0	1.8	1.2	1.5	2	0	0.5	1
1.333333	0.666667	0	2	0	1.2	1.2	2.4	1.2	0	2	0	0.8	1.2	0.5	0	1.5	2	0.8	2.4	0	0.8	2.857143	1.142857	0	0	1	1	0.666667	1.333333	0.666667	1.333333	0	2	1.153846	1.384615	0.461538	2	0	1.5	1.5	0.75	0.75	1.5	0	0.857143	1.714286	0.857143	1.714286	0.857143
1.384615	0.615385	2	0	0.947368	1.263158	1.894737	0	0.631579	1.263158	2	0	0.666667	1.333333	2.666667	0	0.666667	0.666667	2.181818	0.363636	0.727273	0.727273	0	3.333333	0	0.666667	1.4	0.6	1.846154	0.615385	1.230769	0.307692	1.6	0.4	0.375	1.125	1.5	2	0	2	1.6	0	0.8	1.6	0	0.5	1.5	1	1	1
0.75	1.25	1	1	0.571429	3.142857	1.428571	0	0.285714	0.571429	0	2	0.666667	1.333333	1.5	0.5	1	1	1.333333	1.777778	0.888889	0	2	0.5	1.5	0	0.5	1.5	0.666667	1	1.333333	1	0.4	1.6	2	0.666667	0.333333	1	1	0	4.5	0	1.5	0	0	0.9	1.2	1.2	0.9	0.9
1	1	1.6	0.4	2.526316	0.947368	1.263158	0.631579	0.315789	0.315789	2	0	0.181818	1.818182	0.363636	0.363636	1.454545	1.818182	1.142857	0.285714	0.285714	2.285714	0.888889	0.888889	0	2.222222	1.333333	0.666667	1	0	0	3	1	1	0.222222	1.111111	1.666667	0	2	2.64	0.72	0.48	1.2	0	0.96	0	1	3	1	0
1	1	1	1	0.666667	0	0.666667	0.666667	1.333333	2.666667	1.5	0.5	1.333333	0.666667	2	0	2	0	1.6	0	0.8	1.6	0	2.666667	0	1.333333	2	0	2.666667	1.333333	0	0	0.8	1.2	0.6	1.2	1.2	0.4	1.6	0.923077	1.846154	1.846154	0.923077	0.461538	0	2	0	0	0	2
0.857143	1.142857	1	1	0	0	3.6	0	0	2.4	2	0	1.2	0.8	0	2	2	0	2.4	0	1.6	0	0.75	1.75	0.5	1	2	0	2.666667	0.666667	0	0.666667	1.5	0.5	1.2	1.8	0	1	1	1.363636	1.909091	0	1.090909	1.090909	0.545455	1.2	1.2	0	1.2	2.4
0.769231	1.230769	1.111111	0.888889	0	0	6	0	0	0	2	0	0	2	2	0	2	0	0	0	4	0	1.090909	1.090909	0	1.818182	0	0	1.333333	2.666667	0	0	1.75	0.25	0	3	0	1.6	0.4	0	0	0	0	6	0	1.384615	0	0.461538	0	0
0.75	1.25	1.454545	0.545455	2.117647	0	1.411765	0.352941	2.117647	0	1.777778	0.222222	0.333333	1.666667	1.5	2	0.5	0	0.666667	0.666667	1.333333	1.333333	0.666667	2	0	1.333333	0.666667	1.333333	1	0.333333	0.666667	2	1.8	0.2	0.923077	0.692308	1.384615	1	1	1.2	0.8	0.8	1.6	0.8	0.8	0	0.75	1.5	2.25	0
1	1	0.833333	1.166667	1.2	0	0	1.2	2.4	1.2	0.333333	1.666667	1.333333	0.666667	0.571429	0.571429	1.142857	1.714286	0.533333	1.866667	0	1.6	1.333333	1.333333	0.888889	0.444444	1	1	0.666667	2	0.333333	1	0.4	1.6	0	3	0	1.333333	0.666667	0.857143	0	0.857143	0	4.285714	0	0.6	3	1.2	0.6	0.6
0.333333	1.666667	0.181818	1.818182	2	2	1	1	0	0	0.571429	1.428571	0	0	1.777778	0	0.888889	1.333333	0.888889	1.777778	0.888889	0.444444	1.647059	0.941176	0.705882	0.705882	0	2	1.090909	1.818182	0.727273	0.363636	0.444444	1.555556	3	0	0	1	1	0	0	2.181818	1.090909	1.636364	1.090909	2.25	2.25	0.375	0.375	0
0.4	1.6	0.571429	1.428571	1.285714	1.5	0	2.357143	0.857143	0	0	2	1.5	0.5	0.761905	1.52381	0.571429	1.142857	1.076923	1.076923	0.615385	1.230769	1	1.333333	1.333333	0.333333	1	1	0.32	1.92	1.44	0.32	0.5	1.5	1.8	1.2	0	1.454545	0.545455	0	1.125	1.875	0.375	2.25	0.375	0.375	1.3125	1.125	0.75	1.875
1.333333	0.666667	0.5	1.5	0.5	1.5	0.5	1.5	2	0	0	2	1.333333	0.666667	0.761905	1.52381	0.952381	0.761905	0.705882	1.411765	1.411765	0.470588	1	1	2	0	2	0	0.4	1.4	1.6	0.6	0.4	1.6	1	0	2	2	0	0	2.4	0	0	1.2	2.4	1.058824	2.117647	2.117647	0.705882	0
1.333333	0.666667	0.8	1.2	0	1.2	0.6	0	1.8	2.4	0	2	0.941176	1.058824	0.307692	1.538462	1.846154	0.307692	1	1	1	1	0	2	2	0	2	0	0	0	4	0	0	0	0	1	2	1.529412	0.470588	0	0	3	0	0	3	0.352941	0.352941	0.352941	0.176471	2.470588
0	2	1.333333	0.666667	0.521739	0.782609	0.521739	2.608696	1.565217	0	0.909091	1.090909	2	0	0	0.8	0	3.2	0.492308	0.861538	1.107692	1.538462	2.166667	1	0.5	0.333333	0	2	0	2.181818	1.212121	0.606061	0.421053	1.578947	2	0.5	0.5	0	2	0.25	0.25	2	1	1.75	0.75	1.058824	3.176471	0.705882	0.882353	0.176471
1	1	1	1	1.2	0	1.2	0.6	2.4	0.6	1.75	0.25	0.857143	1.142857	0	2	2	0	0	2	2	0	0	4	0	0	0	2	3.428571	0	0	0.571429	2	0	0	2.333333	0.666667	0.181818	1.818182	2	1	0	1	0	2	0.6	0	0	0.6	1.8
0.666667	1.333333	0	2	1.764706	0.705882	1.058824	0.705882	0	1.764706	1.2	0.8	1	1	4	0	0	0	0.363636	2.181818	1.090909	0.363636	2.285714	0.571429	0.571429	0.571429	0.666667	1.333333	0.666667	0	2	1.333333	2	0	1.5	0.5	1	0.666667	1.333333	0.923077	1.384615	0.461538	0.923077	1.846154	0.461538	0.705882	0.705882	0.705882	1.764706	1.411765
0.6	1.4	0.666667	1.333333	0.857143	0.857143	1.714286	0	1.714286	0.857143	0	2	0	2	0	1.454545	1.090909	1.454545	1.333333	1.333333	1.333333	0	1.333333	1.333333	0.666667	0.666667	0.285714	1.714286	1.230769	0.923077	1.538462	0.307692	1	1	2.25	0.75	0	1.111111	0.888889	0	1.5	0	0.5	4	0	1.2	1.8	0.6	0.9	0.3
0.666667	1.333333	0.5	1.5	3.333333	0	0.666667	0.666667	1.333333	0	1.2	0.8	0	2	0	0	2	2	0.571429	1.142857	1.714286	0.571429	0.4	0.4	2.4	0.8	0	0	0.8	0.8	0.8	1.6	1.714286	0.285714	0	3	0	0.857143	1.142857	2	1.333333	0.666667	0.666667	0	1.333333	0	2.4	0	1.2	2.4
1	1	2	0	2.4	0	2.4	0	0	1.2	2	0	0	2	0	0	4	0	0	0	0	0	0	3.5	0.5	0	1.2	0.8	4	0	0	0	2	0	0.3	1.8	0.9	1	1	2	2	0	0	0	2	0	0	0	0	2
0.8	1.2	1	1	0.8	0	1.6	2.4	0.4	0.8	0	0	0	2	1.333333	0.666667	0.666667	1.333333	1.230769	0.923077	0.307692	1.538462	0	0	0	4	1.111111	0.888889	0.4	2	0.8	0.8	1.333333	0.666667	0.428571	0.857143	1.714286	0	2	0.666667	0.666667	1.333333	2.333333	0.666667	0.333333	1	1	1	3	0
0	2	0.909091	1.090909	0.545455	2.181818	1.090909	1.090909	1.090909	0	1	1	0	2	0.533333	1.333333	0.266667	1.866667	0	2.451613	0.516129	1.032258	1.5	2	0.5	0	0	2	0.4	1.6	1.4	0.6	0.6	1.4	1.8	0.3	0.9	1	1	0	0.75	2.25	0.75	2.25	0	0.888889	3.111111	0.666667	0.222222	0.888889
1.555556	0.444444	1.2	0.8	0.75	1.5	0.75	0	0.75	2.25	2	0	0	0	0.727273	1.454545	0.727273	1.090909	1	1	2	0	0	1.333333	1.333333	1.333333	2	0	2.4	0	1.6	0	2	0	1.5	1.5	0	0.8	1.2	2.4	1.2	0	0	1.2	1.2	0.428571	0.857143	0.428571	0.428571	2.142857
0.333333	1.666667	1	1	0	1.846154	0.923077	0.923077	2.307692	0	0	0	2	0	0.48	2.24	0.48	0.8	0.740741	1.037037	1.037037	1.185185	1.538462	0	2.461538	0	0	2	0.8	0.8	2.133333	0.266667	1	1	0	0	3	2	0	0	0	1.5	0	3	1.5	0.75	1.3125	2.0625	1.3125	0.5625
0	0	2	0	1.2	0	1.8	0.6	0.6	1.8	2	0	0.625	1.375	1	1	2	0	2	0	2	0	0.5	1.5	0	2	0.5	1.5	2	0	0	2	2	0	0	1.285714	1.714286	0.888889	1.111111	1.2	3.6	0	0	1.2	0	0.6	0	0	0	2.4
0.8	1.2	0	2	0.285714	2	0.857143	2.285714	0.571429	0	1	1	0	2	0.666667	1.333333	0.666667	1.333333	0.685714	0.571429	1.257143	1.485714	2.823529	0.470588	0.470588	0.235294	0	2	1.230769	0.615385	0.923077	1.230769	0.5	1.5	2.4	0	0.6	0	2	0.666667	0.666667	4	0	0.666667	0	1.285714	1.714286	2.142857	0.428571	0
1	1	1	1	0.3	0.9	1.8	0.3	1.2	1.5	1.2	0.8	1.5	0.5	0.5	0.75	1.25	1.5	0.6	1	1.4	1	0.571429	1.428571	1.142857	0.857143	0	2	0.75	1.5	1	0.75	0.666667	1.333333	1	1	1	0.8	1.2	0	2	1	1	1	1	1.363636	1.636364	1.090909	1.363636	0.272727
0	2	0.666667	1.333333	0	2	0	0.666667	3.333333	0	1.333333	0.666667	1.285714	0.714286	0.666667	0.333333	1	2	1.714286	1.714286	0.571429	0	1.142857	1.714286	0	1.142857	0	2	0.8	1.6	0.8	0.8	1.2	0.8	2.5	0	0.5	0.181818	1.818182	0	1.333333	0.666667	0.666667	3.333333	0	1.875	0.75	1.5	0.375	0.375
0	2	2	0	2	0	4	0	0	0	2	0	0.2	1.8	1.333333	1.333333	1.333333	0	1.333333	0	2.666667	0	0	4	0	0	1.428571	0.571429	2	0	0	2	2	0	0	1.714286	1.285714	1	1	1.333333	2.666667	0.666667	0.666667	0	0.666667	0	3	0	0	0
0	2	0	2	0	3.333333	0	0	2.666667	0	0.5	1.5	1.2	0.8	0.56	2	0.8	0.64	0.5	2.5	0.5	0.5	2.222222	0.888889	0.888889	0	1.333333	0.666667	0.666667	1.333333	1.666667	0.333333	0	2	3	0	0	1.428571	0.571429	0	2	0	0	4	0	0.285714	0.571429	2.285714	0.285714	2.285714
0.8	1.2	0	2	1	0.5	1.5	0	2	1	0.666667	1.333333	2	0	0.888889	0.444444	0.444444	2.222222	0.551724	1.241379	0.551724	1.655172	1.6	1.2	0.4	0.8	0	0	0.571429	2	0.571429	0.857143	0.444444	1.555556	1	2	0	1	1	0	0.461538	1.846154	0.923077	2.307692	0.461538	0.857143	2.285714	0.857143	0.571429	0.285714
2	0	0	2	0.6	1.8	0.6	1.2	1.2	0.6	1.2	0.8	2	0	0.444444	0.888889	0.444444	2.222222	1.090909	1.090909	1.090909	0.727273	2.5	0.5	0.5	0.5	0	2	0.363636	1.818182	1.454545	0.363636	0.666667	1.333333	3	0	0	1	1	0	1	0	1	4	0	0	3.818182	1.090909	0	1.090909
0	2	0.666667	1.333333	0.857143	1.142857	0.571429	1.142857	2	0.285714	0.545455	1.454545	1	1	0.444444	0	0.444444	3.111111	0.571429	1.714286	0.571429	1.142857	0.571429	0	1.714286	1.714286	0.727273	1.272727	0.470588	2.117647	0.705882	0.705882	0.666667	1.333333	0.3	0.9	1.8	0.8	1.2	0.2	2.8	0	1.2	1.8	0	0.705882	1.764706	2.117647	0.352941	0.352941
1	1	0	2	1.875	1.5	0.1875	1.875	0.375	0.1875	0	2	2	0	0	1	1	2	1.636364	1.454545	0	0.909091	0.666667	0	2	1.333333	1.076923	0.923077	0	0.666667	1.666667	1.666667	0	2	3	0	0	1	1	0	1	2.25	1.75	1	0	0.375	2.625	0.75	1.5	0.375
1	1	1.333333	0.666667	1.384615	1.384615	0	0.461538	2.307692	0.461538	0	2	1	1	0.421053	0.842105	0.631579	2.105263	0	2.4	0	1.6	2	1	1	0	0	0	0.363636	0.727273	2.363636	0.545455	0	2	3	0	0	1.75	0.25	0	0	0	2	4	0	0.5	1	3.5	0	1
1.714286	0.285714	2	0	1.636364	0.545455	1.090909	0.545455	0.545455	1.636364	1.666667	0.333333	0.5	1.5	1.333333	1.333333	0	1.333333	0	0	0	4	0.888889	2.222222	0.888889	0	2	0	1.333333	1.333333	0	1.333333	0	0	0	1.5	1.5	2	0	2	2.5	1	0.5	0	0	1.714286	0	0	0	0
1	1	0	2	1.058824	1.764706	1.411765	0.705882	0.705882	0.352941	0.75	1.25	1.333333	0.666667	0	2	0.4	1.6	0.8	1.6	1.2	0.4	0	1.142857	1.714286	1.142857	0	2	0.285714	0.285714	2.571429	0.857143	1.333333	0.666667	1.714286	0.857143	0.428571	1.5	0.5	0	1	1.5	1	2.5	0	1.25	1.5	1.5	0.5	0.5
0	2	0.666667	1.333333	0.545455	0	0	1.090909	3.272727	1.090909	1.142857	0.857143	1.142857	0.857143	0.5	1.25	0.75	1.5	1.176471	0	1.411765	1.411765	1.333333	0.666667	1.333333	0.666667	2	0	1.866667	1.333333	0.533333	0.266667	0.8	1.2	0	2	1	1.25	0.75	0.375	1.5	1.5	1.5	1.125	0	0.461538	1.384615	1.384615	0.923077	1.384615
1.333333	0.666667	1.333333	0.666667	0.8	0.8	1.2	0	0.8	2.4	1	1	1.333333	0.666667	1.6	2.4	0	0	0	1.333333	2	0.666667	0	0.8	2.4	0.8	1	1	1.454545	0.363636	1.818182	0.363636	2	0	0	0	3	1	1	1.714286	1.714286	0	0	2.571429	0	0.857143	0.857143	3.428571	0	0
1	1	1.5	0.5	2.5	0.5	0	2	0.5	0.5	2	0	0	2	0	0	0	4	1.714286	0.571429	1.142857	0.571429	0.571429	1.714286	1.142857	0.571429	0	2	0	4	0	0	1.2	0.8	2.4	0.6	0	1.5	0.5	0	0.857143	2.142857	1.285714	0.428571	1.285714	1.5	1.5	0	1.5	1.5
0	0	0	2	0	3	0	0	3	0	0	0	2	0	0.444444	2.111111	0.555556	0.888889	0	4	0	0	0	0	0	0	0	0	1.333333	0	1.333333	1.333333	0	0	0	0	0	1.777778	0.222222	0	6	0	0	0	0	0.75	0	2.25	0.75	2.25
0	2	0.8	1.2	1	1	1	1	0.5	1.5	0	2	0	2	0.727273	1.090909	0.363636	1.818182	0	2.285714	1.142857	0.571429	0	2	0	2	1.5	0.5	0.8	0.8	1.333333	1.066667	2	0	1	2	0	0.666667	1.333333	1.125	1.125	0.75	1.5	1.5	0	1.333333	0	1.333333	0.666667	2.666667
1.75	0.25	2	0	1	0	1	1	0.5	2.5	1.666667	0.333333	0	2	2.666667	0	1.333333	0	1.333333	0	2.666667	0	0.444444	1.777778	0	1.777778	1.363636	0.636364	4	0	0	0	1.333333	0.666667	0.692308	1.153846	1.153846	0	2	1.8	1.8	0	1.2	0.6	0.6	1.5	0	1.5	0	0
0	2	2	0	0	0	0	0	3.230769	2.769231	0	2	1	1	0.166667	1.666667	1	1.166667	0	3.333333	0.666667	0	0	0	2.666667	1.333333	0	0	1.333333	0.333333	2.333333	0	0.5	1.5	0	1.5	1.5	1.5	0.5	0	0	0	0	2	4	0.9	0.9	1.2	0.6	1.5
0.666667	1.333333	1.2	0.8	2	0.4	0.4	1.2	0.8	1.2	1	1	0.666667	1.333333	0.4	1.2	1.6	0.8	1	1	2	0	0.4	2.4	0.8	0.4	0.909091	1.090909	1.6	1.6	0	0.8	0.5	1.5	0	0.75	2.25	0.8	1.2	1.636364	0.545455	1.090909	1.090909	0	1.636364	0.857143	0	0	1.714286	0.857143
2	0	0	0	2.25	0	1.5	0.75	0.75	0.75	2	0	0.222222	1.777778	0	0	1.333333	2.666667	0	0	4	0	0	1.333333	0	2.666667	2	0	0	0	0	4	2	0	0.3	1.5	1.2	0	0	1.333333	0.666667	1.333333	2	0	0.666667	0	0	0	6	0
1	1	2	0	0.857143	0	1.714286	1.714286	0.857143	0.857143	1.5	0.5	0	2	1.090909	0	2.909091	0	1.333333	0	1.333333	1.333333	0	1.6	0	2.4	2	0	2	2	0	0	1.5	0.5	0	2	1	0.8	1.2	1.333333	0.666667	0.666667	0.666667	2	0.666667	0	0	1	0	1
0	2	1.333333	0.666667	0.6	1.8	0.6	1.2	1.2	0.6	0	2	1	1	0.571429	1.714286	0	1.714286	0.333333	1.333333	2	0.333333	0.571429	1.142857	1.714286	0.571429	2	0	1.142857	0.285714	2	0.571429	1	1	1	1	1	0	0	0	1.2	0	0	4.8	0	1.090909	1.090909	1.090909	1.636364	1.090909
0	2	2	0	0.545455	2.181818	0	1.636364	1.090909	0.545455	0.333333	1.666667	1.5	0.5	0.8	0.8	0.4	2	0.5	2	0.5	1	1.777778	0.444444	1.777778	0	0.4	1.6	0.285714	2.142857	1.428571	0.142857	0.8	1.2	2.625	0	0.375	1	1	0	3.272727	0	1.636364	1.090909	0	0.631579	0.947368	1.578947	0.947368	1.894737
1.333333	0.666667	1.6	0.4	1.5	0.75	0.75	0.75	0.75	1.5	0.5	1.5	1.333333	0.666667	0.727273	0.727273	1.818182	0.727273	4	0	0	0	0	4	0	0	0.8	1.2	0	1	1	2	2	0	3	0	0	0.8	1.2	1.2	2.4	0	1.6	0.8	0	1.2	1.2	0	1.2	1.2
0	2	1	1	0.857143	0.857143	1.285714	0.857143	1.285714	0.857143	0.5	1.5	1.333333	0.666667	2	0.8	0.4	0.8	0.941176	0.941176	1.176471	0.941176	0.666667	0.888889	1.777778	0.666667	1	1	0.5	1	1.5	1	1.428571	0.571429	1.333333	1.333333	0.333333	1.5	0.5	0.857143	0	1.285714	1.285714	1.714286	0.857143	1.846154	0.461538	0.461538	0.923077	1.384615
1.666667	0.333333	2	0	2.888889	0.222222	0.444444	2.222222	0	0.222222	2	0	1	1	0	0	0	4	2.5	0.5	0.25	0.75	2.666667	0	0.666667	0.666667	0.923077	1.076923	1.333333	0.666667	1.333333	0.666667	0.666667	1.333333	3	0	0	1	1	0.774194	0.387097	2.129032	2.322581	0.193548	0.193548	0.666667	0.666667	1.333333	1.333333	0
0	0	0.909091	1.090909	0.666667	2	0	0	1.333333	2	0.571429	1.428571	0.25	1.75	2.666667	1.333333	0	0	0	4	0	0	0.363636	2.545455	0	1.090909	0	0	0.444444	0.888889	1.777778	0.888889	0	2	0.75	1.5	0.75	1	1	0	0	1.2	2.4	2.4	0	0.545455	1.090909	0.545455	0.545455	1.090909
1	1	1.2	0.8	0	0.75	3	0	2.25	0	1	1	1.333333	0.666667	1.714286	1.142857	0.571429	0.571429	0.333333	1.333333	1.666667	0.666667	1.5	1	1	0.5	0.888889	1.111111	0.6	1.2	1.4	0.8	0.285714	1.714286	0.428571	0.428571	2.142857	1.2	0.8	1.384615	1.846154	0.923077	0.923077	0.923077	0	0.3	1.8	1.5	1.2	1.2
0	2	0.4	1.6	1	1	0	1	3	0	0.666667	1.333333	2	0	0.285714	1.142857	0.857143	1.714286	0	2	1	1	1	1	1.5	0.5	0	2	0.5	0.5	3	0	2	0	1.5	0.75	0.75	0	2	0	1	1	0	4	0	0.5	2.5	1	1.5	0.5
0.769231	1.230769	0.5	1.5	0.666667	2	0.666667	0.666667	0.666667	1.333333	0	2	2	0	0.666667	2	0.833333	0.5	0	2.285714	0.571429	1.142857	0	0	2.666667	1.333333	0	2	1.333333	0.8	1.066667	0.8	0	2	0	0	3	2	0	0	2	0	2	2	0	0.666667	1.333333	1.555556	0.666667	1.555556
2	0	0.5	1.5	0	0	6	0	0	0	2	0	0	2	1.714286	1.714286	0	0.571429	1.142857	0.571429	1.142857	1.142857	1	1.5	1.5	0	2	0	2	1	1	0	1	1	1.125	0.375	1.5	0	0	3	1.2	1.2	0.6	0	0	0	0	1.5	4.5	0
1.666667	0.333333	0.666667	1.333333	0	1.714286	0	0	1.714286	2.571429	0.8	1.2	2	0	1	2	1	0	0	2	2	0	0	1.333333	1.333333	1.333333	1	1	2	0	1.333333	0.666667	1.714286	0.285714	0	3	0	1	1	0.666667	1.333333	0	2	1.333333	0.666667	0.666667	1.333333	3.333333	0	0
1.333333	0.666667	0.666667	1.333333	1.2	0.6	1.8	0	0.6	1.8	0.4	1.6	1	1	0	0	0	0	1.6	1.6	0.8	0	0	1.6	2.4	0	0.5	1.5	3	1	0	0	0.666667	1.333333	0.857143	2.142857	0	1	1	1.714286	0.857143	0.857143	0.857143	1.714286	0	3.6	0	0	2.4	0
0.5	1.5	1.2	0.8	1	1	0	2	0	2	1	1	1	1	0.615385	0.923077	0.307692	2.153846	1.333333	1.333333	1.333333	0	1.142857	0.571429	0.571429	1.714286	0	2	0.571429	0.857143	0.571429	2	0	0	0	0	3	1.333333	0.666667	0	1.333333	0.666667	1.333333	2.666667	0	3	1.2	1.2	0.6	0
1	1	0.8	1.2	0	1.2	1.2	1.2	1.2	1.2	0.571429	1.428571	0	2	1	0.5	1.5	1	0	0	3.333333	0.666667	0.727273	2.545455	0.545455	0.181818	0	0	3.5	0	0.5	0	0.266667	1.733333	1.5	1.5	0	1.111111	0.888889	0	0	0	0	0	6	1.8	0.6	0.6	0	1.8
0.727273	1.272727	1.2	0.8	0.923077	0.923077	0.461538	1.384615	1.846154	0.461538	0.5	1.5	0	2	0.744186	1.953488	0.651163	0.651163	0	4	0	0	0	1.333333	0	2.666667	1	1	0.8	0.6	1.8	0.8	2	0	2	0	1	1.5	0.5	0	1.125	1.125	1.5	1.5	0.75	0.62069	0.62069	2.068966	1.034483	1.655172
0	2	0.5	1.5	0.857143	0.857143	0.857143	1.714286	1.714286	0	0	2	2	0	0	1	0	3	0	0.666667	2.666667	0.666667	1.5	0	1.5	1	0	2	1.142857	0.571429	1.142857	1.142857	1	1	0.6	1.2	1.2	1	1	0.5	1.5	1	1	1.5	0.5	1.090909	1.090909	1.636364	0	1.090909
2	0	2	0	1.333333	2.666667	0.666667	0	0.666667	0.666667	1	1	1	1	0	2	0	2	0	2.4	1.6	0	0.8	1.2	0.4	1.6	1.636364	0.363636	1	1	2	0	2	0	1.5	0.75	0.75	2	0	1	2	1	0	1	1	1.333333	0.666667	0.666667	0	0
0.444444	1.555556	1.5	0.5	0.545455	1.090909	0.545455	0.545455	2.181818	1.090909	1.5	0.5	1.333333	0.666667	1.043478	1.217391	0.347826	1.391304	2.666667	0.444444	0	0.888889	0	0.8	0	3.2	0.4	1.6	0.521739	0.869565	1.73913	0.869565	1.6	0.4	2.454545	0	0.545455	0.8	1.2	0	0.272727	1.090909	2.181818	1.909091	0.545455	1	2.666667	1.666667	0.333333	0.333333
1.5	0.5	1.666667	0.333333	2.571429	0	0	0.857143	0.857143	1.714286	0	2	2	0	2.857143	1.142857	0	0	0	0	0	0	0	0	2	2	2	0	0.444444	0.444444	1.777778	1.333333	0	0	0	0	3	1.714286	0.285714	1.090909	3.272727	0	0.545455	0.545455	0.545455	1.2	0.6	1.2	0.6	1.2
0	2	0	2	0	0.6	0	4.8	0.6	0	1.6	0.4	0	0	0	1.333333	2.666667	0	0.108108	0.378378	1.027027	2.486486	1.76	1.6	0.48	0.16	0	0	0	2.5	0.5	1	0.076923	1.923077	3	0	0	0	0	0	0.857143	4.285714	0.857143	0	0	0.6	3.6	0.6	0.6	0
1.454545	0.545455	1.6	0.4	2.666667	1.333333	1.333333	0	0	0.666667	1.333333	0.666667	1	1	0.888889	1.333333	0.444444	1.333333	0	4	0	0	0	0	4	0	1.666667	0.333333	1.333333	1.333333	1.333333	0	0	0	0.6	0.6	1.8	1.6	0.4	1.090909	1.090909	2.181818	0.545455	1.090909	0	1.714286	0.857143	0	1.714286	0
0	2	1	1	0.857143	0	0	0.857143	3.428571	0.857143	0.666667	1.333333	0.571429	1.428571	0.888889	0	2.666667	0.444444	0.666667	1.333333	2	0	1.454545	1.454545	0.727273	0.363636	1.333333	0.666667	0.888889	1.333333	0.888889	0.888889	0.5	1.5	0.428571	0.857143	1.714286	0.666667	1.333333	0	2	2	0	2	0	1.5	1.5	0	2.25	0
1	1	2	0	0	1.2	4.8	0	0	0	0	2	0.5	1.5	0	0	0	4	2	0	2	0	0	2	1.333333	0.666667	1.333333	0.666667	1.333333	0	0	2.666667	0	2	0	1.5	1.5	0.8	1.2	2	0.4	0.8	1.6	0	1.2	1	0	0	1	1
2	0	2	0	0	2.25	0.75	1.5	0.75	0.75	0.75	1.25	1	1	1	1	1	1	0	1.090909	1.818182	1.090909	0.666667	2.833333	0.333333	0.166667	0	0	2.909091	0.363636	0.727273	0	0.380952	1.619048	0.5	2	0.5	1	1	0	0	0	0	3	3	0.461538	2.307692	0.923077	0.461538	0.461538
0.545455	1.454545	1	1	1.8	1.2	1.8	0	0.6	0.6	1.333333	0.666667	1.428571	0.571429	1.555556	1.111111	0.666667	0.666667	4	0	0	0	1.714286	0	1.142857	1.142857	1.714286	0.285714	1.25	0.25	1.5	1	0.8	1.2	1.8	1.2	0	0.666667	1.333333	0	0.857143	1.714286	2.142857	1.285714	0	1.263158	1.263158	0.631579	0.631579	0.947368
1.75	0.25	2	0	1.846154	2.307692	0.461538	1.384615	0	0	1	1	0	0	2.285714	0.571429	1.142857	0	1.333333	2.666667	0	0	2	0.5	0.5	1	0	0	0	2	2	0	0	0	1.5	0	1.5	0	0	0	3.375	0.375	2.25	0	0	0.857143	0.857143	1.714286	0.857143	0.857143
2	0	2	0	0	0	3	0	0	3	0.666667	1.333333	2	0	3	0.666667	0.333333	0	0	2	2	0	1.142857	0	1.714286	1.142857	1.333333	0.666667	4	0	0	0	0	0	0	1.2	1.8	0	2	2.727273	2.727273	0	0	0.545455	0	0.75	1.5	0.75	0.75	1.5
1.142857	0.857143	0.666667	1.333333	0.923077	0.923077	0.923077	0.461538	1.846154	0.923077	0	0	2	0	0	4	0	0	0	2	2	0	1	3	0	0	2	0	0.8	0.8	1.6	0.8	2	0	0.333333	1	1.666667	2	0	1.5	0.5	0.5	2	0	1.5	0.857143	0.857143	1.714286	0	0.857143
0.222222	1.777778	0	2	0.461538	1.384615	0.461538	2.307692	1.384615	0	0	2	0	0	0.470588	1.176471	0.235294	2.117647	0.487805	0.878049	0.585366	2.04878	2.5	0.5	1	0	1	1	0.615385	1.384615	1.230769	0.769231	0	0	3	0	0	2	0	0	0	2.181818	0.545455	3.272727	0	0.375	2.25	2.4375	0.75	0
0	2	2	0	1.6	0.8	2.8	0	0.4	0.4	1	1	1	1	0	1	2	1	0	1.090909	2.545455	0.363636	2	1.333333	0	0.666667	0.5	1.5	1.2	0.8	1.2	0.8	0	0	0.9	1.5	0.6	1	1	1.333333	2	0.666667	0	1.333333	0.666667	0.545455	1.636364	0.545455	0	1.636364
2	0	1	1	0.923077	1.846154	1.384615	1.384615	0.461538	0	0	0	0	0	0.727273	0.727273	0.363636	2.181818	0.363636	1.454545	0.363636	1.818182	2.5	0	1.5	0	2	0	0	1.666667	1.333333	1	1	1	3	0	0	1.333333	0.666667	1.5	1.5	2.25	0.75	0	0	1	4	1	0	0
0.909091	1.090909	0.909091	1.090909	1.5	0.75	3	0	0	0.75	2	0	0.5	1.5	0	0	0	0	0	2	2	0	0.8	0	0	3.2	1.333333	0.666667	0	0.5	3	0.5	0.75	1.25	1.285714	1.714286	0	1.636364	0.363636	0.947368	0	0	0.947368	1.894737	2.210526	3.214286	0	0	0	0
1.75	0.25	0.666667	1.333333	2.307692	0.923077	0.923077	0.461538	0.923077	0.461538	0	2	2	0	2	0	0	2	0	1.333333	2.666667	0	1.333333	0.666667	0.666667	1.333333	1.714286	0.285714	0.8	0	1.6	1.6	1	1	1.285714	0.857143	0.857143	2	0	1.5	1.125	0.75	0.75	0.75	1.125	0.75	0	0.75	1.5	0
1.076923	0.923077	1	1	3.130435	1.565217	0.26087	0.521739	0.26087	0.26087	2	0	2	0	2	0	1.333333	0.666667	1.142857	1.142857	1.142857	0.571429	1.333333	1.6	0	1.066667	0.333333	1.666667	0.8	1.6	0.8	0.8	1	1	0.9	1.2	0.9	1.333333	0.666667	0	2.4	0.8	1.4	1	0.4	3.428571	0.857143	0.857143	0.857143	0
1.333333	0.666667	0.8	1.2	3.333333	0.666667	0	0	1.333333	0.666667	0.666667	1.333333	1	1	0	1.714286	0.571429	1.714286	2	2	0	0	1.777778	0.444444	0.444444	1.333333	1.5	0.5	0.8	1.6	0.8	0.8	1	1	2	1	0	1	1	1.714286	0.857143	1.714286	0.857143	0.857143	0	0.545455	1.636364	0.545455	1.090909	0.545455
1.8	0.2	1.333333	0.666667	1.764706	1.411765	1.058824	0.352941	0.705882	0.705882	1.2	0.8	2	0	1.142857	1.142857	0.857143	0.857143	4	0	0	0	0	1.333333	2.666667	0	1.818182	0.181818	1.6	0.8	0.8	0.8	2	0	0	3	0	0.8	1.2	1.5	0.75	1.5	0	2.25	0	0.705882	0	1.058824	1.764706	1.058824
0.4	1.6	0	2	0	0.666667	0.666667	0.666667	4	0	0	2	0	0	0.352941	1.647059	0.352941	1.647059	0	4	0	0	0.888889	0.444444	2.666667	0	0	0	0.32	0.64	2.4	0.64	0	2	0	0	0	1.714286	0.285714	1.5	1.5	0	0	3	0	0.333333	1.666667	2	1	1
0.75	1.25	1.25	0.75	0.545455	0	2.727273	1.636364	1.090909	0	0.8	1.2	1.5	0.5	1.333333	0	0.888889	1.777778	0.222222	1.111111	1.555556	1.111111	2	0.666667	0.666667	0.666667	0	2	0.363636	2.181818	1.454545	0	0.8	1.2	1.5	0.5	1	0.5	1.5	0	0.666667	2	0.666667	2.666667	0	2.25	0.75	1.875	0.375	0.375
2	0	2	0	1.5	1.5	1.5	0	1.5	0	1.428571	0.571429	0.428571	1.571429	3.2	0	0	0.8	1.333333	2	0	0.666667	0.285714	2.857143	0.285714	0.571429	0	0	0.615385	1.230769	0.923077	1.230769	1.333333	0.666667	1.5	1.5	0	0.8	1.2	1.714286	0.857143	0.857143	0.857143	0.857143	0.857143	0.666667	1.333333	0.666667	0	1.333333
0	2	1.5	0.5	1	2	0	0	2	1	0	2	0	2	0.8	0	0	3.2	0.4	1.6	1.2	0.8	1	1	2	0	0	2	1.2	1.6	1.2	0	0.666667	1.333333	1.333333	0.666667	1	2	0	3	0	1.5	0	1.5	0	1.2	1.2	0	2.4	0
0.5	1.5	0.4	1.6	0	1.846154	0.461538	2.307692	0.923077	0.461538	0.571429	1.428571	2	0	0.444444	1.111111	0.666667	1.777778	0	2.222222	1.333333	0.444444	2.285714	1.142857	0.571429	0	0.4	1.6	1.142857	0	2.857143	0	0.666667	1.333333	3	0	0	1.6	0.4	0	0.857143	3.428571	0	1.714286	0	1.043478	1.043478	2.608696	0.782609	0.521739
0	0	1	1	1.2	0.6	1.8	0.6	1.2	0.6	1.333333	0.666667	0.6	1.4	4	0	0	0	0	0	4	0	0.615385	2.153846	0.615385	0.615385	0	0	2	1.333333	0	0.666667	0.222222	1.777778	1.8	1.2	0	0.666667	1.333333	0	0.666667	2	0.666667	0.666667	2	2.25	0.75	0	0.75	0
0	0	0.8	1.2	0.75	0	1.5	1.5	0.75	1.5	1.692308	0.307692	0	2	1.333333	0	1.333333	1.333333	0.363636	0	1.454545	2.181818	1.454545	1.454545	0	1.090909	0	0	1.333333	2	0.666667	0	0.571429	1.428571	1	1.5	0.5	2	0	0.75	0	0.75	0.75	0.75	3	1	2	0	1	2
0	2	0.666667	1.333333	0	0.857143	1.714286	0	1.714286	1.714286	1.333333	0.666667	0.833333	1.166667	0	1.333333	1.333333	1.333333	1.333333	2.666667	0	0	0	0.8	1.6	1.6	1	1	1.142857	1.142857	1.142857	0.571429	0	2	0	0	3	2	0	0	1.2	0.4	1.2	2.8	0.4	1	1	0.5	0	2
0	0	2	0	1.090909	0.545455	0	2.727273	1.636364	0	1.333333	0.666667	1	1	0	0.571429	1.142857	2.285714	0.888889	1.333333	1.333333	0.444444	1.090909	0.727273	1.090909	1.090909	0	2	1.25	0.5	1.25	1	0	2	0	3	0	0.571429	1.428571	0.461538	0.923077	3.230769	0.923077	0.461538	0	1	2.5	0.5	0.5	1
1.571429	0.428571	1.5	0.5	2.4	0.6	0.6	0.6	0.6	1.2	0	2	0	0	2.666667	0	1.333333	0	0	0	0	0	0	0	4	0	1.764706	0.235294	1.333333	0	1.333333	1.333333	2	0	0.75	0.75	1.5	0	2	0.333333	2.333333	0.666667	1.333333	0.666667	0.666667	0	0	2	1	1
0.5	1.5	0.461538	1.538462	0	1.2	0	2.4	1.2	1.2	0.571429	1.428571	2	0	0.888889	1.111111	0.888889	1.111111	0	2	0.285714	1.714286	2.5	1	0.5	0	0	2	0.8	2.2	0.6	0.4	0.333333	1.666667	3	0	0	1.25	0.75	0	0.375	1.125	0.75	1.5	2.25	1.44	2.16	1.2	0.96	0
0.5	1.5	0.888889	1.111111	2	1.5	1	0.5	1	0	0.5	1.5	0.666667	1.333333	1	0	2	1	0.666667	2	1.333333	0	0	1.714286	1.142857	1.142857	2	0	0.666667	0.333333	1.666667	1.333333	0	2	0.9	1.2	0.9	1	1	0.571429	1.714286	0.571429	2.571429	0.285714	0.285714	0.75	2.25	0	2.25	0.75
1	1	0.857143	1.142857	1.285714	0.428571	0	0.857143	2.571429	0.857143	0.888889	1.111111	2	0	0.307692	0.923077	0.923077	1.846154	0.444444	0.888889	1.333333	1.333333	0.666667	1.333333	0.666667	1.333333	0	2	0.521739	1.913043	1.217391	0.347826	0.666667	1.333333	1.125	0.75	1.125	1.428571	0.571429	0.428571	1.285714	0.857143	1.714286	1.714286	0	0.666667	2.666667	0	1.333333	0.666667
1.4	0.6	0	2	0.545455	1.636364	1.090909	1.090909	1.090909	0.545455	1	1	2	0	1.333333	0.666667	0	2	2.666667	1.333333	0	0	0	0	4	0	1.538462	0.461538	0.5	0.5	1.5	1.5	2	0	1.5	0	1.5	1.5	0.5	0	2	0.5	1	2.5	0	0.5	0	1	1.5	1.5
0.571429	1.428571	0.909091	1.090909	0.3	3	0.9	0.9	0.6	0.3	0.5	1.5	1.333333	0.666667	1.333333	1.333333	0.666667	0.666667	0.266667	1.6	1.066667	1.066667	1.666667	0.333333	1.333333	0.666667	0.5	1.5	0.705882	1.411765	1.176471	0.705882	0.909091	1.090909	1.875	0.375	0.75	0.666667	1.333333	0	0.5	2	1	2.5	0	1.5	2.75	1	0.5	0.25
0	2	0	0	0.857143	0.857143	0.857143	3.428571	0	0	0	0	2	0	4	0	0	0	0.461538	0.153846	0.615385	2.769231	2.571429	0.857143	0	0.571429	0	2	0.666667	3.333333	0	0	0	2	3	0	0	2	0	0	0	5.25	0.375	0	0.375	0.857143	4.285714	0	0.857143	0
0	2	0	2	0	1.363636	1.363636	1.909091	0.545455	0.818182	0.8	1.2	2	0	0	0	0	4	0.333333	0.444444	1.666667	1.555556	1.73913	1.391304	0.521739	0.347826	0	2	1.8	1	0.8	0.4	0.454545	1.545455	3	0	0	2	0	0	0	5.333333	0	0	0.666667	0.947368	2.842105	0	0.947368	0.631579
1	1	0	0	0	1.5	1.5	1.5	1.5	0	0.666667	1.333333	2	0	0.285714	2	0.571429	1.142857	0.695652	1.043478	0.173913	2.086957	3	0	1	0	0.666667	1.333333	0.363636	0.727273	2.181818	0.727273	0	2	0	3	0	1	1	0	2	2	0	2	0	1	3	1	0	1
0.8	1.2	1.6	0.4	1.2	1.2	1.2	1.2	0	1.2	0	2	0.888889	1.111111	0.266667	1.066667	1.066667	1.6	0.8	0.8	0.8	1.6	0	1.6	1.6	0.8	0	2	1.142857	0.571429	1.142857	1.142857	0	2	1.714286	0.428571	0.857143	1.2	0.8	1.714286	1.714286	0.857143	0.857143	0.857143	0	0.6	0	1.8	0.6	1.2
0.8	1.2	0.666667	1.333333	1.363636	1.363636	1.636364	0.545455	0.818182	0.272727	1.428571	0.571429	2	0	0.571429	1.142857	1.142857	1.142857	1.2	1.2	0.8	0.8	0.285714	1.428571	1.428571	0.857143	1	1	1.846154	0.307692	0.923077	0.923077	0.4	1.6	1	1.333333	0.666667	0.666667	1.333333	0	0.461538	2.769231	0.461538	1.846154	0.461538	1.862069	1.034483	0.62069	1.448276	0.413793
0.666667	1.333333	2	0	0	0	2	0	0	4	1.333333	0.666667	0.8	1.2	1.454545	0.727273	1.454545	0.363636	1.333333	1.333333	1.333333	0	0.307692	1.230769	1.538462	0.923077	0	0	1.6	0	0.8	1.6	0.8	1.2	0.545455	0.545455	1.909091	0	2	2.823529	1.058824	0	0.352941	0.705882	1.058824	1	0.5	1.5	0.5	1.5
1.333333	0.666667	2	0	1.2	1.2	0	2.4	1.2	0	1.333333	0.666667	0.333333	1.666667	0.666667	0.666667	0.666667	2	0	2	2	0	0	2.4	0	1.6	1	1	0	1.6	0.8	1.6	0	2	2.25	0.75	0	0.8	1.2	1.2	0	0	3.6	1.2	0	0.666667	1.333333	0.666667	0.666667	1.333333
1	1	0	2	1.5	0	2.25	1.5	0	0.75	0.857143	1.142857	0	2	0.444444	0.888889	0.888889	1.777778	0.571429	0.571429	2	0.857143	0.75	3	0.25	0	0	2	0.571429	2.857143	0.571429	0	0.533333	1.466667	1.8	1.2	0	1.333333	0.666667	0	0	2	2	1.333333	0.666667	0.923077	1.846154	1.846154	0	0
0.8	1.2	1	1	2	2	0	0.666667	0	1.333333	0.5	1.5	1.5	0.5	1.090909	0.727273	0.727273	1.454545	1.333333	1.333333	1.333333	0	0	2	2	0	1.777778	0.222222	1.333333	2	0.666667	0	0	0	0	2.25	0.75	0.8	1.2	0	2.571429	2.571429	0	0	0.857143	1.333333	0.666667	0.666667	2	1.333333
1.4	0.6	0.571429	1.428571	0	2.4	1.2	0	2.4	0	0.8	1.2	2	0	0.923077	0.923077	0.923077	1.230769	0.631579	1.052632	1.052632	1.263158	1.230769	1.846154	0.307692	0.615385	0	2	0.333333	1.333333	1	1.333333	0	0	0.3	0.6	2.1	2	0	1.5	1	0.5	1	2	0	0.705882	1.058824	1.411765	0.705882	1.411765
0	2	2	0	3.6	0	0	1.5	0.6	0.3	0	2	0.222222	1.777778	3	0	0	1	1.2	0.2	0.4	2.2	0	4	0	0	1.076923	0.923077	0	2.666667	0	1.333333	2	0	1.2	1.8	0	0.666667	1.333333	0	0.666667	2.444444	2.888889	0	0	1.333333	0.666667	1.333333	1.333333	0.666667
0	2	0.5	1.5	0.923077	2.307692	0.461538	0.923077	1.384615	0	0	2	0.666667	1.333333	1	0	1	2	0.666667	1.333333	0.666667	1.333333	2.181818	0.727273	0.727273	0.363636	0	2	0	2.181818	1.090909	0.727273	0	2	3	0	0	0	2	0	0	2.571429	0	1.714286	1.714286	0.75	2.25	1.5	1.5	0
0	2	1.333333	0.666667	0.857143	1.714286	0	0	1.714286	1.714286	0.5	1.5	0	2	0.333333	1	0.666667	2	1	0.333333	0.666667	2	2.666667	0	1.333333	0	0.857143	1.142857	1.5	1	1	0.5	1.25	0.75	1.5	0.9	0.6	0.8	1.2	0	0	0.857143	0.857143	3.428571	0.857143	1.846154	0	1.846154	1.846154	0.461538
1.5	0.5	0.666667	1.333333	0	1.636364	0.545455	3.272727	0	0.545455	0	2	0	2	2	0	0	2	1.272727	0.727273	0	2	0	1.714286	1.142857	1.142857	0	2	1.5	1.5	0	1	0.8	1.2	0	3	0	0	0	0	0.461538	3.692308	0.461538	1.384615	0	0.857143	1.714286	1.285714	0.857143	0.857143
0	2	0.6	1.4	0.5	2.5	1	0.5	1.5	0	0.666667	1.333333	2	0	0.266667	1.066667	0.533333	2.133333	0.571429	2.285714	0.857143	0.285714	1.454545	0.363636	2.181818	0	0	2	0.592593	1.333333	1.481481	0.592593	1	1	2	0	1	1.428571	0.571429	0	1.2	1.2	1.2	2.4	0	0.272727	1.909091	1.636364	1.090909	0.545455
2	0	1.428571	0.571429	1.5	1	1.5	0	1	1	0.666667	1.333333	2	0	0	1	1.5	1.5	0	0	4	0	0	0	2.666667	1.333333	1.636364	0.363636	1.714286	0	0.571429	1.714286	1.5	0.5	1.2	0.6	1.2	1.5	0.5	1.2	2	0.4	1.2	1.2	0	0.923077	0	1.384615	0.461538	0.461538
1	1	0.666667	1.333333	0.8	0.8	1.6	0.4	2.4	0	1	1	1	1	0	0	2	2	0.363636	1.454545	1.090909	1.090909	1.666667	1	1.333333	0	1.333333	0.666667	0.5	2.5	0	1	1	1	1.8	0.6	0.6	1.25	0.75	0	2.5	1	1	0.5	1	0.857143	0.857143	0.857143	0.857143	1.714286
1.333333	0.666667	1.428571	0.571429	1.636364	1.090909	1.636364	0.545455	0.545455	0.545455	0	2	0	0	1.263158	0.421053	0.842105	1.473684	0.8	1.6	0.4	1.2	0	0	4	0	0	0	0.421053	0.842105	1.894737	0.842105	0	2	0	0	0	1	1	0	1.333333	3.333333	0	0.666667	0.666667	0.375	1.125	3	0	0.75
0	2	0.4	1.6	0	0	2	4	0	0	0.666667	1.333333	0	0	0.235294	1.764706	1.529412	0.470588	0.666667	0.666667	1	1.666667	0.888889	2.222222	0.888889	0	2	0	0.266667	1.6	1.333333	0.8	0	2	0	2	1	1.5	0.5	0	0	2	0	4	0	0	0.666667	3.333333	0	1
2	0	0.5	1.5	1.714286	0.857143	1.714286	0	0.857143	0.857143	1.333333	0.666667	0.285714	1.714286	4	0	0	0	2.666667	0	0	1.333333	1.6	1.6	0	0.8	0	2	0.8	0.8	0.8	1.6	0.333333	1.666667	2.4	0.6	0	0.666667	1.333333	2	0	0	2	0	2	0.666667	0	0	1.333333	0.666667
1.333333	0.666667	1.333333	0.666667	2	1.5	0.5	2	0	0	0.666667	1.333333	1	1	0	1.333333	0	2.666667	1.142857	0.285714	0.571429	2	1.333333	1.333333	0	1.333333	1.578947	0.421053	0.444444	0.888889	0	2.666667	1.5	0.5	1.5	1	0.5	0	2	0.272727	0.272727	1.909091	2.181818	0.818182	0.545455	1.636364	0.545455	0.545455	2.181818	0.545455
1.333333	0.666667	1.333333	0.666667	0	0	2.571429	0.857143	1.714286	0.857143	1.333333	0.666667	0.714286	1.285714	1.333333	0.666667	0.666667	1.333333	1.333333	1.333333	0	1.333333	0.307692	3.076923	0.307692	0.307692	0	2	0.666667	2	1.333333	0	1	1	1.714286	0.428571	0.857143	0.571429	1.428571	2.571429	0	1.714286	0	0	1.714286	0.923077	0.923077	0.923077	0	0
1.4	0.6	0.5	1.5	3.176471	0.705882	0.705882	0.705882	0.352941	0.352941	0	0	0	0	2.666667	0	0	1.333333	0	1.333333	2.666667	0	1	0.5	0.5	2	1.466667	0.533333	0.666667	0.666667	1.333333	1.333333	0	2	1	1	1	2	0	0.5	1	1.5	1	1	1	1.636364	0	0.545455	2.181818	0
0.857143	1.142857	1	1	0.375	1.5	0.75	0	2.625	0.75	0.333333	1.666667	1.6	0.4	0	1.684211	0.842105	1.473684	0.4	1.2	0.4	2	2	0	2	0	0.666667	1.333333	0.285714	1.428571	1.714286	0.571429	1	1	1.5	1.5	0	1.6	0.4	0	0.666667	0.666667	0	4.666667	0	0.631579	1.578947	1.263158	1.263158	0.315789
0	2	1.5	0.5	3.6	0	0	2.4	0	0	2	0	0	2	0	0	4	0	1.263158	0.421053	0.210526	2.105263	1.333333	0	1.333333	1.333333	1.166667	0.833333	1	1	2	0	1	1	1.5	0	1.5	1.333333	0.666667	0	0	1	3	1.333333	0.666667	1	3	0.5	1	0.5
1.142857	0.857143	1	1	0.461538	0	1.384615	1.384615	0.923077	1.846154	1.142857	0.857143	0.8	1.2	1.090909	1.090909	1.090909	0.727273	0.5	1	2	0.5	2.5	0.5	1	0	1.6	0.4	0.5	2	0.5	1	0	2	0	0	3	1.333333	0.666667	1	3	1	0	1	0	0	1.090909	1.090909	1.636364	1.636364
0.5	1.5	0.5	1.5	0	0.75	0	1.5	1.5	2.25	0.4	1.6	2	0	1.714286	1.142857	0.571429	0.571429	0.285714	1.428571	0.571429	1.714286	0.8	1.066667	1.866667	0.266667	0	2	0.25	2.25	1.25	0.25	0	2	3	0	0	2	0	0	1.2	0	0.6	3	1.2	0.285714	3.142857	1.714286	0.285714	0.571429
0	2	0	2	0	1	0	0	3	2	1.333333	0.666667	0.363636	1.636364	0	0	2	2	0	1.333333	2.666667	0	0.8	1.6	0	1.6	1.5	0.5	0.571429	2.285714	1.142857	0	0	2	0.6	0.6	1.8	2	0	0.75	1.5	0.75	1.125	1.125	0.75	1.090909	0	0.545455	1.090909	1.636364
2	0	1.2	0.8	1.8	1.8	0.6	0	1.2	0.6	2	0	0	0	2	0	0	2	0.5	1	2	0.5	2.285714	1.142857	0.571429	0	1.818182	0.181818	0.666667	1.333333	1.333333	0.666667	0	0	1.285714	1.285714	0.428571	2	0	0.545455	2.727273	0.545455	1.090909	0	1.090909	2.142857	0.857143	0.857143	0	0.428571
0.4	1.6	0.8	1.2	0.571429	0.571429	2.285714	0.571429	0.571429	1.428571	0	0	2	0	0.444444	0	0.888889	2.666667	1.333333	1.333333	1.333333	0	1.818182	1.818182	0.363636	0	0	2	3.272727	0.363636	0	0.363636	0	2	2.285714	0.285714	0.428571	0	2	2.4	0	2.4	1.2	0	0	0	2.4	0	1.2	0
1	1	0.4	1.6	0	1.714286	1.714286	0	1.714286	0.857143	1.2	0.8	1.142857	0.857143	0	2.8	0.4	0.8	0.285714	0.285714	1.142857	2.285714	0.888889	1.333333	1.333333	0.444444	0	2	0.666667	1.333333	0.666667	1.333333	1	1	0	3	0	1.333333	0.666667	0.6	0	0.6	1.2	3	0.6	1.090909	1.090909	1.636364	0	1.090909
1.75	0.25	1.5	0.5	2	0.8	1.2	0.8	0.8	0.4	0.8	1.2	1.6	0.4	0.8	0.8	0.8	1.6	0	0	0	0	0	0.8	2.4	0.8	1.666667	0.333333	2	0	0	2	2	0	0.428571	1.285714	1.285714	0	2	2.181818	1.090909	2.181818	0	0.545455	0	0.428571	0	1.285714	0.857143	0.857143
0.5	1.5	1	1	0.923077	1.384615	0.461538	1.846154	1.384615	0	0	2	1	1	0.235294	1.176471	0.705882	1.882353	0.551724	1.517241	0.275862	1.655172	1.25	1	1.75	0	0	0	0.470588	0.941176	1.882353	0.705882	0.333333	1.666667	3	0	0	1	1	0	0	4	0	2	0	0.62069	1.862069	1.862069	0.413793	0.827586
1.6	0.4	0.5	1.5	2.571429	0.428571	1.714286	0	0.857143	0.428571	2	0	0.571429	1.428571	0	2	2	0	2	0	2	0	0.571429	1.142857	1.142857	1.142857	2	0	1.333333	0	1.333333	1.333333	1.333333	0.666667	0	3	0	1	1	0.6	0.6	1.2	1.8	1.2	0.6	0.75	0.25	1	0	1.5
0	0	1	1	0	0	0	1.5	3.5	1	1	1	1.5	0.5	0	1.333333	0.666667	2	0.666667	1.333333	0.666667	1.333333	0.571429	1.714286	1.714286	0	1	1	1	0.6	1.8	0.6	0.8	1.2	0.75	1.5	0.75	0.857143	1.142857	0	1.090909	1.090909	1.090909	2.727273	0	0.6	1.2	1.8	0.6	0
0.5	1.5	1	1	0.315789	0.631579	0.947368	2.526316	1.578947	0	1	1	2	0	0	0	0	4	0.315789	1.473684	0.842105	1.368421	1.866667	1.333333	0.266667	0.533333	0	2	0.8	2.4	0.32	0.48	0.666667	1.333333	1.8	0.6	0.6	0.666667	1.333333	0	0.6	2.4	0	3	0	0.75	3	1.5	0	0.375
1.333333	0.666667	1.333333	0.666667	1.2	0	1.2	1.2	1.2	1.2	1.333333	0.666667	0	2	2	1	0	1	0.888889	0.888889	0.888889	1.333333	0.8	2.8	0.4	0	2	0	0	2.4	0.8	0.8	0.181818	1.818182	1.384615	1.384615	0.230769	0	0	1.2	0.6	2.4	0.6	0	1.2	1.8	1.2	0	3	0
0.5	1.5	2	0	1.5	1.5	1	0	0.5	1.5	0	2	1.333333	0.666667	0	4	0	0	1.5	1	0.5	1	1.666667	0.666667	0.666667	1	0.4	1.6	0.307692	2.461538	0.923077	0.307692	1.2	0.8	2	0	1	2	0	0	3.428571	0	0.857143	1.714286	0	0.6	3	0	0.6	0
0.923077	1.076923	2	0	3	1	0	1.333333	0.666667	0	0	2	0	0	0	0	0	0	0.615385	0	0.307692	3.076923	0	1	1	2	1.304348	0.695652	0	1.333333	0	2.666667	2	0	0.666667	1	1.333333	0	0	0.5	1.25	1	2	1	0.25	0	1.5	0	4.5	0
0	2	0.666667	1.333333	1.333333	1.333333	1.333333	0.666667	0.666667	0.666667	1.428571	0.571429	0.533333	1.466667	0	0	0	0	0.888889	0	2.222222	0.888889	0.363636	1.454545	1.090909	1.090909	0	2	1.333333	1.333333	1.333333	0	1.2	0.8	2	1	0	2	0	0	2	0	0	0	4	1.2	0	1.2	1.2	1.2
2	0	1	1	0	2	0	0.666667	2.666667	0.666667	0.25	1.75	1.333333	0.666667	1.142857	0.571429	0	2.285714	0.25	1.75	0.75	1.25	0.8	1.6	1.6	0	0	2	0.4	2	1.6	0	1	1	1	2	0	1	1	1.714286	0.857143	0.857143	0	1.714286	0.857143	0.75	2	1	0.75	0.75
0.4	1.6	0	2	1.333333	0	0.666667	2	1.333333	0.666667	0	2	2	0	1	1.25	0.5	1.25	0.444444	2.222222	0	1.333333	0.666667	2	1.333333	0	2	0	1	1.25	0.75	1	1.6	0.4	2.142857	0	0.857143	1	1	0.5	2.5	0.5	1	1	0.5	1.8	1.2	1.2	0	1.8
0	2	0.666667	1.333333	0.461538	2.307692	0.461538	1.384615	0.923077	0.461538	2	0	1	1	2.285714	0	1.142857	0.571429	0.235294	0.705882	1.882353	1.176471	2.333333	1	0.666667	0	1	1	0.8	2.4	0.8	0	0.4	1.6	0.75	0	2.25	0.666667	1.333333	1.333333	0.666667	1.333333	1.333333	0.666667	0.666667	0	1.2	1.2	1.2	1.2
0	2	2	0	0.5	0	1	1	2	1.5	0.666667	1.333333	1	1	0.444444	2.222222	0	1.333333	0	2	2	0	0	4	0	0	1	1	0.8	0.8	0.8	1.6	0	0	1.5	0.5	1	1	1	0.923077	0.923077	0.923077	0.461538	2.307692	0.461538	0	1.5	1.5	1.5	1.5
0.285714	1.714286	0	2	0	2.4	0	2.4	1.2	0	0.5	1.5	1.333333	0.666667	0.8	0.8	1.6	0.8	1.142857	0.571429	1.142857	1.142857	2.857143	0	1.142857	0	0.666667	1.333333	0	2.666667	0	1.333333	0.4	1.6	2	1	0	1.333333	0.666667	0.315789	1.263158	1.578947	0.631579	1.894737	0.315789	2	3	0	0	1
1	1	0.444444	1.555556	1.125	1.125	0.75	1.125	1.5	0.375	0.5	1.5	0	0	0.4	0.4	2	1.2	0.923077	0.307692	1.230769	1.538462	0	0	4	0	1	1	0.2	2.2	0.8	0.8	1.5	0.5	2	1	0	1	1	0	0.5	3	1.5	1	0	1.636364	2.727273	0.545455	1.090909	0
2	0	2	0	0	3.818182	1.090909	1.090909	0	0	0.666667	1.333333	0	0	0	2	0.666667	1.333333	0.5	2.5	1	0	0.857143	0.285714	1.714286	1.142857	2	0	0.705882	1.176471	1.882353	0.235294	0.5	1.5	1.5	0	1.5	1	1	0.75	0	2.25	0	1.5	1.5	1.142857	2.285714	1.142857	0.857143	0
1	1	1.2	0.8	1.5	2.25	0.75	0.75	0.75	0	0	2	0	0	2	1.333333	0	0.666667	3	0	1	0	0	0	2	2	2	0	1.714286	0	0.571429	1.714286	0	0	0	1.5	1.5	2	0	0	3	0.857143	0	1.714286	0.428571	0.8	0.4	2	2	0.4
0.333333	1.666667	1	1	1.2	1.2	0	1.2	1.2	1.2	2	0	0	0	1	0.666667	0	2.333333	1.333333	2.333333	0	0.333333	0.8	0.8	0.8	1.6	1.6	0.4	1.230769	1.230769	0.923077	0.615385	1	1	0	1.5	1.5	0.8	1.2	0.461538	1.384615	0	1.846154	2.307692	0	1.5	0.5	1.5	1	1
0.8	1.2	0	2	0	2	2	0	2	0	0.666667	1.333333	0	0	0.6	1.6	0.8	1	0.4	2.4	0.4	0.8	2.666667	0	0.666667	0.666667	0	0	0.266667	1.066667	1.866667	0.8	0	2	3	0	0	1	1	0	1.714286	0.857143	0	3.428571	0	0.315789	1.894737	1.578947	1.263158	0.947368
1	1	0	2	0.545455	2.181818	0.545455	1.090909	1.090909	0.545455	1	1	1	1	0.941176	2.117647	0.235294	0.705882	0	2.857143	0.571429	0.571429	0.727273	0.727273	1.818182	0.727273	2	0	1.176471	1.411765	1.176471	0.235294	0	2	3	0	0	1.333333	0.666667	0.75	1.5	0.75	0.75	2.25	0	0.444444	0.666667	2.444444	0.444444	1.333333
1	1	1	1	0	0	2.4	0	1.2	2.4	1.090909	0.909091	0.5	1.5	0	0.8	2.4	0.8	1.142857	1.142857	1.142857	0.571429	0.266667	2.933333	0.266667	0.533333	1.333333	0.666667	3	1	0	0	2	0	1.5	1.5	0	0.666667	1.333333	0	0	0	3	0	3	1	0	0.5	0.5	0
0	2	0.4	1.6	0.461538	0.923077	1.384615	1.846154	0.923077	0.461538	1.6	0.4	1	1	0.75	1	0.75	1.5	0.350877	0.912281	0.491228	2.245614	2.117647	0.705882	0.941176	0.235294	0	2	0.8	1.92	0.8	0.48	0.444444	1.555556	0	1.5	1.5	0	2	0	0	3.6	0.6	1.2	0.6	0.413793	2.689655	1.655172	1.241379	0
1.714286	0.285714	1.5	0.5	1.285714	1.714286	0.857143	0.428571	0.428571	1.285714	0	0	0	2	2	0	0	2	0	2	2	0	1	1	1	1	1.466667	0.533333	0.666667	0	2.666667	0.666667	0	0	1	1.5	0.5	2	0	1.090909	1.090909	0.545455	1.636364	0	1.636364	1.090909	0.545455	0.545455	1.636364	0
0	0	0	2	2	0.666667	0.666667	0.666667	2	0	1.142857	0.857143	0.6	1.4	0	0	4	0	0	0	2	2	1.5	1	0	1.5	0.666667	1.333333	0	0	0	4	0	2	2	0	1	0.666667	1.333333	0.375	0	1.125	1.125	1.125	2.25	1.5	0	1.5	0	0
0.666667	1.333333	0	0	1.363636	1.636364	1.636364	0.272727	1.090909	0	0	2	2	0	0.8	0.8	0	2.4	1.230769	0.615385	0.923077	1.230769	1.6	0.8	0.8	0.8	0	0	0.8	1.066667	1.466667	0.666667	0.5	1.5	2.25	0.75	0	0	0	0	0.923077	1.846154	0.923077	1.846154	0.461538	0.75	2.25	1.125	0.75	0.75
0	2	0	2	0.75	2.25	0.75	0.75	0.75	0.75	0.8	1.2	0	0	1	1	0.5	1.5	0.5	2.25	0.25	1	1.6	0.8	0.8	0.8	0	0	0	1.473684	1.894737	0.631579	0.666667	1.333333	1.5	1.5	0	0	2	0	1.285714	2.142857	0.857143	0.428571	1.285714	0	3.12	1.2	1.2	0
1.333333	0.666667	1	1	1.714286	0.857143	1.714286	0	1.714286	0	1	1	0.666667	1.333333	2	0.5	1	0.5	0.8	1.6	0	1.6	2.666667	0.666667	0.666667	0	0	0	0.8	1.6	0.8	0.8	1.2	0.8	2.142857	0.428571	0.428571	0	0	1.2	1.2	1.2	2.4	0	0	1.058824	1.058824	0.705882	1.411765	0
1	1	0.75	1.25	0.857143	0	2.571429	0.857143	0.857143	0.857143	0.666667	1.333333	0	2	0	0	4	0	0.571429	1.142857	1.142857	1.142857	0.363636	0.727273	1.818182	1.090909	0	0	0.8	0.8	0.8	1.6	1.2	0.8	2	1	0	0.571429	1.428571	0.75	0	2.25	0.75	1.5	0.75	4.2	1.2	0.6	0	0
1.5	0.5	2	0	0.666667	1.333333	0.666667	1.333333	2	0	1	1	0	2	0	0.666667	1.333333	2	0	1.333333	1.333333	1.333333	0.571429	1.142857	1.142857	1.142857	1.333333	0.666667	0.727273	0	2.545455	0.727273	1	1	1.2	0.6	1.2	1.5	0.5	0	1.714286	2.571429	0	0.857143	0.857143	0.545455	2.181818	1.090909	0.545455	0.545455
1.6	0.4	0.8	1.2	0.666667	1.333333	1	1	1	1	0.5	1.5	2	0	1.2	1.2	0.8	0.8	0	2.666667	1.333333	0	0.571429	1.142857	2.285714	0	0	2	0.888889	1.777778	1.333333	0	1	1	1.5	1.125	0.375	1.333333	0.666667	0.6	1.8	1.2	0	1.8	0.6	1.142857	0.285714	0.571429	1.142857	1.142857
0	2	1	1	0	5	0	0	0	1	0	0	2	0	1.454545	1.454545	0	1.090909	0	2.666667	0	1.333333	2	0	2	0	2	0	0.307692	0.923077	1.538462	1.230769	2	0	0	0	0	1	1	0	1	2	0	2	1	0	3.75	0.75	0	1.5
1.333333	0.666667	1	1	0.857143	3.428571	0	0.857143	0.857143	0	1	1	1.636364	0.363636	0.137931	2.482759	1.37931	0	1.333333	1.333333	1.333333	0	0	0	0	0	0	2	1.333333	1.333333	0	1.333333	1	1	2	0	1	1.176471	0.823529	2	2	0	0	2	0	0.315789	0.947368	0	0.315789	1.894737
0	2	0	0	1.058824	1.058824	1.411765	1.764706	0.705882	0	0.666667	1.333333	2	0	0	0	0	4	0.909091	0	1.090909	2	0.8	2.133333	0	1.066667	0	0	1.5	2	0.5	0	0.333333	1.666667	0.6	1.2	1.2	2	0	0	0	3	0	1.2	1.8	1	2	0.5	0.5	0
0	2	1.111111	0.888889	0	3	1.2	0.6	1.2	0	0.4	1.6	0	0	1.090909	0.727273	0.363636	1.818182	0.888889	1.777778	0.888889	0.444444	0.888889	0	3.111111	0	2	0	0.48	1.76	1.6	0.16	0.571429	1.428571	0	0	3	1	1	1.333333	2	1.333333	0.666667	0.666667	0	0.6	2.1	2.4	0.3	0.6
1	1	1.333333	0.666667	1.384615	2.307692	1.384615	0	0.461538	0.461538	1.5	0.5	0.25	1.75	0	0	0	4	0	4	0	0	0	2	0.666667	1.333333	1.25	0.75	0	0	1	3	0.5	1.5	1.125	1.125	0.75	1	1	1.2	1.2	1.6	0.4	0.8	0.8	1.5	1.5	0	1.5	0
1.333333	0.666667	1.2	0.8	1.846154	0.461538	0.461538	1.384615	1.384615	0.461538	1	1	1.333333	0.666667	1	0	3	0	0.888889	1.777778	0.444444	0.888889	1.333333	2.666667	0	0	0.666667	1.333333	1.5	0.5	1	1	2	0	0	1.8	1.2	1.25	0.75	0	2.25	0	1.5	1.5	0.75	1.090909	0.545455	1.090909	0.545455	1.090909
0.5	1.5	0	2	1.655172	0.413793	1.241379	1.241379	1.034483	0.413793	0.75	1.25	0.4	1.6	4	0	0	0	1.241379	0.965517	0.827586	0.965517	1.5	1.5	0.166667	0.833333	0.5	1.5	0.333333	2.333333	0.333333	1	0.4	1.6	1.8	0	1.2	0	2	0.545455	0.818182	1.636364	1.090909	0.818182	1.090909	1.090909	3.272727	0	1.090909	0.545455
1	1	0.666667	1.333333	0	1.2	1.2	1.2	2.4	0	0	2	0	2	1	1.4	0.4	1.2	0.444444	1.777778	1.333333	0.444444	1.090909	0.363636	2.545455	0	0	0	0	1.777778	1.777778	0.444444	0	2	3	0	0	1.5	0.5	1.2	1.2	2.4	0	1.2	0	1	1.5	3	0.5	0
0	0	0	2	2	1	2	1	0	0	1.5	0.5	0.266667	1.733333	2	0	0	2	0.432432	0.432432	1.621622	1.513514	1.777778	1.62963	0.444444	0.148148	0	0	0.8	2.133333	0.8	0.266667	0.125	1.875	1.5	1.5	0	2	0	0	0	3	1	0	2	1.714286	3	0.857143	0	0
0	2	0.4	1.6	0	1.384615	0.923077	1.846154	1.846154	0	1	1	0	2	0	0	0.666667	3.333333	0.761905	0.190476	0.571429	2.47619	2.285714	1.142857	0.571429	0	0.5	1.5	0.8	1.333333	0.533333	1.333333	0.571429	1.428571	2	0	1	2	0	0	0	4	0	1	1	1.333333	2	1.333333	0.666667	0
0.666667	1.333333	2	0	3.272727	1.090909	1.636364	0	0	0	0	2	0	2	0	0	0	0	0.8	0.8	1.6	0.8	1.777778	1.777778	0	0.444444	1.666667	0.333333	0	2	2	0	0.571429	1.428571	1	1.5	0.5	0	0	0.666667	1.333333	0.666667	2	0.666667	0.666667	0	0	0	3	0
0.4	1.6	0	2	0.6	1.2	1.2	1.2	0.6	1.2	1	1	1	1	0	0.666667	0.666667	2.666667	0.444444	1.111111	0.888889	1.555556	1.866667	0.8	1.066667	0.266667	0	0	1.333333	1.333333	0.333333	1	0.25	1.75	0	0	0	1	1	1	0	1	0	1	3	0.461538	2.307692	0.923077	0.923077	0
1	1	1	1	0	1.714286	0	2.571429	0.857143	0.857143	0	2	0	0	0.571429	0.857143	0.285714	2.285714	0.888889	1.333333	0.888889	0.888889	3.2	0	0.8	0	0	0	0.5	0.5	2.25	0.75	0	2	1.5	0.75	0.75	0	2	0	1.5	0.75	1.5	1.5	0.75	0	2.526316	0.631579	1.578947	1.263158
0.5	1.5	0.5	1.5	0.4	2	0.8	2	0.8	0	0.666667	1.333333	2	0	0.285714	0.571429	0.285714	2.857143	0.444444	1.777778	1.777778	0	1.454545	1.090909	1.454545	0	0.666667	1.333333	0.96	1.12	1.76	0.16	0.5	1.5	3	0	0	1.333333	0.666667	0	0.75	0.75	0.75	3.75	0	0.75	1.25	2.25	0.75	1
0	2	0	2	0	2.4	1.2	0	2.4	0	1	1	2	0	0.428571	1.714286	0.285714	1.571429	0	2	0	2	1.333333	0.666667	1.333333	0.666667	0	2	1	0.6	2.2	0.2	0	0	0	0	3	1.2	0.8	1	3	1	1	0	0	0	2.857143	0.857143	0.857143	1.142857
0	2	2	0	0	4.285714	1.714286	0	0	0	0	2	2	0	0.380952	1.52381	0.571429	1.52381	0	2	1	1	0	0.666667	2.666667	0.666667	2	0	0.333333	1	2	0.666667	1	1	3	0	0	1	1	0	0	0	0	6	0	0.789474	0.947368	2.210526	0.789474	0.789474
1.333333	0.666667	1.5	0.5	0.6	1.2	2.4	0.6	1.2	0	0	2	0.666667	1.333333	0.5	1.5	2	0	0.5	1.5	1.5	0.5	0.8	1.6	0.8	0.8	1.5	0.5	1.333333	0	2	0.666667	1	1	0	3	0	2	0	0	0	0	4	2	0	1.636364	0	2.181818	0.545455	1.090909
1.333333	0.666667	0.4	1.6	0	2	1	0	3	0	0.5	1.5	0	0	0.363636	1.090909	0.727273	1.818182	0	4	0	0	1.5	1	1	0.5	0	2	0.444444	2.222222	1.333333	0	0.666667	1.333333	0	0	3	1.333333	0.666667	0	0	6	0	0	0	1.5	1.5	1.125	1.125	0
1.5	0.5	0.666667	1.333333	1.8	0.6	1.2	1.2	1.2	0	1.142857	0.857143	0.666667	1.333333	2	0	0	2	0.5	0.625	1	1.875	2.133333	1.066667	0.266667	0.533333	0	2	0	2	0.8	1.2	0.166667	1.833333	1.8	0.6	0.6	2	0	0.315789	0.315789	2.526316	1.263158	0.947368	0.631579	1.5	2.25	0	0	0.75
0	2	0.857143	1.142857	0	1.090909	0.545455	0.545455	2.727273	1.090909	0.5	1.5	2	0	0	2.666667	0	1.333333	0.285714	1.428571	1.428571	0.857143	1.230769	2.461538	0.307692	0	0.666667	1.333333	0.761905	1.333333	1.52381	0.380952	1	1	1.5	0.75	0.75	0.666667	1.333333	0	0	3.428571	0	2.571429	0	1.285714	2.142857	1.714286	0	0.857143
2	0	0	2	0	1.333333	1.333333	2	0.666667	0.666667	0.8	1.2	2	0	1.333333	1.333333	0.666667	0.666667	1	1	2	0	0.666667	2	0.666667	0.666667	0.666667	1.333333	1	0.5	1.5	1	1	1	0	0	0	1	1	0	2.571429	1.714286	0.857143	0.857143	0	0.6	2.4	0	2.4	0
0	2	0	2	0	2.4	0	1.2	2.4	0	0.8	1.2	2	0	0	0	0	4	0.173913	0.695652	0.521739	2.608696	2	0.5	1.5	0	0	0	1.666667	1	0.666667	0.666667	0	2	0	0	0	0	2	0	0	6	0	0	0	2.4	1.2	1.2	1.2	0
0	0	1.5	0.5	0	0	3.789474	0.315789	0.631579	1.263158	0.666667	1.333333	1.5	0.5	0.571429	0	0.571429	2.857143	0	0	1.866667	2.133333	3.157895	0.421053	0.210526	0.210526	1	1	3.428571	0.571429	0	0	1	1	1.5	1	0.5	0	0	0.923077	0	3.692308	0.461538	0.461538	0.461538	0	0	0	0.923077	4.615385
1.333333	0.666667	1	1	0	1.2	0	1.8	2.4	0.6	0	0	2	0	0.888889	1.333333	0.444444	1.333333	0.666667	2.333333	0.333333	0.666667	1	0	2	1	0	0	0.64	1.28	1.6	0.48	0	0	0	0	3	2	0	2	0	0	0	2	2	0.666667	1.333333	2	1.333333	0.666667
0	2	0.615385	1.384615	1.2	2.4	0	1.2	1.2	0	0	2	0	0	0.8	0.8	1.2	1.2	1	1	0.285714	1.714286	2	0	1	1	1	1	0.705882	1.882353	0.941176	0.470588	0.333333	1.666667	3	0	0	0.666667	1.333333	0	0.4	3.2	1.6	0.4	0.4	1.764706	2.117647	1.411765	0.705882	0
0	2	0	0	0	3	0	0	3	0	1	1	0	2	0	0	0	4	0.761905	1.142857	0.761905	1.333333	2	0.666667	0	1.333333	0	2	1.2	1.6	0.4	0.8	1.2	0.8	0	0	0	0	2	0	0	4	0	0	2	1.2	1.6	1.6	1.2	0.4
1.714286	0.285714	2	0	2.181818	2.181818	0.545455	1.090909	0	0	0	2	0	0	4	0	0	0	2.285714	0.571429	1.142857	0	1.777778	1.333333	0.444444	0.444444	1	1	1	1	0	2	1.333333	0.666667	0.25	1.5	1.25	1	1	2.666667	0.333333	0.333333	1.333333	0.666667	0.666667	0	0	0	3	0
1.333333	0.666667	0.571429	1.428571	0	2.571429	0.857143	0	1.714286	0.857143	0.666667	1.333333	0	0	0.695652	1.913043	0.347826	1.043478	0	3	0	1	0.666667	0	3.333333	0	0	2	0.888889	0.444444	2.222222	0.444444	0	2	0	0	0	1.666667	0.333333	0	0.857143	1.714286	1.714286	1.714286	0	0.6	1.2	3	0.6	0.6
0.666667	1.333333	2	0	0.75	0.75	0	0	2.25	2.25	0	2	2	0	0.8	1.6	1.6	0	1.6	0.8	1.6	0	1.333333	1.333333	0.666667	0.666667	2	0	1	0	0	3	0	2	2	1	0	1.333333	0.666667	2.307692	1.384615	0.461538	1.384615	0	0.461538	0	1.5	0	0	3
0.5	1.5	0.4	1.6	0	0	0	1.2	3.6	1.2	0.5	1.5	0	0	0	2.857143	0	1.142857	0	2	0	2	2	1	1	0	0	2	0.75	1.5	1	0.75	0	2	3	0	0	1	1	0	1.5	0	1.5	3	0	1.142857	0.571429	2.571429	0	1.142857
1.666667	0.333333	1.6	0.4	0.923077	2.307692	1.384615	0.461538	0.461538	0.461538	0.333333	1.666667	1	1	0.190476	1.904762	0.571429	1.333333	0	2	2	0	0	4	0	0	2	0	1	1	1	1	0.666667	1.333333	1.5	0.75	0.75	2	0	0.461538	2.769231	1.846154	0.461538	0	0.461538	0.352941	0.705882	1.411765	0.705882	1.764706
1	1	1	1	0.5	1	1.5	1	1	1	1.333333	0.666667	0.666667	1.333333	1.818182	1.454545	0	0.727273	0.666667	2	0	1.333333	0.4	1.6	0.8	1.2	0	2	0	1.6	1.6	0.8	1	1	0	3	0	0.888889	1.111111	1.2	2.4	1.2	0	1.2	0	0	0.857143	0	1.714286	2.571429
0	2	0.666667	1.333333	0	1	0	0	4	1	0.4	1.6	2	0	0.8	1.6	0	1.6	0.4	2.4	0.4	0.8	2.5	0.5	1	0	0	0	1.714286	1.142857	0.857143	0.285714	0	2	0	0	0	2	0	0	0	2	0	4	0	2	2	2	0	0
1.75	0.25	1.333333	0.666667	3.545455	0.272727	0.545455	0.272727	0.818182	0.545455	0.666667	1.333333	2	0	0.8	0.8	0.8	1.6	4	0	0	0	1	0	1	2	1.384615	0.615385	2	0.666667	0.666667	0.666667	1	1	0.923077	0.692308	1.384615	1.5	0.5	0.24	1.68	1.2	1.68	0.72	0.48	3.6	0	0	2.4	0
0	2	0	2	0.75	0.75	0.75	0	3	0.75	1.6	0.4	1.428571	0.571429	0.888889	0.444444	0	2.666667	0.571429	1.714286	0	1.714286	1.454545	1.090909	1.090909	0.363636	1	1	1.333333	2.222222	0	0.444444	0.666667	1.333333	1.8	0.6	0.6	1	1	0.333333	0.333333	0	1	2.666667	1.666667	1.2	1.2	0	1.2	0
1.333333	0.666667	1.5	0.5	2	0	0	2	0	2	2	0	0	2	0.6	1.2	1.8	0.4	0.666667	1	0.666667	1.666667	0.666667	1.333333	2	0	1	1	1.2	0.8	0.4	1.6	1.6	0.4	1.125	1.125	0.75	2	0	0.5	2.5	0	1.5	1	0.5	0	1.6	0.8	1.2	0.4
1.666667	0.333333	1.428571	0.571429	0.923077	0.923077	0.923077	0	2.307692	0.923077	0.5	1.5	1.5	0.5	0	0	0	4	0	2.666667	1.333333	0	1.5	0.5	1	1	1.714286	0.285714	1.142857	0.571429	1.142857	1.142857	2	0	0	1	2	1.666667	0.333333	1.714286	3	0.428571	0.428571	0	0.428571	1.333333	0	0.666667	0.666667	0
0	2	0.363636	1.636364	0.666667	2.666667	1.333333	0	0.666667	0.666667	0	0	2	0	0.363636	0.363636	1.454545	1.818182	0	3.5	0.5	0	0.888889	0	3.111111	0	0	2	1.230769	0.923077	0.923077	0.923077	1.5	0.5	3	0	0	1.5	0.5	0	1.5	0.75	0	3	0.75	0	3.6	1.2	0	1.2
1.666667	0.333333	2	0	0.666667	1.333333	0	0	2	2	0.333333	1.666667	1.5	0.5	0.8	0.8	0.8	1.6	0	2	1	1	1.333333	0	2.666667	0	1.4	0.6	1.6	0	1.6	0.8	0	2	0.6	1.2	1.2	1.333333	0.666667	1.5	2.25	1.5	0	0	0.75	0	1	1	1.5	1
0.857143	1.142857	1.25	0.75	0	3	0	2	0	1	0	2	0	2	0	0.5	1.5	2	0.5	1.5	0.5	1.5	0	0	4	0	2	0	1.2	2	0	0.8	0.666667	1.333333	2	0.5	0.5	1.333333	0.666667	1	2	0	0.5	2	0.5	3	0.6	0.6	1.2	0
0	0	0.666667	1.333333	0	1	1	3	1	0	1.333333	0.666667	0	0	0	0	0	4	0.5	0.75	0.75	2	2	0.8	0.8	0.4	0	0	0.533333	1.333333	1.333333	0.8	0.2	1.8	0	3	0	1	1	0.75	0	2.25	0	0.75	2.25	0.75	3.75	0.75	0.375	0.375
1	1	1	1	1.2	0	2.4	1.2	1.2	0	0	2	2	0	0.347826	1.913043	0.521739	1.217391	0	3	1	0	0	0	4	0	0	0	1	0.5	1.5	1	1	1	2	1	0	1.5	0.5	0	2.4	0	1.2	2.4	0	0.352941	0.705882	3.529412	0	1.058824
2	0	2	0	3.75	1.5	0	0	0	0.75	0	0	2	0	1.333333	1.333333	0	1.333333	0	2.4	0.8	0.8	2.285714	1.142857	0	0.571429	1.454545	0.545455	0.571429	1.714286	0.571429	1.142857	1.2	0.8	0	3	0	2	0	0.8	1.2	0.4	0.8	0.8	2	0	0	0	1	1
0.285714	1.714286	0	2	2.181818	2.181818	0	1.090909	0.545455	0	1.428571	0.571429	0.736842	1.263158	0.666667	1	1	1.333333	2	0.666667	0.666667	0.666667	1	1	1	1	0.5	1.5	0.727273	1.090909	0.727273	1.454545	1	1	2.25	0.75	0	0.5	1.5	0.923077	0.923077	0.923077	0.923077	1.384615	0.923077	0.333333	0.333333	1.333333	1.333333	0.333333
0	2	0.8	1.2	0.461538	0.923077	2.307692	0.923077	0.923077	0.461538	0.285714	1.714286	0	2	0.571429	0	1.142857	2.285714	0.666667	2	1.333333	0	0	4	0	0	2	0	0.727273	1.090909	1.454545	0.727273	0.666667	1.333333	0	0	0	2	0	0	0	2	4	0	0	0.571429	0.857143	1.714286	1.142857	0.857143
0.666667	1.333333	1	1	1.5	0.75	0	0	0.75	3	1.5	0.5	0.5	1.5	2	1	1	0	0	1	1	2	0.888889	3.111111	0	0	0	0	1.333333	0	1.333333	1.333333	2	0	0.75	2.25	0	0.8	1.2	2	2	1	0	1	0	0	1.2	0	0	0
0	2	0	0	0.461538	1.846154	1.384615	2.307692	0	0	1	1	2	0	0.363636	1.090909	0.363636	2.181818	0.333333	2	0.166667	1.5	2	1.142857	0.571429	0.285714	0	0	0.8	2	1.2	0	0.571429	1.428571	0	0	0	0	0	0	3	0	0	3	0	0.9	2.1	2.7	0.3	0
1	1	1	1	1.333333	0	0.666667	0.666667	1.333333	2	0.857143	1.142857	0.666667	1.333333	1.333333	0	1.333333	1.333333	0	0	4	0	0.923077	1.230769	1.230769	0.615385	0	2	1	1	0.5	1.5	0.5	1.5	0.6	1.2	1.2	0	2	2	1.333333	0	0.666667	0.666667	1.333333	2	0	0.666667	0	0
2	0	2	0	0	0	0	0	0	6	2	0	0.5	1.5	0.666667	1.333333	1.333333	0.666667	0	0	4	0	0	0	0	4	2	0	4	0	0	0	0	0	0.375	1.5	1.125	1.333333	0.666667	3.6	1.8	0	0.6	0	0	0.857143	0	0.857143	0	0.857143
0	2	1	1	0	2.625	0	1.5	1.5	0.375	0	2	2	0	1.037037	1.481481	0.296296	1.185185	0.5	2	0.5	1	0.8	0	2.4	0.8	0	0	0.533333	1.066667	1.866667	0.533333	0.666667	1.333333	0	1.5	1.5	2	0	0	0	0	0	6	0	0.648649	1.459459	2.27027	0.972973	0.486486
0.285714	1.714286	1.2	0.8	0.333333	1	0	0.666667	3	1	1	1	2	0	0.333333	1	0	2.666667	0.235294	1.411765	0.941176	1.411765	1.142857	1.142857	1.714286	0	2	0	0.571429	1.714286	1.333333	0.380952	0	2	0	0	0	2	0	0	1.2	3.6	1.2	0	0	1.565217	1.826087	0.521739	0.521739	1.043478
0.5	1.5	1	1	3.230769	0.923077	1.384615	0	0.461538	0	1.666667	0.333333	0	2	0	0	0	0	0.727273	0.727273	1.090909	1.454545	2.285714	0.571429	0.571429	0.571429	2	0	0	2.666667	0	1.333333	0.5	1.5	3	0	0	0.666667	1.333333	0.545455	0	3.272727	1.090909	0.545455	0.545455	2.5	1	0	1.5	0.5
0.666667	1.333333	0.333333	1.666667	0	2	0	0	3.333333	0.666667	0.888889	1.111111	0.8	1.2	0	0.96	1.6	1.44	0	1.833333	0.833333	1.333333	1.25	1	1.5	0.25	0	0	0.774194	1.548387	1.677419	0	0.5	1.5	3	0	0	1.2	0.8	0	0	6	0	0	0	0.967742	1.548387	1.935484	0.774194	0.387097
2	0	0.571429	1.428571	2	1	0	0	3	0	1.5	0.5	0.8	1.2	2.666667	0	1.333333	0	0	2	0	2	0.4	2	1.2	0.4	0	0	0.5	1	1	1.5	0	2	0	1.5	1.5	0.5	1.5	0.545455	0.545455	1.090909	1.636364	0	2.181818	1.6	0	0.8	0	1.2
0.666667	1.333333	0.25	1.75	0	2	0	2	2	0	1	1	0	2	0	1.142857	0.571429	2.285714	0.413793	0.965517	0.827586	1.793103	2	0	1.777778	0.222222	0	2	0.941176	1.176471	1.176471	0.705882	0.333333	1.666667	3	0	0	0.666667	1.333333	0	0.75	3	0	2.25	0	0.375	2.625	1.5	1.5	0
0	0	0	0	0.545455	0.545455	1.090909	1.636364	2.181818	0	1.2	0.8	0.666667	1.333333	0	0	4	0	0.444444	0.444444	2.222222	0.888889	1.263158	1.684211	0.631579	0.421053	0	2	4	0	0	0	0.363636	1.636364	0.6	1.8	0.6	0	2	0	0	0	1.2	1.2	3.6	2.571429	0	0	0.857143	0.857143
0	2	1	1	0	0	1.2	1.2	2.4	1.2	0.8	1.2	1.333333	0.666667	0.571429	1.714286	0	1.714286	0.307692	2.461538	0.307692	0.923077	3.2	0	0.8	0	1	1	0.235294	1.411765	1.411765	0.941176	0	2	3	0	0	0.666667	1.333333	0	0.461538	1.846154	0.923077	2.769231	0	1.411765	2.823529	1.058824	0.705882	0
0	2	2	0	2.25	0.75	1.5	0	0.75	0.75	1	1	1	1	0.666667	1.333333	0.666667	1.333333	1.333333	0	2.666667	0	2	1	0	1	1.6	0.4	1.333333	1.333333	0	1.333333	1.5	0.5	0.6	1.2	1.2	0	2	1.714286	1.714286	0	0.857143	0.857143	0.857143	0	0	0.6	1.2	1.2
1.5	0.5	1.428571	0.571429	0.857143	1.285714	1.714286	0.857143	0.428571	0.857143	2	0	2	0	1	0	0	3	0	1.333333	0.888889	1.777778	1	1	0.5	1.5	1.25	0.75	0.8	0.8	0.8	1.6	0	0	2.25	0.375	0.375	2	0	0	0	2	1.5	2	0.5	0.923077	1.846154	0.923077	0.461538	0
2	0	1.6	0.4	1.5	1.5	1.5	1	0.5	0	0	0	0	2	2	0	0	2	0	2	2	0	1	1.5	1	0.5	1.714286	0.285714	1.6	0	1.6	0.8	0	0	0.9	1.5	0.6	2	0	2.142857	0.857143	0.857143	0.428571	0.857143	0.857143	1.2	0	1.2	1.2	0
2	0	1.333333	0.666667	3.6	1.2	0	0	0	1.2	1	1	0.25	1.75	0	4	0	0	0	1.333333	0	2.666667	0.571429	2.571429	0.285714	0.571429	2	0	0	1.333333	0	2.666667	0.4	1.6	0.5	2	0.5	1.5	0.5	1.2	0	1.2	1.2	0	2.4	0	3	1	0	0
1.111111	0.888889	0	2	1.2	1.2	0.8	0	2.8	0	0.6	1.4	2	0	0.363636	0	0.727273	2.909091	1.333333	1.333333	1.333333	0	1.333333	0.666667	0.666667	1.333333	2	0	1.777778	0.888889	0.888889	0.444444	1.75	0.25	2.678571	0.214286	0.107143	0	2	0.857143	1.714286	0.857143	0	2.571429	0	1.714286	1.285714	2.571429	0.428571	0
0	2	0	2	2	1.333333	1.333333	0	0.666667	0.666667	1.333333	0.666667	1	1	0	0	2	2	1.714286	0	1.714286	0.571429	0.888889	2.222222	0.444444	0.444444	1.333333	0.666667	0.571429	1.714286	0.571429	1.142857	1	1	1	2	0	1.333333	0.666667	0.666667	0	1.333333	2	2	0	3.333333	0.666667	0.666667	1.333333	0
0	2	0	2	0	0.666667	0	0	4.666667	0.666667	0.5	1.5	0.666667	1.333333	0.333333	0	1	2.666667	0.181818	1.272727	0.727273	1.818182	3.272727	0	0.727273	0	0	2	1.090909	2.363636	0.545455	0	0	2	0	0	0	0	2	0	0	2	0	2	2	1.363636	2.727273	1.363636	0.272727	0.272727
0	2	2	0	1	1.5	1.5	0	0.5	1.5	1.333333	0.666667	0	2	0	0	2	2	0.444444	1.333333	1.333333	0.888889	1.142857	1.142857	1.142857	0.571429	0	2	0.666667	0	3.333333	0	2	0	2	1	0	2	0	0	0.75	2.25	1.5	1.5	0	1	1	2	0.5	0
0.5	1.5	1	1	0.857143	1.714286	2.571429	0	0	0.857143	1.5	0.5	0	2	0	0	0	4	0	1.333333	1.777778	0.888889	0.705882	2.352941	0.470588	0.470588	2	0	1.333333	0	1.333333	1.333333	1.090909	0.909091	1	1.666667	0.333333	2	0	0	0	0	0	6	0	2	1.333333	0	0.666667	1.333333
1.6	0.4	2	0	3.2	1.6	0.8	0.4	0	0	0	2	1.333333	0.666667	0.5	2	0.5	1	0	1.333333	2.666667	0	1.6	1.6	0	0.8	1.75	0.25	1.142857	0.571429	0.571429	1.714286	0	0	1.285714	0.857143	0.857143	2	0	0.6	1.8	0.6	0.6	1.8	0.6	1	1	0	2	2
0.666667	1.333333	0.5	1.5	0	1.5	0.75	1.5	0	2.25	0.666667	1.333333	0.5	1.5	0	0	4	0	0	0	0	4	0.5	2	1.5	0	0	2	1.6	0	1.6	0.8	1	1	0.75	2.25	0	0.75	1.25	1.2	1.2	2.4	0	0	1.2	2	1.333333	0	0	0
0.666667	1.333333	1	1	0.6	1.2	0	0	3.6	0.6	0.4	1.6	0.5	1.5	0	1.714286	0.571429	1.714286	0.4	1.2	2	0.4	0.571429	2	1.428571	0	0	2	1.2	0.8	1.6	0.4	0.6	1.4	0	0	0	1.2	0.8	0	1	1	0	2	2	1.5	1	0	0.5	1
0	2	0.666667	1.333333	0.461538	0.923077	0.923077	0.461538	1.384615	1.846154	2	0	1.142857	0.857143	0.5	0	2	1.5	0	0.727273	2.909091	0.363636	1.333333	0	2.666667	0	0	0	0.4	1.6	2	0	2	0	0.666667	2	0.333333	0.857143	1.142857	3	0	3	0	0	0	0.333333	0.666667	1	0	1.666667
0	2	0	2	0.857143	1.714286	1.714286	0.857143	0	0.857143	0.6	1.4	2	0	0	1.6	0.8	1.6	1.454545	0.363636	1.090909	1.090909	1.333333	2	0.222222	0.444444	0	0	1.333333	1	1	0.666667	0.8	1.2	3	0	0	2	0	0	0	3.75	0.75	0	1.5	0.666667	1.333333	0.666667	0.666667	1.333333
0	2	1.333333	0.666667	0	3	0.6	0	0.6	1.8	0	2	1	1	1.333333	1.777778	0.666667	0.222222	1	2	0	1	2	1	1	0	0	2	0.8	0	2.4	0.8	0	0	0	0	0	1.5	0.5	0.857143	2.571429	0	0	2.571429	0	0	1.333333	2.666667	1.333333	0.666667
1.285714	0.714286	1.333333	0.666667	0.5	1.5	0.5	0.5	0	3	0.666667	1.333333	1.5	0.5	2.5	0	1.5	0	0	0	2.666667	1.333333	0	1	1	2	1.5	0.5	1.142857	1.142857	1.142857	0.571429	0	2	3	0	0	1.5	0.5	1.2	1.2	1.2	0	2.4	0	0.6	0	0.6	1.8	1.2
1	1	0.857143	1.142857	0.75	0.75	0.75	1.5	0.75	1.5	0	2	0.153846	1.846154	1.333333	0.666667	0.666667	1.333333	0	1.333333	1.333333	1.333333	0.8	0.8	1.6	0.8	0	2	0.888889	0.444444	0.444444	2.222222	1	1	0.75	1.5	0.75	0.666667	1.333333	1.5	0.5	2	1.5	0.5	0	0.857143	1.428571	1.428571	0.571429	0.285714
1.333333	0.666667	1.333333	0.666667	2.142857	0	0.428571	2.571429	0.428571	0.428571	0	2	0	0	0	0	0	4	0	1.454545	0	2.545455	1.333333	0.666667	0	2	1.555556	0.444444	0	2	0.5	1.5	1	1	2.4	0.6	0	2	0	0	0.666667	2	1.333333	1.333333	0.666667	2	2	0	0	0
0.5	1.5	1.5	0.5	0	1.384615	0.461538	0.923077	1.846154	1.384615	2	0	0	2	4	0	0	0	0	0	2	2	0	2.4	0.8	0.8	0	2	2.4	0.8	0	0.8	0.666667	1.333333	2.4	0.6	0	1.333333	0.666667	1.2	1.2	2.4	0	1.2	0	0.666667	0.666667	0	0.666667	0
2	0	1.5	0.5	1.5	0	1.5	0	1.5	1.5	2	0	0.153846	1.846154	0	0	0	0	4	0	0	0	0.5	1.5	0.5	1.5	2	0	0	0	0	4	1	1	0.25	1.5	1.25	0	2	2	0	1	0	1	2	0	0	0	0	0
2	0	0	2	0	0	1.714286	0.857143	2.571429	0.857143	1.333333	0.666667	0.222222	1.777778	2.4	1.6	0	0	1.333333	0	2.666667	0	0.571429	1.714286	0.571429	1.142857	0	2	3.333333	0	0	0.666667	0.4	1.6	2	0	1	0.666667	1.333333	2	0	0	0	0	4	1	0	1	1	0
1	1	0.666667	1.333333	0	0.923077	0.923077	1.846154	2.307692	0	0.666667	1.333333	0	0	0	0.5	1.5	2	0.727273	0.909091	0.727273	1.636364	1.6	1.6	0.8	0	0.666667	1.333333	0.571429	1.428571	1.428571	0.571429	0.4	1.6	2.4	0.6	0	1.333333	0.666667	0	0.545455	2.181818	1.090909	1.636364	0.545455	0	3	1.875	0.375	0.375
0.8	1.2	1	1	0.923077	1.384615	1.384615	0	1.384615	0.923077	2	0	0	2	0	2	2	0	0.307692	1.230769	1.230769	1.230769	0.5	1.5	1.5	0.5	2	0	0.888889	0.888889	0.888889	1.333333	0.5	1.5	3	0	0	0	2	0.75	0.75	1.5	0.75	1.5	0.75	0.857143	3.857143	0.428571	0	0.857143
2	0	1.2	0.8	0	0	0	1.5	1.5	3	1	1	0.888889	1.111111	2	0	0.666667	1.333333	0	1	2	1	0.5	2	1.5	0	0	0	0	0	0	0	0	2	0.75	1.5	0.75	0	2	3.6	0	1.2	1.2	0	0	1.2	0.6	0.6	1.2	1.2
2	0	0	2	1.5	3	1.5	0	0	0	0.5	1.5	0	2	1	2	1	0	0	0	3	1	1.333333	1.333333	0	1.333333	2	0	2	1	1	0	2	0	0	0.75	2.25	0.666667	1.333333	3.6	1.2	0	0	0	1.2	0	0	0.75	0.75	0.75
1.555556	0.444444	1.333333	0.666667	0	0	6	0	0	0	0	2	2	0	1.142857	2.285714	0.285714	0.285714	0	0	4	0	0	2	2	0	1.5	0.5	0	0	0.8	3.2	0	0	1	1	1	2	0	0	4.2	0.6	0	0.6	0.6	1.090909	0	1.090909	1.090909	1.636364
0.666667	1.333333	0	2	2	0.666667	1.333333	1.333333	0	0.666667	0	2	0.153846	1.846154	1	1	1	1	0	2.222222	0.888889	0.888889	1.5	1.5	0.5	0.5	0	2	0.666667	2	0.666667	0.666667	0.666667	1.333333	1.5	0.5	1	1.4	0.6	0.857143	0	2.571429	0.857143	1.714286	0	0.545455	0	1.090909	0	1.090909
2	0	1	1	1.6	1.2	1.6	0.4	0	1.2	2	0	0.266667	1.733333	2	0	0	2	0	2.666667	0	1.333333	0.235294	2.352941	0.705882	0.705882	0	0	0	1.333333	0.666667	2	0.857143	1.142857	1.285714	1.5	0.214286	0	2	0.5	0	1.5	2	1	1	2.5	1.5	1	0.5	0
1.538462	0.461538	1	1	0.947368	2.210526	0.947368	0.631579	0.631579	0.631579	0	2	0	0	0.8	1.6	0.8	0.8	1	0	3	0	0.666667	0	2.666667	0.666667	1.333333	0.666667	0.363636	1.090909	1.454545	1.090909	2	0	1	1	1	0	0	1.285714	1.285714	1.285714	0	0.857143	1.285714	1.125	1.125	0.75	1.5	1.125
1	1	0	2	0	1.5	0.75	2.25	0.75	0.75	1.142857	0.857143	1	1	1.090909	1.090909	0.363636	1.454545	1.428571	0.857143	0.857143	0.857143	1.5	1	1.5	0	0	2	0.727273	0.727273	1.454545	1.090909	0	2	2.25	0	0.75	1	1	0.666667	1.333333	2	0	2	0	0.857143	2.571429	2.571429	0	0
1.333333	0.666667	1.333333	0.666667	0.5	2.5	1	0	2	0	0	0	2	0	0.173913	2.608696	0.173913	1.043478	0	4	0	0	0	0	2.666667	1.333333	0	2	0.571429	0.571429	2.571429	0.285714	0	0	2	1	0	2	0	6	0	0	0	0	0	1.25	0.25	2	0.25	2
0	2	1	1	1.714286	0	1.714286	0.857143	0	1.714286	0	0	0.5	1.5	2	0	2	0	0	0	3	1	1	3	0	0	0	2	1.6	1.333333	0.533333	0.533333	2	0	1.5	0.5	1	0	0	1.5	1.5	0	0	0	3	3	0	2	0	0
0	2	0.8	1.2	1.2	1.2	1.2	0.8	1.2	0.4	0	2	2	0	1.333333	0.888889	0	1.777778	0	2	1.333333	0.666667	0.666667	2.666667	0.333333	0.333333	0	0	0.444444	2.666667	0.444444	0.444444	1	1	2	0	1	2	0	0.5	0.5	1.5	1	2.5	0	0	0	0	1	2.5
0	0	1.333333	0.666667	0.666667	2	1.333333	1.333333	0.666667	0	2	0	0	2	0.727273	0.727273	0.363636	2.181818	0.615385	1.230769	0.307692	1.846154	0.8	0	3.2	0	0	2	0.4	1.2	1.2	1.2	0.666667	1.333333	1.5	1.5	0	2	0	0	1.5	0	0	1.5	3	0.947368	1.578947	1.263158	0.947368	0.947368
0.6	1.4	0.8	1.2	1	2	2	0	1	0	2	0	0	2	1	1.5	1	0.5	1.6	0.8	0	1.6	0	1	1	2	2	0	1	0.5	2.5	0	1	1	0	1.5	1.5	1.428571	0.571429	3	2	0	0	1	0	1.333333	1.333333	1.333333	0	0.666667
2	0	0	0	0	0	1.636364	3.272727	0.545455	0.545455	0	2	0.285714	1.714286	1.333333	1.333333	1.333333	0	2.352941	0	0.470588	1.176471	2.4	0	0.8	0.8	1.333333	0.666667	2	2	0	0	1.333333	0.666667	0.375	1.5	1.125	0	2	1.777778	1.333333	0.444444	2.444444	0	0	0	2	0	0	4
1.333333	0.666667	2	0	0.428571	2.142857	0.857143	0	0.857143	1.714286	1	1	2	0	1	0	0	3	2	2	0	0	0.8	1.6	0.8	0.8	2	0	1.333333	0	1.333333	1.333333	2	0	0	1.5	1.5	2	0	1.8	1.2	0.6	0.6	0	1.8	0.6	1.2	1.8	0.6	0.6
0	2	0.666667	1.333333	0.75	1.5	0	2.25	1.5	0	1.333333	0.666667	0	2	1.333333	0	1.333333	1.333333	0.444444	0.444444	1.777778	1.333333	0.307692	2.153846	1.538462	0	0	2	0.857143	1.142857	1.714286	0.285714	1	1	0	0	0	2	0	0	0	3	0.75	2.25	0	1.8	1.2	2.4	0	0
0	0	0	2	2	0	0	0	2	2	1	1	0.9	1.1	0	1.333333	2	0.666667	2	2	0	0	0.8	2.4	0	0.8	0	0	3	0	0	1	1.6	0.4	1.5	1.5	0	0.444444	1.555556	0	0	0	0	0	6	1.058824	0	0.705882	0	1.764706
0.8	1.2	1	1	1.2	1.2	1.2	1.8	0	0.6	1.428571	0.571429	0	2	0.5	1.5	0	2	0.533333	0.533333	1.333333	1.6	1.538462	0.923077	0.307692	1.230769	1.5	0.5	1.333333	0.888889	0.888889	0.888889	0.857143	1.142857	1.5	0	1.5	2	0	0.857143	0.857143	2.142857	0.857143	1.285714	0	1.333333	1.333333	0.666667	0	0.666667
1	1	1	1	0	0.857143	0	0.857143	4.285714	0	1.333333	0.666667	0	0	0.48	2.4	0.8	0.32	0	4	0	0	0	1.333333	2.666667	0	0	0	1.142857	0	2.857143	0	1	1	3	0	0	1.666667	0.333333	0	2.571429	0	0	3.428571	0	0.666667	0.666667	3.333333	0.666667	0.666667
1.333333	0.666667	1.428571	0.571429	0.5	1	1	1.5	1	1	0.4	1.6	1	1	1.714286	2.285714	0	0	0.444444	1.777778	0	1.777778	1.142857	0	1.142857	1.714286	1.333333	0.666667	0.5	0	3	0.5	1	1	1.875	0.375	0.75	1.333333	0.666667	0.75	0.75	1.5	1.5	0.75	0.75	0.666667	0.666667	3.333333	0.666667	0
1	1	0	2	0	0	0	3	1.5	1.5	0.8	1.2	1	1	0	0	0	0	0	1	1.166667	1.833333	1.647059	1.411765	0.941176	0	0	0	0	2.666667	0.666667	0.666667	0	2	0	0	0	2	0	0	0	3	0	3	0	0.75	3	0.75	0	0.75
0.333333	1.666667	0	2	0.75	1.5	2.25	0	1.5	0	0	2	2	0	2	0	2	0	0.8	2	0	1.2	0.363636	1.090909	1.454545	1.090909	0	0	1.142857	1.428571	1.142857	0.285714	0.571429	1.428571	0	0	0	2	0	0	2	2	0	2	0	1.333333	2	1.333333	0.666667	0.666667
2	0	0.666667	1.333333	0.857143	0.857143	0.857143	0	2.571429	0.857143	1.777778	0.222222	0.222222	1.777778	0	2	0	2	1.333333	1.333333	0.666667	0.666667	0.190476	3.047619	0.380952	0.380952	0	0	0.666667	1.333333	1.333333	0.666667	0.363636	1.636364	2.4	0.6	0	0.666667	1.333333	0.857143	0	1.714286	0	0	3.428571	3	1	0	0	0
2	0	0	0	0	6	0	0	0	0	0	0	1	1	0	3.066667	0.933333	0	0	0	0	0	0	0	0	0	1.4	0.6	0	0	4	0	0	0	1	1	1	1.333333	0.666667	3	0	0	0	3	0	0	0	0.857143	0	2.571429
0	2	0	0	0	0	0	0	6	0	1.5	0.5	1	1	0.285714	2	0.857143	0.857143	0	0.571429	0.428571	3	2.857143	0.571429	0.571429	0	0	0	0.5	3	0.5	0	0.5	1.5	1.5	1.5	0	0	0	1.2	0	2.4	0	1.2	1.2	0.428571	1.714286	2.142857	0.428571	0.857143
0	2	0.285714	1.714286	1.2	1.2	0	1.2	2.4	0	1	1	0.666667	1.333333	0	0	3	1	0.333333	1.666667	1	1	1.714286	2	0.285714	0	0	0	0	1.333333	2.666667	0	0.571429	1.428571	0.75	1.5	0.75	0.909091	1.090909	1.5	0	1.5	0	1.5	1.5	2.842105	0.947368	0.631579	0.315789	0
1.428571	0.571429	1.2	0.8	1.090909	1.090909	0.545455	0.545455	1.636364	1.090909	0	0	2	0	1.333333	2.666667	0	0	3	1	0	0	0	1.6	0.8	1.6	1.833333	0.166667	0	0.4	2.4	1.2	0	2	0.75	1.5	0.75	2	0	1.2	2.4	0	1.2	0	1.2	1.384615	0.461538	0.923077	0.923077	0.923077
0	2	0.571429	1.428571	0.5	1	1	1.5	2	0	1.454545	0.545455	1.2	0.8	0	0.666667	2	1.333333	0.444444	0.666667	1.111111	1.777778	1.185185	1.62963	0.888889	0.296296	0	2	1.454545	1.818182	0.363636	0.363636	0.533333	1.466667	0.857143	1.285714	0.857143	0.4	1.6	1	0.5	3	0.5	0.5	0.5	1.636364	1.636364	1.090909	0.545455	0.545455
1.428571	0.571429	1	1	1	1.5	1	1	1	0.5	0.5	1.5	2	0	1.333333	0	1.333333	1.333333	0	4	0	0	0	2.4	0.8	0.8	2	0	0	0	1	3	1	1	0.75	0	2.25	1	1	0	4.2	0.6	0.6	0.6	0	1.285714	0	1.285714	0.857143	0.857143
0	2	0	2	0.666667	0	1.333333	2	1.333333	0.666667	0	0	1	1	1	0.5	0.5	2	0.285714	1.714286	0.285714	1.714286	2.333333	0.333333	0.666667	0.666667	0	0	0.666667	2	1	0.333333	0.666667	1.333333	1	2	0	0	2	0	0.75	1.5	0.75	2.25	0.75	1.846154	2.769231	0.923077	0.461538	0
1	1	1.5	0.5	1.5	0.75	0.75	0.75	1.5	0.75	0.4	1.6	0.666667	1.333333	1.75	1	0.75	0.5	0	1.5	0.5	2	1	0.5	1	1.5	0.5	1.5	1.333333	0.444444	0.888889	1.333333	0	2	1.2	1.2	0.6	1.333333	0.666667	0.6	0.6	0.6	1.2	3	0	0.6	0.6	0.6	1.8	1.2
0	2	0	2	3.157895	0.631579	0	2.210526	0	0	1	1	0	2	0	4	0	0	1.5	0.25	0	2.25	0	0.666667	0.666667	2.666667	0.727273	1.272727	0	1.333333	1.333333	1.333333	0.8	1.2	1.8	0.6	0.6	0	2	0.214286	0	4.285714	1.5	0	0	0.75	0.75	0	1.5	2.25
0.666667	1.333333	1.5	0.5	0.857143	2.571429	0	0.857143	1.714286	0	0	2	2	0	0.285714	1.142857	0.857143	1.714286	1.142857	1.52381	0.571429	0.761905	0.666667	0.666667	2.666667	0	0	2	0.2	1.2	2.4	0.2	1	1	2.4	0	0.6	2	0	0	1.5	0.75	0	3	0.75	0.444444	0.888889	4	0.444444	0.222222
0.571429	1.428571	0.727273	1.272727	0	0.6	0.6	1.2	3	0.6	0.25	1.75	1.6	0.4	0.166667	1.666667	0.5	1.666667	0	2.4	0.8	0.8	1.777778	1.333333	0.444444	0.444444	0	0	0.285714	0.571429	2.285714	0.857143	0	2	0	2	1	1.6	0.4	0	0	0	0	6	0	1.5	1	2	0.5	1
1.142857	0.857143	0.4	1.6	2.25	0	1.5	0.75	0.75	0.75	1.142857	0.857143	0.285714	1.714286	0.571429	2.285714	0.571429	0.571429	0.666667	0.666667	2	0.666667	0.307692	1.846154	1.230769	0.615385	0.5	1.5	0.444444	0.444444	1.777778	1.333333	1	1	0.375	1.875	0.75	1	1	1.384615	0.923077	0	1.846154	0.461538	1.384615	0.4	1.2	1.2	0.4	0
1.111111	0.888889	1.333333	0.666667	1.846154	0.923077	1.846154	0	0	1.384615	1	1	1	1	1.333333	0	1.333333	1.333333	2	0.666667	0.666667	0.666667	2.222222	0.444444	0.888889	0.444444	1.2	0.8	1.5	0	1	1.5	1.2	0.8	1.285714	1.071429	0.642857	0.4	1.6	0.5	2.5	2	0.5	0.5	0	2.666667	0.666667	0	0.666667	0.666667
1	1	1.333333	0.666667	1.090909	0.545455	1.636364	1.090909	0.545455	1.090909	2	0	0	0	2	0	0	2	0	0	2.4	1.6	0.8	0.8	0.8	1.6	2	0	0	0	1.333333	2.666667	0.5	1.5	0.818182	1.636364	0.545455	2	0	0.666667	3	0.666667	0.333333	0.666667	0.666667	1.5	1.5	0	1.5	1.5
1.142857	0.857143	0	2	0.5	1	1.5	1.5	1.5	0	1.2	0.8	0	0	1.176471	0.941176	0.470588	1.411765	0.857143	1.428571	1.142857	0.571429	2	0	1.5	0.5	0	0	1.333333	0.533333	1.333333	0.8	0.5	1.5	1.5	1.5	0	2	0	0.6	0	1.8	0.6	1.8	1.2	0.6	1.8	2.4	0.3	0.9
2	0	1.2	0.8	0.6	1.2	1.8	0	1.2	1.2	0.666667	1.333333	1	1	0	0	2	2	0.8	1.6	0.8	0.8	1	0.5	1	1.5	1.6	0.4	1.333333	0.666667	0.666667	1.333333	2	0	1.8	0	1.2	2	0	0.666667	2	1.333333	0.666667	0	1.333333	1.090909	0.545455	1.090909	1.090909	0
0.5	1.5	0.666667	1.333333	1.5	1.5	0	0.75	2.25	0	0.666667	1.333333	2	0	3	0	0	1	1.6	0.8	1.6	0	0.571429	0.571429	1.714286	1.142857	0.666667	1.333333	0.666667	0.666667	0	2.666667	1.333333	0.666667	0.857143	0.857143	1.285714	1.2	0.8	0.461538	1.846154	0	1.384615	1.384615	0.923077	1.2	1.2	0	1.2	0
1.333333	0.666667	1.333333	0.666667	1	0	1	0	2	2	0.571429	1.428571	2	0	1.333333	1.333333	0.666667	0.666667	0	0	4	0	0	1.333333	1.333333	1.333333	1.142857	0.857143	0	0.8	0	3.2	0	2	1	1.333333	0.666667	1.333333	0.666667	0.705882	1.764706	0.705882	0.705882	1.764706	0.352941	0	0	6	0	0
0.8	1.2	1	1	0	3.75	0	0	2.25	0	0.4	1.6	0	0	0.363636	1.818182	0.363636	1.454545	0	2	0	2	2.4	0	1.6	0	0	0	0.5	1.25	2	0.25	0.666667	1.333333	1	2	0	1.25	0.75	0	1.090909	1.090909	1.090909	2.727273	0	0.631579	0.947368	2.210526	0.947368	1.263158
0	2	0.5	1.5	0.6	1.2	1.8	1.2	1.2	0	0.8	1.2	1.25	0.75	1	0.5	0	2.5	1.714286	1.142857	0	1.142857	0	2.285714	1.142857	0.571429	1	1	0.857143	1.428571	1.428571	0.285714	0.857143	1.142857	1.5	1.2	0.3	0.666667	1.333333	0	1	1	1	1	2	1.125	0.75	1.125	0.375	0.75
1.4	0.6	1	1	1	2	1	1	0	1	1	1	1	1	0.133333	2.266667	0.933333	0.666667	0	2	0	2	1	0	2	1	1.6	0.4	0.857143	0	2.285714	0.857143	0.666667	1.333333	1.5	1.5	0	1.166667	0.833333	2	2	0	0	2	0	0.333333	0.666667	0.666667	0	2.333333
2	0	2	0	0.857143	0.857143	1.714286	0.857143	0.857143	0.857143	0	2	1	1	1.333333	0	1.333333	1.333333	0.5	1	1.5	1	0.444444	0.888889	2.222222	0.444444	0.666667	1.333333	0	1.333333	0	2.666667	1	1	3	0	0	0.666667	1.333333	1	2	1	0	0	2	0	1.090909	2.181818	0.545455	1.090909
0.666667	1.333333	1	1	2	1	0.5	1	1.5	0	0.8	1.2	0.666667	1.333333	1.142857	1.714286	0.571429	0.571429	0.363636	1.090909	1.090909	1.454545	1.333333	2	0.666667	0	0	2	0.8	1.6	0.4	1.2	0	0	1.8	0.6	0.6	0	2	1.8	0.6	2.4	0.6	0.6	0	2	0.666667	1.333333	1.333333	0
0.5	1.5	0.4	1.6	1	0.5	2.5	1	0.5	0.5	1.5	0.5	1.5	0.5	0.666667	1.333333	0.666667	1.333333	0.363636	2.545455	1.090909	0	1.142857	0.571429	1.142857	1.142857	0.8	1.2	0	2	1	1	0.75	1.25	1.5	1.5	0	0	2	0.857143	1.714286	0.857143	1.714286	0.857143	0	3	0	0	3	0
1	1	0.8	1.2	0	0	1.8	1.2	1.2	1.8	0.666667	1.333333	1.555556	0.444444	1.6	1.6	0	0.8	0.571429	0	3.428571	0	2	2	0	0	1	1	1.333333	1.333333	0	1.333333	1	1	1	1	1	1.5	0.5	0.75	1.5	0.75	0.75	0.75	1.5	0	0	0	0	2
0	2	0.5	1.5	0	2.4	2.4	0	1.2	0	0.666667	1.333333	2	0	0.4	1.6	0.4	1.6	0.307692	1.846154	0.307692	1.538462	1.142857	0	2.285714	0.571429	0.666667	1.333333	0	1.538462	2.153846	0.307692	0.666667	1.333333	1	0	2	0.285714	1.714286	0	4	2	0	0	0	1.2	1.6	2	0.8	0.4
1.428571	0.571429	1	1	0.375	1.5	0.375	1.5	1.5	0.75	0.8	1.2	2	0	1	0	0	3	0.714286	1.857143	0.142857	1.285714	2	1	0	1	0	2	0.421053	1.263158	1.263158	1.052632	0.222222	1.777778	0.75	1.5	0.75	1.2	0.8	0	0.631579	2.526316	0.631579	0.947368	1.263158	1.894737	1.894737	0	1.263158	0.315789
0	2	0.8	1.2	0.705882	1.411765	0.352941	2.823529	0.705882	0	1	1	1	1	1.6	0	0	2.4	0	1.25	1	1.75	1.176471	1.176471	1.411765	0.235294	0.666667	1.333333	0.631579	1.263158	1.052632	1.052632	0.25	1.75	1.8	0.6	0.6	0	2	0	0.857143	2.142857	0.428571	2.142857	0.428571	0.4	2.8	1.2	1.2	0
0.857143	1.142857	0	2	0.705882	1.764706	0.705882	1.411765	0.705882	0.705882	0	2	2	0	0	0.888889	0.888889	2.222222	0.666667	2	0.444444	0.888889	1.538462	1.230769	1.230769	0	1	1	0	1.647059	1.647059	0.705882	0.5	1.5	3	0	0	2	0	0	0	2	0	4	0	1.058824	0.705882	2.117647	0.352941	1.764706
0.571429	1.428571	0.8	1.2	0	2.727273	0	0.545455	2.181818	0.545455	0.8	1.2	2	0	0.933333	0.8	0.4	1.866667	0.8	3.2	0	0	0	0.8	3.2	0	0	2	0.695652	0.695652	2.26087	0.347826	0.666667	1.333333	0	0	0	1.6	0.4	0	0.857143	0	0.857143	4.285714	0	0.5	1.75	2.75	0.5	0
0	0	0.4	1.6	0	2	2	1.333333	0.666667	0	0.5	1.5	1.666667	0.333333	1.6	1.2	0.8	0.4	0.444444	1.777778	0	1.777778	1	0.333333	2	0.666667	1	1	0	1.6	2.4	0	0.4	1.6	3	0	0	0.666667	1.333333	0	1.285714	1.714286	1.714286	1.285714	0	0.4	1.2	0.4	2.4	0.4
0	2	0.666667	1.333333	1.2	0	1.2	1.2	1.2	1.2	0	2	2	0	1.2	0.8	0.4	1.6	0.571429	1.428571	0.285714	1.714286	2.666667	0	1.333333	0	0	2	0	1.454545	1.454545	1.090909	2	0	1.5	0.5	1	1.5	0.5	0.75	1.5	0.75	0.75	1.5	0.75	1.333333	1.666667	1.666667	0	1
1.333333	0.666667	0	0	0	1.2	2.4	1.2	0	1.2	2	0	1	1	1.333333	1.333333	0	1.333333	2	2	0	0	1.142857	0.571429	0	2.285714	1.44	0.56	0.666667	0	0	3.333333	1	1	1	0	2	1	1	1.125	1.125	0.375	1.875	0	1.5	0	0	3	0	1.5
1	1	0.363636	1.636364	2	0	0	0	4	0	0.857143	1.142857	0	0	0.444444	0	0.444444	3.111111	0	1.2	1.6	1.2	1.714286	0.857143	0	1.428571	0	0	0.235294	2.117647	0.941176	0.705882	1.2	0.8	0.75	2.25	0	1	1	0.5	0	3	0	2.5	0	0.75	4.125	0.75	0	0.375
0.666667	1.333333	2	0	0.666667	0	3.333333	0.666667	0.666667	0.666667	0.8	1.2	0.444444	1.555556	0.8	0	0	3.2	1.333333	0	1.333333	1.333333	0.666667	0.666667	0	2.666667	1.230769	0.769231	1.2	0	0.8	2	1	1	0.3	0.9	1.8	2	0	0.705882	2.470588	0.705882	1.411765	0.352941	0.352941	0	0	2.571429	0.857143	0.857143
0	2	0.666667	1.333333	0	0.75	0	1.5	1.5	2.25	0	2	2	0	0.4	0.8	1.2	1.6	1.6	0	0.8	1.6	2	0	0	2	0	0	0.8	1.2	1.2	0.8	1.5	0.5	3	0	0	0.857143	1.142857	0	0	0	0	0	0	1.125	0.75	1.5	0.75	0.75
0.285714	1.714286	1.2	0.8	0.4	1.6	2	0.4	1.2	0.4	1	1	0.769231	1.230769	0	0.666667	0.666667	2.666667	0.444444	2.222222	0.666667	0.666667	1.230769	1.538462	1.230769	0	0	2	0.75	1	1.5	0.75	1.5	0.5	2.4	0.6	0	1.333333	0.666667	0	0.857143	0.857143	0	4.285714	0	1.578947	0.947368	0.947368	0.631579	1.578947
1.2	0.8	0.666667	1.333333	0.75	3	1.5	0.375	0.375	0	1	1	0	0	0.8	0.4	0.4	2.4	0.266667	1.333333	1.066667	1.333333	2.222222	0	1.777778	0	0.666667	1.333333	0.181818	2	1.090909	0.727273	0.857143	1.142857	3	0	0	1.5	0.5	0.666667	1.333333	2.666667	0	0.666667	0.666667	0.818182	3.818182	0.818182	0.272727	0.272727
1	1	0	2	0.5	1.5	1	0.5	2.5	0	0.5	1.5	2	0	0.5	0.5	1.5	1.5	0	1.714286	0.571429	1.714286	2.769231	1.230769	0	0	0	2	0.4	1.6	1.2	0.8	0.5	1.5	3	0	0	1.75	0.25	0.75	1.5	0.75	0	2.25	0.75	1.8	2.4	0.9	0	0
1.6	0.4	2	0	2	1	0	1	1	1	0	0	1.333333	0.666667	1.333333	0	0	2.666667	0.666667	1.333333	0.666667	1.333333	2.666667	0	0	1.333333	1.5	0.5	1	1.5	1.5	0	0	2	1.285714	0.428571	1.285714	2	0	1	0.5	1.5	1	2	0	0	0	0	0	0
0.5	1.5	2	0	0.8	1.2	1.2	0.8	1.2	0.8	0	2	1.2	0.8	0.8	0.8	0.8	1.6	0	2.461538	0.615385	0.923077	0	1	3	0	1	1	1.333333	1.333333	0.666667	0.666667	1	1	3	0	0	2	0	0	1	1	3	1	0	1	0	3	0	1
0	0	0.666667	1.333333	1.2	0.6	1.2	0	2.4	0.6	1	1	1	1	2	0.666667	0	1.333333	0	0	0	0	1.142857	1.714286	1.142857	0	1.333333	0.666667	1.538462	0	0.923077	1.538462	1	1	2.142857	0.428571	0.428571	0	0	1.090909	0	2.727273	0.545455	0	1.636364	0	1.090909	1.090909	1.636364	0
1	1	0	2	1	0.5	1.5	0.5	2	0.5	0	2	0.666667	1.333333	0.444444	0.222222	0.666667	2.666667	0.571429	1.142857	1.714286	0.571429	1.6	1.6	0.8	0	0	2	0.551724	0.965517	2.344828	0.137931	1.333333	0.666667	1	0	2	1.714286	0.285714	0	0	6	0	0	0	0.4	1.2	2	0.4	1.6
1	1	0.571429	1.428571	0.666667	1.333333	0	0.666667	2.666667	0.666667	1.090909	0.909091	1.333333	0.666667	0.8	0	0	3.2	0.727273	0.909091	1.090909	1.272727	1.666667	0.666667	1	0.666667	0	0	0.888889	2.222222	0.444444	0.444444	0.666667	1.333333	1.5	1.5	0	2	0	0	0	5	0.5	0	0.5	0.631579	2.526316	1.263158	0.315789	0.947368
1	1	1.333333	0.666667	1.2	2	1.6	0.4	0	0.8	0.8	1.2	2	0	0.571429	0.571429	0.571429	2.285714	0.8	3.2	0	0	2	0	2	0	1.2	0.8	1.5	1.5	0.5	0.5	0.8	1.2	0.75	2.25	0	1.2	0.8	1.2	0	3	0.6	0.6	0.6	2.117647	0.705882	1.058824	1.058824	0.705882
0	2	0.666667	1.333333	1.2	1.2	0.6	1.2	1.2	0.6	1.5	0.5	2	0	0	0	0	4	0	2.666667	0.666667	0.666667	0.666667	1.333333	2	0	1	1	0.888889	1.777778	0.888889	0.444444	1.333333	0.666667	0	3	0	1.142857	0.857143	0	1.5	1.5	1.5	1.5	0	2.666667	0	1.333333	0	1.333333
2	0	2	0	0	4	1.333333	0.333333	0.333333	0	0	0	1.333333	0.666667	1.333333	1.111111	0.444444	1.111111	0.4	2.4	0.8	0.4	1.6	0	0	2.4	0	2	0.75	1.25	1.75	0.25	0	2	0.75	1.5	0.75	1.333333	0.666667	0	4	0	0	0	2	1.071429	0.642857	1.714286	1.714286	0.857143
0	2	0.4	1.6	0.545455	1.090909	0.545455	1.090909	2.181818	0.545455	0.4	1.6	2	0	0	0	0	4	0.444444	0.222222	0.888889	2.444444	1.333333	0	0.666667	2	0	2	0.727273	1.454545	0.363636	1.454545	0.4	1.6	3	0	0	0	2	0	0	3	0	1	2	1.384615	1.846154	0.461538	0.461538	0.923077
1.2	0.8	0.5	1.5	2	0	3	1	0	0	0	2	1	1	0	1.6	0	2.4	0	1.333333	0.666667	2	1.142857	1.142857	1.142857	0.571429	2	0	1.6	0.8	1.6	0	0	2	0.6	1.8	0.6	0.666667	1.333333	0	1.2	1.2	0	3.6	0	0.333333	1	1.333333	0.333333	1
1	1	0.5	1.5	0	1.5	0	0	3	1.5	0.4	1.6	2	0	0.5	1.5	0	2	1	1.333333	1	0.666667	1	1	2	0	0	2	1.2	0.4	2	0.4	0.5	1.5	0	1.5	1.5	1.333333	0.666667	1.2	0.6	0.6	2.4	1.2	0	0.923077	0.923077	1.846154	0.923077	0.923077
0.5	1.5	1.333333	0.666667	0.545455	2.181818	0.545455	1.090909	1.090909	0.545455	0.8	1.2	2	0	1.428571	1.142857	0.571429	0.857143	0	2.857143	1.142857	0	3.2	0.8	0	0	2	0	0.470588	1.882353	0.705882	0.941176	1	1	3	0	0	1.2	0.8	0	4	0	0	2	0	0.5	2.5	1	0	1.5
0.857143	1.142857	1.714286	0.285714	1.2	1.2	0.6	0	1.2	1.8	0	2	0.5	1.5	1	1	0	2	1	1	0.5	1.5	2	1.2	0.8	0	1.111111	0.888889	0.571429	1.142857	1.714286	0.571429	0.333333	1.666667	3	0	0	0.5	1.5	0	1.846154	1.384615	2.769231	0	0	3	0.75	1.5	0	0.75
0	0	0	2	0	0	0	3.428571	2.571429	0	0.333333	1.666667	2	0	0	4	0	0	0.521739	0.521739	1.391304	1.565217	1.777778	1.333333	0.222222	0.666667	0	0	0.727273	1.818182	0	1.454545	0.142857	1.857143	0	0	0	0	2	0	0	4.666667	0	1.333333	0	0.857143	3.428571	0	0	0.857143
1.428571	0.571429	1.5	0.5	3.333333	0.666667	0	2	0	0	1.333333	0.666667	0	2	0	0	0	4	2.4	0	1.6	0	0.888889	1.777778	0.888889	0.444444	0.5	1.5	2	0	0	2	0.8	1.2	0.5	1.5	1	1	1	0.5	2	0.5	0.5	1.5	1	0.75	0.75	0	3.75	0
0	2	1	1	1.411765	0.705882	0.705882	2.470588	0.352941	0.352941	2	0	1	1	0	0	0	4	1.2	0.8	1.066667	0.933333	1.333333	1.777778	0.444444	0.444444	2	0	2.5	0.5	0	1	0.666667	1.333333	3	0	0	2	0	0	0	3.2	0.8	0.4	1.6	1.2	1.2	1.2	1.2	0
1	1	1	1	1.636364	1.636364	1.090909	1.090909	0.545455	0	0.5	1.5	0	2	2	0	2	0	2	0	2	0	1.538462	1.230769	0.923077	0.307692	1.333333	0.666667	1.5	0.5	0.5	1.5	0	2	1.5	0	1.5	1.333333	0.666667	0	1	5	0	0	0	0	0	1	2	1
0	2	1.666667	0.333333	0	1.2	2.4	1.2	1.2	0	0	2	1	1	1.777778	0.888889	0	1.333333	0	0	0	4	0	1.142857	2.285714	0.571429	0	2	0	0.888889	2.666667	0.444444	0.666667	1.333333	2	1	0	2	0	0	0.857143	1.285714	1.714286	2.142857	0	0.923077	1.384615	0.461538	0	1.846154
0.333333	1.666667	1.111111	0.888889	0.315789	2.210526	0	1.263158	1.578947	0.631579	0	2	2	0	0.470588	0.941176	0.941176	1.647059	1.066667	1.6	0.533333	0.8	2.285714	0.571429	1.142857	0	0	2	0.347826	0.869565	2.086957	0.695652	0	2	1.8	0	1.2	2	0	0	1.090909	1.090909	1.090909	2.181818	0.545455	1.6	1.6	1.2	0.4	0.8
0	2	0.5	1.5	0	1.5	0	0	3	1.5	0	2	0	0	0.941176	0.470588	1.176471	1.411765	0	3	0	1	1	0	3	0	0	0	0.533333	0.8	2.133333	0.533333	0.5	1.5	0	1.5	1.5	1	1	0	3	0	0	0	3	1.285714	1.285714	1.714286	1.071429	0.428571
0	2	0.666667	1.333333	0.6	3.6	0.6	0.6	0.6	0	2	0	0	0	2.666667	0	0	1.333333	0.6	1.4	0.4	1.6	1.6	1.6	0.8	0	0.5	1.5	0.333333	1.333333	2	0.333333	1.142857	0.857143	1.5	1.5	0	2	0	1	1	2	2	0	0	0.9	3.3	0.6	0.9	0.3
2	0	1	1	0.75	1.5	0	0.75	2.25	0.75	0	2	1	1	0.774194	1.548387	0.774194	0.903226	0	2	2	0	0.888889	0.444444	1.777778	0.888889	0	0	0.8	0.8	1.2	1.2	1	1	0	3	0	1.4	0.6	0	2	0	2	2	0	0.571429	0.285714	1.714286	0	2.857143
0.333333	1.666667	0.666667	1.333333	0.5	1.5	1.5	1.5	1	0	1.2	0.8	0	2	1.333333	0	0.666667	2	0.173913	2.086957	1.043478	0.695652	1	1.5	1.5	0	0	0	0.285714	1.428571	2	0.285714	0.666667	1.333333	1	1	1	0	0	0	4.8	1.2	0	0	0	0.9375	1.875	1.3125	0.75	0.9375
0.333333	1.666667	1	1	0.428571	2.142857	0.428571	0.428571	1.285714	1.285714	0.666667	1.333333	0	0	0.307692	1.538462	1.538462	0.615385	0	2.857143	0	1.142857	2	0	2	0	0	2	0.888889	1.777778	0.888889	0.444444	0	2	2.25	0.75	0	2	0	1.5	0	1.5	0	3	0	0.947368	1.578947	1.894737	0.631579	0
0.8	1.2	0.4	1.6	1.125	0.375	1.125	1.875	1.125	0.375	0	2	1.5	0.5	0	2	2	0	0.666667	1.333333	0.666667	1.333333	0.4	2.4	1.2	0	0.333333	1.666667	1.333333	1.777778	0.444444	0.444444	1.142857	0.857143	2.25	0.5	0.25	0.5	1.5	0	0	0.666667	2	1.333333	2	1.428571	1.428571	1.428571	0.571429	0
0	2	1	1	0	0.666667	0.666667	1.333333	2.666667	0.666667	0.333333	1.666667	1	1	0.285714	1.714286	0.285714	1.714286	0	1.333333	2.666667	0	1.6	0	2.4	0	0	0	0.4	1.6	2	0	0.666667	1.333333	1.5	1.5	0	1.5	0.5	0	0	3	0	3	0	0.352941	1.058824	2.117647	0.705882	1.058824
0	0	2	0	1	2	1	1	1	0	0	0	1.777778	0.222222	0.296296	2.518519	1.185185	0	0.8	0	2.4	0.8	2.666667	0	1.333333	0	0	2	0	0	4	0	0	0	3	0	0	1.076923	0.923077	6	0	0	0	0	0	0.315789	0.315789	0	0.315789	2.526316
1.555556	0.444444	0.666667	1.333333	2.823529	1.058824	0.352941	1.411765	0.352941	0	1.5	0.5	2	0	0	0.8	0.8	2.4	1.6	1.6	0.8	0	0.666667	0.666667	0.666667	2	1.578947	0.421053	0	0	4	0	2	0	2.25	0	0.75	0	0	0.4	1.6	0.8	2	0.4	0.8	0.666667	2	1.333333	0.666667	0.666667
0	0	1	1	0	0.666667	2	0.666667	0.666667	2	1.5	0.5	0.8	1.2	0.666667	1.333333	0.666667	1.333333	0	0	4	0	1.666667	0.666667	0.333333	1.333333	2	0	0.888889	1.333333	1.333333	0.444444	0	2	1.5	0.75	0.75	0.666667	1.333333	2.25	0.75	0.75	0.75	0	1.5	0.6	0.6	1.2	1.2	1.8
1.25	0.75	1.25	0.75	0.272727	1.363636	1.090909	1.636364	1.090909	0.545455	0	2	2	0	0.470588	0.941176	1.411765	1.176471	0.363636	1.454545	0.363636	1.818182	1	0.5	2	0.5	0.666667	1.333333	0.533333	0.8	2.666667	0	0	2	3	0	0	0	2	0	4	0	0	2	0	1.304348	1.304348	1.826087	0.521739	0.782609
1	1	1.25	0.75	0.6	1.2	1.8	1.8	0	0.6	0.666667	1.333333	2	0	2.857143	0	0.571429	0.571429	1.6	1.6	0.266667	0.533333	1.6	0	1.6	0.8	1	1	0.266667	1.333333	0.266667	2.133333	2	0	0.9	0.9	1.2	0	0	0.230769	2.307692	0.230769	0.923077	1.384615	0.923077	0.8	1.2	1.6	0.4	1.2
0.666667	1.333333	2	0	1.5	2	0.5	1	0	1	1.333333	0.666667	0.333333	1.666667	0	0	4	0	2	0	1	1	1.333333	1.333333	1.333333	0	2	0	1.333333	1.333333	0	1.333333	2	0	0.857143	2.142857	0	0.666667	1.333333	0.75	1.5	0	0.75	1.5	1.5	0	0.857143	0	0	0.857143
0.666667	1.333333	1	1	0	1.5	0	0	3	1.5	0	2	1.333333	0.666667	0.8	1.92	0.32	0.96	1.714286	1.714286	0	0.571429	1.333333	2.666667	0	0	2	0	0.4	1.2	2	0.4	1	1	3	0	0	2	0	0	1.714286	1.714286	0.857143	0.857143	0.857143	0.461538	1.615385	1.153846	0.923077	0.692308
1.2	0.8	0.857143	1.142857	0.4	2	0.8	1.2	1.2	0.4	0.571429	1.428571	2	0	2.2	0.2	0.4	1.2	0.190476	1.142857	1.714286	0.952381	1.333333	0.533333	2.133333	0	0	2	0.923077	1.384615	1.230769	0.461538	0.2	1.8	3	0	0	1.333333	0.666667	0	1	1	1	2	1	1.354839	2.516129	1.16129	0.193548	0.580645
2	0	0.666667	1.333333	0	0	1.2	2.4	1.2	1.2	1	1	1.6	0.4	1.454545	1.090909	0	1.454545	0.8	1.066667	1.333333	0.8	0	0.5	3	0.5	1.333333	0.666667	0.888889	2.222222	0.888889	0	1	1	1.2	0.6	1.2	0.5	1.5	0	0.857143	1.714286	0	3.428571	0	0	2.25	2.25	0.75	0.75
0.8	1.2	2	0	0	3.333333	0	0.666667	1.333333	0.666667	0	2	2	0	0.2	2.2	0.4	1.2	1.333333	2.666667	0	0	0	0	0	0	2	0	1	0.5	2	0.5	2	0	0	0	0	1.333333	0.666667	0	2.571429	1.714286	0	1.714286	0	0.75	0.75	2.25	0.75	0.75
0.666667	1.333333	0	2	1.125	0.75	0.75	1.5	1.5	0.375	1.777778	0.222222	2	0	0	0	2	2	0.965517	0.689655	0.827586	1.517241	1.692308	0.769231	0.923077	0.615385	0	0	1.25	2	0.25	0.5	0.285714	1.714286	2.25	0	0.75	2	0	0.352941	0.352941	3.882353	0.352941	0.705882	0.352941	0.692308	3.230769	0.230769	1.153846	0.461538
0	2	0	2	2.625	0	0.75	0.75	0.75	1.125	1	1	1.076923	0.923077	0	0	0	4	0.666667	0.666667	2.666667	0	1.6	0.4	0.4	1.6	1.5	0.5	0.4	0.4	0.8	2.4	0	2	0.857143	0	2.142857	1.5	0.5	1.333333	0.666667	1.666667	1.333333	0.333333	0.666667	0	1.090909	0.545455	1.636364	1.090909
1.666667	0.333333	1	1	2.25	1.125	0.75	0.375	0.75	0.75	0	2	2	0	1.333333	0	0	2.666667	0.571429	1.142857	1.142857	1.142857	1.142857	0.571429	1.714286	0.571429	1.466667	0.533333	0.8	0.8	1.6	0.8	0	2	0.5	1	1.5	2	0	0.545455	1.636364	1.090909	0.545455	1.090909	1.090909	0.666667	0.666667	0.666667	0	0.666667
0	2	0	0	0.923077	0	2.307692	1.846154	0	0.923077	0	2	0	0	2	0	0	2	1	0.4	0.4	2.2	1.6	0.8	1.6	0	0	2	0	2	0	2	0.666667	1.333333	3	0	0	2	0	1	0	1	2	1	1	2.4	1.2	1.2	0	0
0	2	0.6	1.4	1.2	2.4	1.2	0	1.2	0	0	2	0	0	1.230769	0.307692	0.615385	1.846154	0	2.5	1	0.5	3.2	0	0.8	0	0	2	1.2	1.6	1.2	0	0	2	1.5	0	1.5	2	0	0	0.75	1.5	1.5	0.75	1.5	1.714286	1.142857	1.142857	0.857143	0.571429
1.25	0.75	0	2	3.75	0	1.5	0.75	0	0	1	1	0	0	0	0	0	0	2	0	2	0	4	0	0	0	1.894737	0.105263	0	1.333333	0.666667	2	1	1	0	0	3	0	0	1.2	0.6	1.2	1.8	0.6	0.6	0	1.5	0	4.5	0
0.666667	1.333333	0	2	0.428571	0	2.142857	3	0	0.428571	0.571429	1.428571	1	1	1.6	0.8	0.8	0.8	0.333333	0.5	1	2.166667	2.333333	1.333333	0.333333	0	0.666667	1.333333	1.090909	1.090909	1.454545	0.363636	0.857143	1.142857	0	0	0	0	2	0.545455	0.545455	3.272727	0.545455	0.545455	0.545455	0.666667	4	0	0	0.666667
0.4	1.6	0.666667	1.333333	0	0.6	2.4	1.2	0	1.8	1	1	0.444444	1.555556	0.444444	1.333333	0.888889	1.333333	1.142857	1.142857	1.714286	0	0.888889	0.888889	0.444444	1.777778	1	1	0.888889	0.444444	2.222222	0.444444	0.666667	1.333333	0	1.5	1.5	0.666667	1.333333	0	1.714286	2.571429	0.857143	0	0.857143	0.8	2.4	1.2	0.4	0.8
1.571429	0.428571	0.666667	1.333333	3.272727	0.545455	0.545455	1.090909	0	0.545455	0	2	0	0	2	0	0	2	0	2.666667	0	1.333333	1.6	0	1.6	0.8	1.764706	0.235294	0	0	1.6	2.4	1	1	1.5	1	0.5	2	0	0.705882	1.411765	0.705882	1.764706	0.352941	1.058824	1	0	1	4	0
1.384615	0.615385	0	2	3	0.5	0.5	0	1	1	0	0	2	0	2.666667	0	0	1.333333	1.333333	1.333333	0	1.333333	2.666667	1.333333	0	0	1.333333	0.666667	1.647059	0.470588	0.235294	1.647059	1.2	0.8	0.75	0.75	1.5	1	1	0	1.714286	2.571429	0	1.714286	0	1.714286	0.857143	0	2.571429	0
0.8	1.2	0.666667	1.333333	0	1.5	0.375	3	0.75	0.375	0	2	2	0	0	1.230769	0.923077	1.846154	0.561404	0.701754	0.842105	1.894737	1.76	0.8	0.8	0.64	0.5	1.5	0.96	1.76	0.96	0.32	0.352941	1.647059	2	0	1	2	0	0.375	0.75	1.875	1.5	1.125	0.375	1.285714	2.785714	0.642857	0.428571	0.857143
1.090909	0.909091	0.8	1.2	0	1.5	1	0.5	2	1	0.666667	1.333333	1.333333	0.666667	1.090909	0.363636	1.090909	1.454545	0.666667	0.666667	1.333333	1.333333	0.666667	3.333333	0	0	1	1	0.533333	0.8	1.866667	0.8	1.2	0.8	1.5	1.5	0	1.25	0.75	0.333333	3.333333	0	1	1	0.333333	0	1.764706	1.764706	0.352941	1.764706
0	2	1.333333	0.666667	0.666667	0.666667	0.666667	0.666667	2.666667	0.666667	0	2	0	0	0	1.25	0.25	2.5	0.615385	1.538462	1.230769	0.615385	1.333333	1.333333	1.333333	0	0	0	0.888889	1.111111	1.777778	0.222222	0	2	2.4	0.6	0	2	0	2	2	0	0	2	0	1.2	1.8	1.2	0.6	1.2
0	0	1.333333	0.666667	0	1.2	0	1.2	3.6	0	1.5	0.5	1.333333	0.666667	0.5	0.5	0	3	1.2	0.8	0.4	1.6	2.666667	0	0.666667	0.666667	0	0	1.666667	1	1	0.333333	0.666667	1.333333	1.5	0.75	0.75	1	1	1.333333	0.666667	0	1.333333	2.666667	0	0	0	1.5	3	1.5
1.5	0.5	1.666667	0.333333	1.411765	0.352941	1.411765	1.764706	1.058824	0	1.2	0.8	1.6	0.4	1	0.5	1	1.5	0.307692	0.923077	0.923077	1.846154	0	2.666667	1.333333	0	1.272727	0.727273	2	0.666667	0	1.333333	2	0	1.8	1.2	0	1.2	0.8	0.75	0	2.25	1.5	1.5	0	1.636364	0	0.545455	1.636364	1.090909
1.5	0.5	1.75	0.25	0.857143	0	1.714286	0.857143	0	2.571429	0.666667	1.333333	2	0	1.043478	1.913043	0.782609	0.26087	2	2	0	0	0	0	0	4	1.692308	0.307692	1.333333	0	1.333333	1.333333	2	0	1.5	0	1.5	1	1	0	4.909091	0	0	1.090909	0	0	0	3.333333	1.333333	0.666667
0.333333	1.666667	2	0	0.857143	0.857143	3.428571	0.857143	0	0	0.4	1.6	0	2	1	0	0	3	1.2	0	1.6	1.2	0.615385	2.153846	0.307692	0.923077	1	1	0.888889	1.333333	0.444444	1.333333	0.4	1.6	2	0	1	0.666667	1.333333	0.428571	0.857143	1.714286	0.857143	1.714286	0.428571	1	0	0	2	0
1.2	0.8	0.4	1.6	0	4.909091	0	0.545455	0.545455	0	0	2	0	0	0.580645	2.064516	0.322581	1.032258	1.066667	1.6	0.266667	1.066667	0.5	0	3.5	0	0	0	0.903226	1.16129	1.677419	0.258065	0.666667	1.333333	0	0	0	1.666667	0.333333	0	0.75	0.75	0	3.75	0.75	0.9	1.2	1.95	0.9	0.9
0.4	1.6	0	2	0	1	3	1	1	0	1.6	0.4	1	1	0.666667	0	0.666667	2.666667	0.521739	1.217391	0.869565	1.391304	2.5	0.5	1	0	0	0	0.631579	2.526316	0.631579	0.210526	0	2	3	0	0	1.2	0.8	0	0.75	2.25	0	2.25	0.75	1.384615	2.307692	0.923077	0.923077	0.461538
1.142857	0.857143	0	2	1.384615	2.307692	1.384615	0.461538	0.461538	0	0	2	2	0	0.8	0.8	0	2.4	0.666667	1.333333	0.666667	1.333333	1.714286	1.142857	0	1.142857	1.473684	0.526316	0.5	0.5	1.5	1.5	2	0	2.142857	0.857143	0	2	0	0.545455	0.818182	0.818182	0.818182	1.909091	1.090909	0	0.75	0	3	0
0.5	1.5	1	1	0	0	2.25	2.25	0.75	0.75	1.5	0.5	0	2	0	0	4	0	0.444444	0.888889	0.888889	1.777778	1	1.333333	1	0.666667	1	1	1	1.333333	1.333333	0.333333	0.8	1.2	1.5	0	1.5	0.857143	1.142857	1.5	0.75	0	3	0.75	0	1.846154	1.384615	1.384615	0.461538	0.461538
0	2	2	0	0	1.5	0	0.75	3	0.75	0.5	1.5	1	1	1.333333	0.666667	0.666667	1.333333	0.571429	1.142857	2.285714	0	2	0	2	0	0	0	0.307692	1.538462	1.846154	0.307692	0	2	0	3	0	2	0	0	0	2	0	2	2	0.8	1.6	1.6	0	1.2
1.2	0.8	1.111111	0.888889	1.285714	0.428571	1.285714	1.285714	0.857143	0.857143	0.666667	1.333333	0	2	0.888889	1.777778	0.888889	0.444444	1.6	0.8	0.8	0.8	1.333333	0.888889	1.333333	0.444444	0.5	1.5	1.142857	1.142857	1.714286	0	0.5	1.5	1	1	1	0	2	0	1.333333	1.333333	2.333333	0.666667	0.333333	1	1	0.5	2	1
0.666667	1.333333	0.571429	1.428571	1.285714	1.285714	0.428571	1.285714	1.285714	0.428571	0	2	0	0	0	2.222222	0.444444	1.333333	0.4	1.6	0.8	1.2	1.777778	0	1.777778	0.444444	1.333333	0.666667	0.571429	1.428571	1.142857	0.857143	0.5	1.5	1.8	0.6	0.6	2	0	0	0.857143	0.857143	1.714286	2.571429	0	1.411765	1.411765	0.705882	1.411765	0.705882
1.111111	0.888889	0.4	1.6	1.5	0	0	1.5	1.5	1.5	0	2	2	0	1.023256	1.581395	0.465116	0.930233	0	3.555556	0.444444	0	0	0	4	0	1.6	0.4	0	1	2.333333	0.666667	2	0	0	3	0	1.6	0.4	0	0	2	2	2	0	0.642857	0.857143	2.785714	0.857143	0.642857
0	2	1.25	0.75	0.857143	0.857143	0	1.714286	1.714286	0.857143	0.75	1.25	0.666667	1.333333	0.8	1.2	0.4	1.6	0.444444	1.555556	0.222222	1.777778	1.2	1.6	1.2	0	0	2	0.909091	1.636364	1.272727	0.181818	1	1	1.5	1.5	0	0.5	1.5	0	1.5	3	0	0	1.5	2	2	1.333333	0	0
0	2	1.333333	0.666667	0.428571	1.714286	1.285714	0.857143	0	1.714286	0.666667	1.333333	1	1	0	0.4	1.2	2.4	0.8	1.866667	0.266667	1.066667	0.307692	1.846154	1.230769	0.615385	0	0	1.090909	1.454545	0.727273	0.727273	1.111111	0.888889	2	0	1	2	0	0	0	2.571429	0.857143	1.714286	0.857143	1.058824	1.058824	1.764706	0.352941	1.058824
0	0	1	1	0.545455	1.090909	0	0	3.272727	1.090909	0.444444	1.555556	1.333333	0.666667	0.666667	0	0	3.333333	0	1.538462	0	2.461538	3.6	0.4	0	0	0	0	0.363636	1.818182	1.454545	0.363636	0.285714	1.714286	3	0	0	0.666667	1.333333	0	0	0	0	6	0	2.571429	0.857143	0	1.714286	0.428571
0.8	1.2	0.666667	1.333333	0.666667	1.333333	0.666667	1.333333	2	0	0.285714	1.714286	1	1	0	1.142857	1.142857	1.714286	0.4	1.4	1	1.2	1.333333	1	1.333333	0.333333	0	2	0.380952	1.904762	1.142857	0.571429	0.666667	1.333333	1.5	1.5	0	0	2	1.2	0	2.4	1.2	1.2	0	0.818182	1.090909	1.909091	0.818182	0.818182
1	1	0	2	0	0	1.5	1.5	3	0	1.333333	0.666667	0	2	1	1	0.5	1.5	0.153846	0.769231	0.615385	2.461538	1.866667	1.333333	0.8	0	0	0	0.666667	2	0.888889	0.444444	0.222222	1.777778	1	1	1	0	2	0	2.4	1.2	1.2	1.2	0	1.384615	3.230769	0.461538	0	0
1	1	1.2	0.8	3	0	1	0	2	0	2	0	0.8	1.2	2	0	2	0	1.142857	1.714286	0.571429	0.571429	2	1	0	1	1	1	1.333333	1.333333	0	1.333333	1.2	0.8	1.8	0.6	0.6	1	1	0.857143	0	1.714286	1.714286	0.857143	0.857143	1.714286	0	0	3.428571	0
0.571429	1.428571	0.8	1.2	1.5	1.5	0	0	1.5	1.5	1.333333	0.666667	0	0	0.842105	1.684211	0.842105	0.631579	0	2.666667	0	1.333333	0	0	4	0	0	0	0.533333	0.8	1.866667	0.8	2	0	1	2	0	1.2	0.8	0	1.5	0	1.5	3	0	1.428571	1.142857	1.714286	0.571429	0.571429
1	1	1.6	0.4	0	1.8	0	0.6	0.6	3	0	2	0	2	0.888889	0.888889	1.333333	0.888889	0	1	2.5	0.5	1	2	0	1	0	0	0.8	1.6	0	1.6	1.333333	0.666667	0	0	0	0	2	0	0	0	0	0	0	2.142857	1.285714	0.857143	0.428571	0.857143
2	0	2	0	3	3	0	0	0	0	0.666667	1.333333	0.5	1.5	1.6	1.6	0.266667	0.533333	0.444444	1.333333	0.888889	1.333333	0.571429	2.285714	1.142857	0	1.6	0.4	0	1	1.5	1.5	0	2	2	0	1	2	0	0.5	2.5	0.5	1	0.5	1	0	0.666667	4	0	1.333333
0.666667	1.333333	1.6	0.4	0	2.4	1.2	0	1.8	0.6	0.8	1.2	1.111111	0.888889	0.5	2	0	1.5	0.363636	2.545455	0	1.090909	0.571429	1.142857	1.714286	0.571429	0.666667	1.333333	0.571429	0.857143	2	0.571429	1	1	1	0.5	1.5	1	1	0	3.6	0	0	2.4	0	1.2	2.4	0.6	0.3	0.9
2	0	1.5	0.5	1.5	1	1	0	1	1.5	0.666667	1.333333	1.2	0.8	0	1.333333	2.666667	0	1.6	0	2.4	0	0.8	0.8	0.8	1.6	1.333333	0.666667	1	1	1	1	0.666667	1.333333	0.333333	1.666667	1	2	0	1.090909	1.090909	0.545455	1.090909	1.090909	1.090909	0	0.75	1.5	1.5	1.5
0.666667	1.333333	2	0	0.857143	3	0.428571	1.714286	0	0	0	2	0	2	0.363636	1.454545	0.727273	1.454545	1	2	0.5	0.5	1.5	0	2.5	0	1	1	0	1.428571	2	0.571429	1	1	3	0	0	2	0	0	1.090909	0.545455	1.090909	2.727273	0.545455	0.428571	2.142857	2.142857	0.428571	0.857143
0.666667	1.333333	0.333333	1.666667	0	1.2	0	0	2.4	2.4	0.833333	1.166667	2	0	0.571429	0.571429	0.857143	2	0.923077	1.230769	0.923077	0.923077	0.923077	1.230769	1.538462	0.307692	0	2	1.090909	1.454545	1.272727	0.181818	1.333333	0.666667	2.25	0.75	0	1.272727	0.727273	0	0	2.4	2.4	0	1.2	0.6	2.1	1.8	0.3	0.9
0	2	1.333333	0.666667	1.6	1.2	1.2	1.2	0.8	0	0.8	1.2	1	1	0	2	0	2	1	1	1	1	0	1.333333	0	2.666667	1.5	0.5	1.333333	1.333333	1.333333	0	1	1	0	1	2	1	1	1	0	2	1.5	1	0.5	0	1	0	4	1
0	2	0.8	1.2	0	0	0.75	1.5	3.75	0	0.222222	1.777778	1.333333	0.666667	0.571429	0	0.571429	2.857143	0	2.857143	0.571429	0.571429	2.8	0.8	0.4	0	0	2	0.470588	1.647059	1.647059	0.235294	0	2	2.5	0	0.5	1	1	0	0	0.545455	0	4.909091	0.545455	0	1.5	2.25	0	1.875
0	2	0.857143	1.142857	0	0	0	3.6	1.2	1.2	0.666667	1.333333	0	0	0	1.230769	0.923077	1.846154	0	2	0.6	1.4	1.6	0.4	0.8	1.2	0	0	0.923077	2.153846	0.769231	0.153846	0	2	3	0	0	2	0	0	0	2.4	0	3.6	0	0.333333	1.666667	2.666667	0	0.666667
1.333333	0.666667	1	1	1.714286	0.857143	0	1.714286	1.714286	0	1.4	0.6	0.5	1.5	1.333333	0.888889	0.888889	0.888889	0.666667	1.333333	2	0	0.727273	1.454545	0.727273	1.090909	1.5	0.5	0.615385	0.615385	0.923077	1.846154	1	1	1.125	0.375	1.5	0.888889	1.111111	1.2	0.8	1.2	1.6	0.8	0.4	1.8	1.8	0	0	1.2
1.333333	0.666667	0.666667	1.333333	0	0.4	1.2	0	3.6	0.8	0.5	1.5	1.333333	0.666667	1	1	1	1	0.666667	2.666667	0.666667	0	1.6	0	1.6	0.8	2	0	0	2.25	1.25	0.5	1	1	1.8	1.2	0	0.8	1.2	0	0	0	2	4	0	0.666667	2.666667	1.333333	0.666667	0.666667
0.4	1.6	1.5	0.5	3	0	1	1	1	0	1.6	0.4	1	1	0.444444	0.888889	1.333333	1.333333	2.666667	0	1.333333	0	0	2	0	2	1	1	2.4	0	0.8	0.8	1.5	0.5	1	0.5	1.5	1.2	0.8	1	0	2	1	2	0	0.6	0	0.6	0	1.8
1.818182	0.181818	0	2	2.470588	0.705882	0.705882	0.352941	0.705882	1.058824	0	2	0	0	2.666667	1.333333	0	0	1.714286	1.142857	1.142857	0	2	0	0	2	2	0	0	1	2	1	1.333333	0.666667	1	1	1	2	0	1.090909	1.363636	1.090909	1.090909	0.818182	0.545455	1.333333	0	1.333333	0.666667	0.666667
0	2	1.142857	0.857143	1.5	1.5	0	0	3	0	1.25	0.75	1.263158	0.736842	0	1.333333	0	2.666667	1.6	0	2.4	0	1	2	0	1	0	2	0	2	0	2	2	0	1.2	1.2	0.6	0.25	1.75	0	0	2	0	0	4	0	0	0.6	0	1.8
1.333333	0.666667	1.142857	0.857143	3	0	0	0	1.5	1.5	2	0	1.333333	0.666667	0.571429	0.571429	1.142857	1.714286	0	2	0	2	1.6	0.8	1.6	0	0	2	1.777778	0.444444	0.888889	0.888889	1.25	0.75	1.666667	0.666667	0.666667	1.333333	0.666667	0	0	0	2	3	1	0.6	2.4	1.2	0.6	0
0	2	0	2	0	0.75	0	2.25	3	0	0	2	2	0	0.4	1.2	0.8	1.6	0.347826	1.565217	1.217391	0.869565	2.666667	0.266667	0.8	0.266667	0	2	0.941176	1.411765	1.647059	0	2	0	3	0	0	1	1	0	0	0	0	6	0	1.714286	0.857143	2.142857	0	0.428571
0	2	0	0	0.8	0.8	0.8	3.2	0.4	0	0	2	0	0	0	0	0	4	0.324324	0.756757	0.864865	2.054054	2.153846	0.307692	0.923077	0.615385	0	0	0.4	1.8	1.4	0.4	0.333333	1.666667	0	0	3	0	0	0	0	6	0	0	0	0.75	4.875	0.375	0	0
0.5	1.5	0	2	1	0.5	0	3	1	0.5	1.142857	0.857143	0	2	0	0	0.8	3.2	0.25	1.75	0.5	1.5	2.285714	1.142857	0	0.571429	0.333333	1.666667	0.8	1.066667	2.133333	0	0.8	1.2	1.5	0	1.5	2	0	0.75	0	2.25	0.75	2.25	0	1.636364	2.454545	0.818182	0.818182	0.272727
1.2	0.8	0.5	1.5	0.315789	1.263158	1.894737	0.947368	0.947368	0.631579	0	2	0	2	0	3.2	0.8	0	0.470588	1.411765	0.941176	1.176471	1.333333	2.222222	0.444444	0	2	0	0.444444	1.333333	0.888889	1.333333	1.2	0.8	1	1	1	2	0	0	1.714286	0.857143	2.571429	0.857143	0	1.875	0	1.5	1.125	0.75
1	1	0.857143	1.142857	0.6	1.2	1.8	0	1.2	1.2	0	2	0	0	1.5	0.5	0.5	1.5	0.666667	2	0.666667	0.666667	1.090909	0.727273	1.818182	0.363636	0	0	1.333333	0.666667	1	1	0	2	2	1	0	0	0	1.5	0	0	0.75	2.25	1.5	0.4	1.2	0.4	2	0.4
1.166667	0.833333	1.111111	0.888889	0.6	1.8	3	0	0	0.6	2	0	1.333333	0.666667	1.066667	1.066667	0.8	1.066667	1.333333	0.666667	0.666667	1.333333	0	1.333333	1.333333	1.333333	1.333333	0.666667	0.444444	0.888889	1.333333	1.333333	1.25	0.75	0	0	3	1	1	1.5	1.5	1.5	1.5	0	0	0.692308	1.153846	1.615385	1.153846	1.153846
0	2	0	0	0.666667	1.333333	0	2	1.333333	0.666667	0.727273	1.272727	0.8	1.2	1.333333	0	0	2.666667	0.363636	1.454545	2.181818	0	1	2	1	0	0.5	1.5	1.230769	1.230769	0.923077	0.615385	0.571429	1.428571	3	0	0	2	0	0	0.857143	0	1.714286	2.571429	0.857143	0	1.5	0.75	0.75	1.875
1.2	0.8	0.666667	1.333333	1	0	1	0	2	2	1.090909	0.909091	0	2	0	0	0	0	0.666667	1.333333	1.333333	0.666667	1.5	1.75	0.25	0.5	0	0	1.333333	1.333333	0.666667	0.666667	0	2	1.5	1.5	0	0.5	1.5	0	0	1.5	0	1.5	3	2.25	0.75	0.75	0	0
0	2	0.8	1.2	2.25	1.5	0	0	2.25	0	1.8	0.2	2	0	0.761905	0.380952	0.761905	2.095238	0.48	1.12	0.96	1.44	1.5	0	2.5	0	0.666667	1.333333	0.8	1.6	1.28	0.32	0	2	1.5	1.5	0	2	0	0	0.75	0.75	0.75	3	0.75	0.810811	2.756757	1.621622	0.324324	0.324324
0	2	1	1	0.857143	0.857143	0.857143	1.714286	0	1.714286	2	0	1.333333	0.666667	2	0	2	0	1.333333	2	0.666667	0	2.285714	1.142857	0.571429	0	1	1	1	1.333333	1.333333	0.333333	2	0	1	1	1	2	0	1.5	1.5	1.5	0.75	0.75	0	0	1.714286	3.428571	0.857143	0
0.571429	1.428571	0.8	1.2	0	2.25	0	0.75	3	0	0	2	2	0	0	0.888889	0.888889	2.222222	0	2.857143	0.571429	0.571429	0	0	4	0	0	2	0.521739	1.391304	1.913043	0.173913	1.333333	0.666667	2	1	0	1.428571	0.571429	0	1.8	0.6	1.8	1.8	0	0.631579	2.526316	1.263158	0	0.947368
0	2	0.4	1.6	0.666667	2	1.333333	1.333333	0.666667	0	0.4	1.6	2	0	0	0	1.333333	2.666667	1.142857	0.571429	0.761905	1.52381	1.25	1.25	0.5	1	0	0	1.142857	1.714286	0.571429	0.571429	0.6	1.4	1.5	1.5	0	1.428571	0.571429	0	0	3.857143	0.428571	0.857143	0.857143	1.125	2.25	0.375	0.375	0.375
2	0	2	0	1.5	0	0	1.5	0	3	0	2	1.176471	0.823529	0.27907	2.232558	1.302326	0.186047	0	0	0	4	0	0	0	4	0	0	0	0	2	2	0	2	0	0	3	1.2	0.8	0	0	0	4	2	0	0.181818	0	0.181818	0	2.181818
1.6	0.4	2	0	1.5	0.75	1.875	0.375	0.75	0.75	1.5	0.5	1	1	1	2	1	0	1.333333	0.666667	2	0	1.333333	0	2.666667	0	0.666667	1.333333	1.5	1	1	0.5	1.333333	0.666667	0.6	1.8	0.6	0.666667	1.333333	2.25	1.5	0	0.75	0	1.5	0.857143	0.428571	2.142857	0.857143	0.428571
2	0	0.4	1.6	0.315789	0.947368	0.315789	1.894737	1.578947	0.947368	0.857143	1.142857	0	2	0	1	1	2	0.242424	0.606061	1.818182	1.333333	2.222222	1.037037	0.592593	0.148148	1	1	2.461538	0.615385	0.615385	0.307692	0.352941	1.647059	1.285714	0	1.714286	0.8	1.2	0	0	2.571429	0.857143	0	2.571429	1.285714	1.714286	0.428571	1.285714	0.428571
0	2	0.666667	1.333333	0.5	2	0	0.5	2	1	0	0	2	0	0.444444	1.333333	0.888889	1.333333	1.2	2	0.4	0.4	0.571429	0.571429	2.857143	0	0	2	0.380952	1.333333	1.333333	0.952381	0	2	1.5	1.5	0	2	0	0.6	1.8	0	0	3	0.6	0.666667	0.666667	4	0	0
2	0	0.4	1.6	1	2	0	2	1	0	0	2	1.333333	0.666667	2.4	0	0	1.6	2.4	0.8	0.8	0	0.4	0.8	0	2.8	1.142857	0.857143	1	1	0	2	1.333333	0.666667	0	1.2	1.8	0	2	1	1	1.333333	0.666667	1	1	0	0	2	1	1
1.142857	0.857143	0.4	1.6	1.2	1.2	1.2	1.2	1.2	0	0.4	1.6	1.6	0.4	1.142857	0.857143	0.285714	1.714286	0.615385	0.923077	1.230769	1.230769	0	0	0	0	0.8	1.2	0.941176	1.647059	0.941176	0.470588	1	1	1.5	0	1.5	1.428571	0.571429	0	1.2	2.4	0.6	1.2	0.6	1.909091	1.636364	1.363636	0.545455	0.272727
0	2	0.5	1.5	2.666667	1.333333	0	2	0	0	2	0	2	0	0	0	0	0	1.090909	1.272727	0.545455	1.090909	1.454545	0.363636	1.454545	0.727273	0	2	0.285714	1.714286	1.142857	0.857143	0.5	1.5	1.5	0	1.5	0	0	0	0.352941	3.176471	0.705882	0.705882	1.058824	1.714286	2.571429	0	0.857143	0
2	0	0.666667	1.333333	0.857143	1.714286	1.714286	0	0	1.714286	1	1	2	0	0.363636	2.181818	1.454545	0	1.333333	2.666667	0	0	0.666667	1.333333	1.333333	0.666667	2	0	1.6	0	1.6	0.8	1.5	0.5	0	0	0	1.058824	0.941176	0	0	0	0	0	0	0.24	0.72	0.24	0.24	1.68
1.333333	0.666667	0.8	1.2	2.823529	2.117647	0.352941	0	0.705882	0	0.5	1.5	2	0	1.714286	0	1.714286	0.571429	1.333333	1.333333	1.333333	0	1	0	3	0	1.384615	0.615385	0.8	0.4	0.4	2.4	2	0	0.75	1.5	0.75	0.666667	1.333333	0.272727	1.090909	1.363636	1.090909	1.909091	0.272727	0.923077	0	0	0.923077	2.307692
0	2	0.666667	1.333333	0	0.75	1.5	0	3.75	0	0.666667	1.333333	1.5	0.5	0	0	0	4	0.727273	0.727273	1.454545	1.090909	2	1.666667	0.333333	0	0	0	0.727273	1.454545	1.090909	0.727273	0.4	1.6	0	0	0	1	1	0	0	4.285714	0	0.857143	0.857143	2	1	2	0	0
1	1	0.888889	1.111111	1.5	1.5	0.75	0	2.25	0	0	2	0	0	0.444444	1.111111	1.555556	0.888889	0.5	2.5	0	1	1.6	1.6	0.8	0	0	2	0.666667	0.666667	1.333333	1.333333	1	1	0	0	0	1.25	0.75	1	0	0	1	3	1	0.315789	0	3.789474	0.631579	0.947368
0.666667	1.333333	1.555556	0.444444	1.5	1.875	0	0.375	1.5	0.75	0	2	0	0	1.666667	1.333333	0	1	0.666667	2	0.666667	0.666667	1	2	1	0	0.5	1.5	0	0.8	1.6	1.6	0.5	1.5	2.25	0	0.75	1.5	0.5	1.5	0	1	0	3	0.5	1.411765	0	1.764706	1.058824	1.058824
0	2	0	2	0	2.4	0	0	1.2	2.4	1.333333	0.666667	1.333333	0.666667	1.333333	0.666667	0.666667	1.333333	1.333333	1	0.333333	1.333333	1	1	1	1	0	2	1.25	1.25	1	0.5	1	1	0	1.5	1.5	2	0	0	0.545455	1.090909	1.636364	2.181818	0.545455	1.142857	2	0.285714	0.857143	1.142857
1.714286	0.285714	0.333333	1.666667	3.272727	1.090909	0.545455	1.090909	0	0	0	2	2	0	0.666667	0.666667	0.666667	2	0.5	1	2.5	0	1.6	0.8	0	1.6	1.818182	0.181818	0.8	1.6	0.8	0.8	0.4	1.6	1.2	0.6	1.2	0	2	1.714286	0.857143	0.857143	1.285714	0.857143	0.428571	0.5	1.5	1.5	1.5	0
0.666667	1.333333	0	2	1	1	0	3	1	0	0	2	0	0	0.8	0.4	0.4	2.4	0.266667	1.6	0	2.133333	2.545455	0.727273	0.727273	0	0.5	1.5	0.695652	1.565217	1.565217	0.173913	0.5	1.5	3	0	0	2	0	0	0	1.714286	0	4.285714	0	0.24	3.12	0.72	0.96	0.48
0.857143	1.142857	1	1	0	1.2	0	3	1.2	0.6	0	2	0	0	0.9	1.5	0.4	1.2	0.888889	2.222222	0	0.888889	0	1.333333	2.666667	0	0	2	0.923077	0.923077	1.230769	0.923077	2	0	1.5	0	1.5	1.666667	0.333333	0	1.2	1.2	1.2	2.4	0	1.846154	1.846154	1.384615	0	0.461538
0.4	1.6	0	2	2.181818	1.090909	0.545455	0.545455	1.636364	0	1.6	0.4	0	2	2	0	2	0	1.333333	1.333333	1.333333	0	1.714286	0	1.142857	1.142857	2	0	1.5	0	1.5	1	1	1	1	2	0	0.666667	1.333333	0	1	1	1	2	1	2.181818	1.090909	1.090909	1.090909	0.545455
0	2	0	2	0	0.75	1.5	3	0.75	0	1.333333	0.666667	0	0	0	0	0	4	0.685714	0.914286	0.914286	1.485714	2.133333	0.8	0.8	0.266667	0	0	1.5	1	1.5	0	0.181818	1.818182	3	0	0	0	2	0.6	0	3	1.8	0.6	0	0.923077	4.615385	0.461538	0	0
0.666667	1.333333	1.111111	0.888889	0.857143	0.857143	0.857143	1.714286	0.857143	0.857143	0.666667	1.333333	0	0	0.173913	0.869565	0.347826	2.608696	0.307692	2.769231	0	0.923077	2	0.666667	0.666667	0.666667	0.666667	1.333333	1.272727	1.090909	1.636364	0	0.666667	1.333333	0	3	0	2	0	0	2.571429	0.857143	0.857143	1.714286	0	0.444444	2	2	1.111111	0.222222
0.666667	1.333333	0.666667	1.333333	1.5	1.5	1.5	1.5	0	0	0.285714	1.714286	0	2	1	2.285714	0.142857	0.571429	0	3.5	0.5	0	2	2	0	0	1	1	1.666667	1.333333	0.666667	0.333333	1	1	3	0	0	1.5	0.5	0	0	0	1.2	4.8	0	1.058824	0.705882	3.176471	0	0.705882
1.5	0.5	2	0	1.714286	0.857143	0	0.857143	1.714286	0.857143	1.333333	0.666667	1.333333	0.666667	1.454545	0.727273	1.090909	0.727273	0	0	4	0	0	2	1	1	0.75	1.25	0.363636	0.727273	2.545455	0.363636	0	0	0	2	1	1	1	0	3	1.5	0	1.5	0	0.5	0.5	1.5	1	2
1	1	0	2	0	0.857143	1.714286	0	3.428571	0	0	2	0	0	0	0.571429	0	3.428571	0.4	0.7	0.8	2.1	2.333333	0.666667	1	0	0	0	0.827586	2.068966	0.827586	0.275862	0	2	3	0	0	0	2	0	0	3	0	3	0	1.2	3.6	0	0.8	0
0	2	0.666667	1.333333	0.923077	0.923077	0.923077	0.461538	1.384615	1.384615	0.666667	1.333333	0.2	1.8	2	0	2	0	2	1.333333	0.666667	0	0	1.777778	2.222222	0	2	0	0.666667	2	0.666667	0.666667	0.666667	1.333333	0.5	1.5	1	1.428571	0.571429	2	0	2	0	2	0	1.846154	0.923077	0	0.923077	0.923077
0.5	1.5	2	0	0	1.333333	0	0.666667	2	2	0	2	0.4	1.6	0	1.25	1	1.75	0	4	0	0	2.666667	0	0	1.333333	0	0	1.333333	0.888889	0.888889	0.888889	0	2	3	0	0	2	0	0	2	1	0	2	1	1.636364	1.090909	1.636364	0	1.090909
0.5	1.5	1	1	1.5	1.5	0	1.5	1.5	0	1.333333	0.666667	0.125	1.875	4	0	0	0	0	2.4	0.8	0.8	0.666667	2.666667	0.666667	0	1	1	0	2.666667	1.333333	0	0.8	1.2	2	1	0	1.333333	0.666667	0	0.6	2.4	1.8	1.2	0	0.75	0	0.75	0.75	1.5
0.8	1.2	0	2	0	1.8	1.2	1.2	1.2	0.6	1	1	1.2	0.8	1	0	2	1	0.615385	1.230769	1.538462	0.615385	3.2	0.8	0	0	0	0	1.142857	2	0	0.857143	0.333333	1.666667	1	2	0	2	0	0.666667	0.666667	2	0.666667	0.666667	1.333333	0.428571	3.857143	0	0	0.857143
0	2	1.333333	0.666667	0.333333	1	1.333333	1.666667	1.666667	0	1.2	0.8	2	0	0.470588	1.882353	0.235294	1.411765	0.857143	1.428571	0.571429	1.142857	1	0.5	2.5	0	0	0	1.263158	0.842105	1.894737	0	0	2	3	0	0	1.2	0.8	0	0.666667	3.333333	0	2	0	0.272727	1.909091	3.545455	0	0.272727
0	0	0	2	0	0.666667	0.666667	2.666667	1.333333	0.666667	0.666667	1.333333	0.444444	1.555556	1	1	0	2	0	2.666667	1.333333	0	1.777778	1.333333	0.888889	0	2	0	0.571429	1.142857	1.142857	1.142857	0	2	0	0	3	1.5	0.5	0	3.428571	0	0.857143	1.714286	0	1.2	1.2	1.6	0.4	1.2
1.333333	0.666667	1.5	0.5	2.181818	0	1.636364	1.636364	0.545455	0	1	1	0	0	1.538462	0.615385	1.230769	0.615385	0.5	1	2	0.5	0	0	0	0	0.4	1.6	0.8	0	2.8	0.4	1.25	0.75	2	1	0	2	0	0.6	0.6	0.6	1.2	3	0	0.923077	2.307692	0.461538	2.307692	0
0.363636	1.636364	1.333333	0.666667	0.6	1.2	1.2	1.2	1.2	0.6	1.25	0.75	2	0	0.285714	0.571429	1.428571	1.714286	0.8	2.4	0.4	0.4	0.923077	0.615385	1.538462	0.923077	0.666667	1.333333	1.411765	0.941176	0.941176	0.705882	0.5	1.5	1.5	1.5	0	2	0	0.461538	0.461538	0	1.384615	3.230769	0.461538	0	1.5	2.1	0.9	0.6
1.5	0.5	2	0	0	3	1.2	1.2	0.6	0	1	1	0.666667	1.333333	1.142857	0.571429	0.571429	1.714286	0.444444	1.777778	1.333333	0.444444	1.5	0.5	2	0	1.333333	0.666667	1.5	1	1	0.5	1	1	1.2	1.2	0.6	0.4	1.6	0	2.4	0.6	1.2	1.8	0	0.666667	1.333333	2	0.666667	1.333333
0	0	0	2	2.4	0	2.4	0	1.2	0	2	0	0.666667	1.333333	0	0	0	0	0.695652	0.521739	1.217391	1.565217	0.952381	2.47619	0.190476	0.380952	0	0	1.333333	1.333333	1.333333	0	0.352941	1.647059	0	3	0	0	2	0	0	3.428571	0	2.571429	0	1.714286	3.428571	0	0	0
1.2	0.8	1	1	0.375	1.875	0.375	0	1.875	1.5	1.2	0.8	1.777778	0.222222	0.4	2	1.333333	0.266667	0	4	0	0	0	0.8	3.2	0	1.5	0.5	0.8	0.4	2	0.8	2	0	0	3	0	1	1	0	2	1	1	2	0	1.363636	0.545455	0.272727	0.818182	2.181818
0.333333	1.666667	1	1	1	2	0	2	1	0	0.666667	1.333333	2	0	0	0.666667	0.666667	2.666667	1.333333	0.666667	1.333333	0.666667	2	0.666667	1	0.333333	1.333333	0.666667	0.941176	1.176471	0.941176	0.941176	0.888889	1.111111	0.75	0.75	1.5	0	2	0.923077	0	2.769231	0.923077	1.384615	0	0.705882	2.117647	1.058824	0.705882	0.705882
1.333333	0.666667	1.25	0.75	1.8	1.2	1.2	0.6	0	1.2	0.666667	1.333333	1	1	1.230769	0.923077	0.923077	0.923077	2.666667	0	1.333333	0	0.8	2	1.2	0	0.666667	1.333333	1.142857	1.142857	0	1.714286	1.111111	0.888889	1.5	0.5	1	1.6	0.4	0	0.75	2.25	0.75	2.25	0	0	1.5	1.5	0.75	1.125
0	0	0.666667	1.333333	0	1	2	0	3	0	0.666667	1.333333	1.25	0.75	1	0.333333	0.666667	2	0.210526	2.105263	0.842105	0.842105	1	0.5	1.5	1	0	2	1	1.714286	0.857143	0.428571	0	2	0	1.5	1.5	0.444444	1.555556	1	0	0	2	2	1	0.5	2.5	1.75	0.75	0.5
1	1	2	0	2	3	0	1	0	0	0	0	0	0	0.888889	0.888889	0.444444	1.777778	1.333333	0.666667	2	0	1.333333	0	0	2.666667	1.2	0.8	0	1.333333	1.333333	1.333333	1.2	0.8	1.5	0	1.5	2	0	0.333333	1.666667	1.333333	1	1.333333	0.333333	0	1.2	2.4	1.2	0
0	0	0	2	0	1.8	0	0	3.6	0.6	0.5	1.5	2	0	0.266667	2.4	0.266667	1.066667	0	3.111111	0.444444	0.444444	0	0.8	3.2	0	0	0	0.307692	0.923077	2.615385	0.153846	0	2	0	0	0	1.5	0.5	0	0	0	0	0	0	0.692308	1.153846	2.769231	0	1.153846
0.222222	1.777778	0	2	2.769231	0.461538	0.461538	0.923077	0.923077	0.461538	0.666667	1.333333	0	2	0.666667	0	0.666667	2.666667	1.333333	0	2	0.666667	1	1	1.5	0.5	0	2	2.222222	0.444444	1.333333	0	1.666667	0.333333	2	1	0	1.333333	0.666667	0	2	2	0	2	0	1.714286	2.571429	0.857143	0.857143	0
0	2	0.666667	1.333333	0	2.25	0	0.75	3	0	0.888889	1.111111	0.666667	1.333333	0	0.857143	0.857143	2.285714	0	1	1	2	0.666667	1.333333	1.333333	0.666667	0	2	0.705882	1.411765	1.647059	0.235294	2	0	3	0	0	0.8	1.2	0	0.75	1.5	0.75	1.5	1.5	1.428571	1.142857	1.714286	0.285714	0.571429
0	2	0.666667	1.333333	0	0.857143	0.857143	0	4.285714	0	0.5	1.5	2	0	0	1	0	3	0	1.73913	0.521739	1.73913	0.8	0	2.8	0.4	2	0	1.5	1.75	0.75	0	0	2	0	0	0	1.5	0.5	0	0	3	0	3	0	0.428571	2.571429	2.142857	0.428571	0.428571
0	0	0	0	2.7	0	0.9	2.1	0.3	0	0	0	0	2	4	0	0	0	1.6	0.4	0	2	2.666667	1.333333	0	0	0.888889	1.111111	0	1	0	3	0.8	1.2	1.2	1.2	0.6	0	0	0	0.461538	3.230769	1.846154	0.461538	0	0	0	0	0	0
2	0	0.857143	1.142857	0	0.545455	1.090909	2.181818	1.636364	0.545455	0	2	2	0	1	0.8	0.6	1.6	0.5	1	2.5	0	2	0	2	0	0	2	0.4	1.6	1.2	0.8	1.25	0.75	1	1	1	1	1	0	0	3.6	2.4	0	0	0.857143	1.285714	0.428571	3	0.428571
0	2	1	1	0	2	0	2.5	1.5	0	1.6	0.4	1.6	0.4	1.142857	1.142857	0.571429	1.142857	1.142857	1.142857	0	1.714286	0.727273	1.818182	1.454545	0	1	1	1.777778	0.444444	0.888889	0.888889	0.4	1.6	1.2	0.6	1.2	1	1	1.090909	1.090909	1.636364	0.545455	1.090909	0.545455	0	2.181818	1.090909	0.545455	1.090909
0.666667	1.333333	0.857143	1.142857	0	2.307692	0.461538	1.384615	0.923077	0.923077	0	2	1	1	0	2.285714	0	1.714286	0.444444	1.111111	1.555556	0.888889	0.363636	1.818182	1.454545	0.363636	0	2	0.5	2.5	1	0	0.333333	1.666667	3	0	0	2	0	0	0	4.5	1.5	0	0	0.461538	0.923077	2.307692	0.923077	0.923077
1.142857	0.857143	0	2	2.666667	0	0	2.666667	0.666667	0	2	0	0.666667	1.333333	1.333333	0	1.333333	1.333333	2	0	2	0	2.4	0.8	0	0.8	0.666667	1.333333	0.8	0.8	0	2.4	1.777778	0.222222	1.090909	1.090909	0.818182	0.666667	1.333333	0.857143	1.714286	0	0	1.714286	1.714286	0	0	0	0	1
0	2	0.285714	1.714286	1	1	0.5	2	1.5	0	2	0	1	1	0.4	0.8	1.6	1.2	0.952381	1.142857	0.761905	1.142857	3.111111	0	0.888889	0	0.285714	1.714286	0.235294	3.058824	0.235294	0.470588	0.666667	1.333333	1.5	0	1.5	0.666667	1.333333	0	0.857143	1.285714	2.571429	1.285714	0	0	3.2	0.4	2.4	0
1.333333	0.666667	1.666667	0.333333	0	2	0.666667	2	0	1.333333	2	0	0	0	1.333333	1.481481	0.740741	0.444444	0	2.666667	1.333333	0	0	0	4	0	1.333333	0.666667	0.307692	0.615385	2.461538	0.615385	0	0	0	0	0	2	0	0	0	3	3	0	0	0.9	0.3	2.7	0.9	1.2
1.454545	0.545455	1	1	1.2	0.8	1.6	1.2	0.8	0.4	0	2	1	1	1.538462	0.923077	0	1.538462	0.5	2	0	1.5	0.727273	0.727273	1.818182	0.727273	0.666667	1.333333	0.363636	0.363636	0.727273	2.545455	0.8	1.2	1.5	1.5	0	1.5	0.5	0	0.5	1.5	0	3.5	0.5	1.090909	1.090909	1.090909	0.545455	0
1.2	0.8	1.2	0.8	1.333333	1.333333	2	0.666667	0	0.666667	2	0	1.333333	0.666667	1.714286	0.571429	0.571429	1.142857	0	2.666667	1.333333	0	0	0.666667	2.666667	0.666667	2	0	0.8	0.8	2	0.4	0	0	2.25	0.75	0	1	1	6	0	0	0	0	0	0.8	0.8	1.6	0.8	1.6
2	0	1	1	0.428571	2.571429	1.285714	0	1.285714	0.428571	0	2	2	0	1.333333	2.666667	0	0	0	0	0	0	0	0	3.2	0.8	1.6	0.4	1.6	0.8	0	1.6	2	0	2	1	0	1.6	0.4	0.666667	3.333333	0.666667	0.666667	0.666667	0	0.333333	0.333333	1	0.333333	0.666667
0	2	0	0	0	0.5	1	3	0.5	1	0.4	1.6	0	2	0	0	2	2	0.125	0.5	1.25	2.125	1.818182	0.909091	0.909091	0.363636	0	2	0.5	2.25	1.25	0	0	2	3	0	0	0	2	0	0	3.6	0	1.2	1.2	0.6	3.6	1.2	0.6	0
0	0	0.8	1.2	0.5	0.5	0	3	2	0	0.666667	1.333333	0	2	0	0	0	0	0.615385	0.615385	1.384615	1.384615	2	1.538462	0.307692	0.153846	0	2	1.333333	1.333333	0.444444	0.888889	0.210526	1.789474	2.4	0.6	0	0	2	0.428571	0	3.428571	1.285714	0.428571	0.428571	0.75	3	0	1.125	0.375
1.5	0.5	1.6	0.4	1.333333	2.666667	0	0.666667	0.666667	0.666667	0	2	1.5	0.5	0	2.4	0.6	1	0	3	0	1	0.571429	0.571429	2.285714	0.571429	0	0	0.631579	0.421053	1.894737	1.052632	0.666667	1.333333	3	0	0	1.142857	0.857143	0	2	1.333333	0	2	0.666667	0.428571	0.857143	2.142857	0.857143	0.857143
0	2	0	2	0	0	0	0	6	0	0.4	1.6	1.333333	0.666667	0.190476	2.285714	0	1.52381	0.8	2.4	0.8	0	1.333333	1.333333	1.333333	0	0	0	2	0.666667	1.333333	0	0	0	0	0	0	1.6	0.4	0	1.5	0	0	4.5	0	0	0.923077	2.307692	0	2.769231
0	2	2	0	0	0	2.4	1.2	2.4	0	0.857143	1.142857	1	1	1.333333	0	1.333333	1.333333	0.266667	0.666667	0.933333	2.133333	2.545455	0.727273	0.727273	0	0	2	0.5	0.75	1.5	1.25	0.444444	1.555556	3	0	0	1	1	0.428571	0.428571	2.571429	1.285714	0.428571	0.857143	1	3.666667	0.333333	0.333333	0.333333
0.285714	1.714286	1.333333	0.666667	1	0.571429	1.428571	1.857143	0.428571	0.714286	0.666667	1.333333	0	0	0	0	0	0	2	0.461538	0.615385	0.923077	2.8	0.4	0	0.8	0.769231	1.230769	1.090909	0.727273	0	2.181818	1	1	1.636364	0.545455	0.818182	0	2	0.6	0.6	2	1.2	0.4	1.2	0.857143	1.714286	0	0.857143	0
0.25	1.75	0	2	0.545455	0	0.545455	2.727273	1.636364	0.545455	2	0	0	2	0	0.8	0.8	2.4	0.375	1.5	1	1.125	1.428571	0.857143	0.571429	1.142857	0	2	0.75	1.5	1.25	0.5	0.727273	1.272727	1	2	0	0	2	0.5	0	2.5	0.5	2	0.5	1.5	2	0.5	0	0
1.25	0.75	0	2	1.384615	2.769231	0.461538	0.461538	0.461538	0.461538	1	1	2	0	0.761905	0.761905	0.571429	1.904762	0.727273	1.454545	0.727273	1.090909	2.285714	0.571429	1.142857	0	0.5	1.5	0.705882	1.176471	1.411765	0.705882	2	0	2	1	0	1	1	0	1.2	1.8	1.2	1.8	0	0.75	1.25	2	1	0.5
0	2	0.666667	1.333333	0	0	1.333333	3.333333	1.333333	0	0	2	2	0	0	1.6	0	2.4	0	1	0.333333	2.666667	2	1.333333	0.666667	0	0	2	1.666667	0.333333	1.666667	0.333333	0.4	1.6	1.5	0	1.5	0.8	1.2	0	0	5.142857	0.857143	0	0	0.75	2.625	0.375	0.75	1.125
0	2	1	1	1.2	2.4	0	1.2	1.2	0	1.333333	0.666667	0	2	0.666667	1.333333	0	2	0.727273	1.090909	1.454545	0.727273	2.333333	0.666667	1	0	0	2	0	2.25	1.25	0.5	0	2	0	0	0	0.5	1.5	0	0	0	1.5	3	1.5	1.090909	2.727273	0.545455	1.636364	0
0.666667	1.333333	0	0	0.923077	0.923077	0.923077	2.307692	0.461538	0.461538	1	1	0	0	0	0	0	4	0.355556	0.444444	0.711111	2.488889	2.181818	1.090909	0.363636	0.363636	0	2	0	2.545455	1.090909	0.363636	0.285714	1.714286	2	0	1	0	0	0	0.6	3.6	0.6	0.6	0.6	0	5.454545	0	0.545455	0
1.5	0.5	0.666667	1.333333	0.75	1.5	0	0	1.5	2.25	0.75	1.25	1.142857	0.857143	0.8	0.4	0.8	2	0.8	3.2	0	0	0.4	0.8	1.6	1.2	0.666667	1.333333	1.333333	0.333333	2	0.333333	0.5	1.5	0	0	3	1.333333	0.666667	0	1	0	2	2	1	2.25	1.5	0.75	1.5	0
0	2	0.666667	1.333333	1.2	0.6	0.6	1.2	1.2	1.2	1.176471	0.823529	0.363636	1.636364	1.333333	0	1.333333	1.333333	0	1.333333	2.666667	0	0	0	1.5	2.5	2	0	0.307692	1.230769	0.923077	1.538462	0	2	0.857143	0.428571	1.714286	1.75	0.25	1.058824	0.705882	1.058824	1.411765	1.058824	0.705882	0	1.5	0.5	1	1.5
1.714286	0.285714	0	2	0.857143	1.714286	0	0	1.714286	1.714286	0	0	2	0	0.2	2.4	0.6	0.8	0	1.333333	1.333333	1.333333	0.571429	0.571429	1.142857	1.714286	0	2	0.363636	1.454545	1.818182	0.363636	0	2	0	0	0	2	0	1	1	0	2	2	0	0	1.058824	1.764706	0.705882	2.117647
0	2	0	2	1.5	0.5	0.5	3	0.5	0	0.666667	1.333333	0	0	0	0	2	2	0.255319	0.595745	0.851064	2.297872	1.714286	1.714286	0.571429	0	0	0	0	3	1	0	0.5	1.5	3	0	0	0	0	0.545455	0	2.181818	0.545455	1.090909	1.636364	2.666667	1.333333	0	1.333333	0.666667
0.5	1.5	0.333333	1.666667	0	0	0	1.2	4.8	0	1.2	0.8	0	0	0	0.4	0.8	2.8	1	1.333333	0.333333	1.333333	2.5	0.5	0.5	0.5	0	0	0.533333	2.933333	0.266667	0.266667	0.857143	1.142857	3	0	0	2	0	0	0	1.5	0	4.5	0	1	1.75	1.75	0.25	0.25
0	2	2	0	0	2	1	1	2	0	1.2	0.8	0	2	0.666667	0.333333	1	2	0.355556	0.711111	0.888889	2.044444	2.181818	0.363636	0.727273	0.727273	0	0	0.444444	3.555556	0	0	0	2	3	0	0	1	1	0.857143	0.857143	2.571429	0.857143	0.857143	0	0.461538	2.769231	2.307692	0	0.461538
0.666667	1.333333	0	2	0	0.666667	1.333333	0	2.666667	1.333333	1	1	2	0	0.666667	0.666667	1.333333	1.333333	1	1	2	0	0.296296	2.222222	1.333333	0.148148	0	0	2.545455	0	1.454545	0	0.5	1.5	1.5	1.5	0	1.2	0.8	0	0	0	0	3	3	1.363636	2.454545	0	0.545455	0.272727
1	1	2	0	0.461538	1.384615	0	0	2.769231	1.384615	0	2	2	0	0.903226	1.290323	0.903226	0.903226	1	2	1	0	0	0	4	0	0	2	0.8	0.533333	2.133333	0.533333	0	0	0	0	0	1.428571	0.571429	0	0	2	0	4	0	0.26087	0.782609	2.869565	0.26087	1.826087
0	0	2	0	1.333333	1.333333	0	2	1.333333	0	0	2	2	0	0	0	1	3	0.235294	1.647059	1.411765	0.705882	1.5	0.5	1	1	1	1	0	1.090909	2.181818	0.727273	0	2	0	0	0	2	0	0.75	0.75	0	3	0.75	0.75	0.461538	1.384615	2.769231	1.384615	0
1	1	0	2	1.142857	1.142857	1.714286	1.428571	0.571429	0	0.666667	1.333333	0.666667	1.333333	1	1	0	2	0.875	0.125	1.125	1.875	1.818182	1.090909	0.363636	0.727273	0	2	1.066667	1.066667	0.8	1.066667	0.444444	1.555556	2.25	0	0.75	1	1	0	0.352941	4.235294	1.058824	0.352941	0	0	4	0.8	0.4	0
1	1	0.666667	1.333333	1.411765	1.764706	0.705882	1.411765	0.705882	0	1.333333	0.666667	0.222222	1.777778	1.333333	0.8	0.266667	1.6	1.333333	2.666667	0	0	0.4	0.4	2.4	0.8	0	2	0	2.222222	0.888889	0.888889	1	1	1.285714	1.285714	0.428571	0.666667	1.333333	0.428571	0.857143	2.142857	0.857143	0.857143	0.857143	1	2.5	1	1	0
1.2	0.8	0	2	1.090909	1.090909	0.545455	1.636364	1.090909	0.545455	1.333333	0.666667	0.4	1.6	1.333333	2	0	0.666667	0	1	1.5	1.5	1.333333	0	0	2.666667	1	1	0.8	1.6	0.8	0.8	0.666667	1.333333	2	0	1	2	0	1.5	0.5	1.5	1.5	0	1	0.857143	1.285714	1.714286	1.285714	0.857143
0.857143	1.142857	1.5	0.5	0	1.636364	1.090909	0.545455	1.636364	1.090909	0.333333	1.666667	0	2	1.5	1.5	0	1	1.333333	1.333333	0	1.333333	0.571429	1.142857	1.714286	0.571429	1	1	0	0.444444	2.666667	0.888889	2	0	1.285714	0.428571	1.285714	1.428571	0.571429	1.636364	0.545455	1.090909	0	1.090909	1.636364	1.6	0.4	0.8	0.8	1.2
0	2	0	2	0	1.333333	0.666667	2.666667	1.333333	0	1	1	1	1	0.8	1.6	0	1.6	0	0.842105	0.631579	2.526316	1.777778	0.888889	0.444444	0.888889	0	0	0.666667	2.666667	0	0.666667	0	2	3	0	0	1	1	0	0.75	4.5	0.75	0	0	1.285714	1.285714	1.714286	1.285714	0.428571
0	0	0.5	1.5	0	2.25	0.75	1.25	1.75	0	0.333333	1.666667	0	0	0.333333	0.333333	0.666667	2.666667	0	1.473684	0.210526	2.315789	3.333333	0	0.666667	0	2	0	0.190476	1.714286	1.142857	0.952381	0.428571	1.571429	2.4	0.6	0	1.333333	0.666667	0.285714	0.571429	3.142857	1.142857	0.857143	0	1.304348	1.826087	1.304348	0.782609	0.782609
0	2	0	2	0	3.6	0	0.8	1.6	0	0.5	1.5	1.2	0.8	1.090909	0.727273	0.363636	1.818182	0	2	1.142857	0.857143	1.818182	0.727273	1.090909	0.363636	1.2	0.8	0.533333	1.066667	2.133333	0.266667	0	0	3	0	0	0.666667	1.333333	0.666667	2	0.666667	0.666667	2	0	0.5	1	2.5	1	0.5
1.333333	0.666667	0.5	1.5	0	4	1	0	0	1	0	2	2	0	0.571429	1.714286	1.428571	0.285714	1.6	1.6	0.8	0	1.333333	0	1.333333	1.333333	0	0	0.666667	0.333333	2.666667	0.333333	0	2	0	3	0	1	1	1.2	1.2	1.2	0	1.2	1.2	0.315789	0.631579	2.526316	0.947368	0.947368
0	2	0	2	0	0.857143	0.857143	0.857143	2.571429	0.857143	1.25	0.75	0.444444	1.555556	4	0	0	0	0.8	0.8	2.4	0	1.333333	0	1.333333	1.333333	2	0	1.090909	1.090909	0.727273	1.090909	0	2	1	1	1	2	0	1.125	1.125	0.375	1.5	1.5	0.375	0.923077	0.461538	0.461538	0.461538	1.846154
1.166667	0.833333	2	0	3	1	0	2	0	0	2	0	0	0	0	0	0	4	0.47619	0.190476	0.380952	2.952381	3.428571	0.571429	0	0	1.333333	0.666667	0	1.217391	1.217391	1.565217	0.2	1.8	2	1	0	0	0	0	0	3	0.818182	1.909091	0.272727	0.428571	3.857143	0.857143	0.857143	0
0.5	1.5	1	1	0.545455	1.090909	1.636364	1.636364	0	1.090909	0.666667	1.333333	0.666667	1.333333	1.090909	0.363636	1.090909	1.454545	0.444444	1.333333	1.777778	0.444444	2.222222	0.444444	1.333333	0	0.75	1.25	1.333333	1.333333	1	0.333333	1.333333	0.666667	0.857143	0.857143	1.285714	1	1	0	1.2	2.4	0	1.2	1.2	0	2	2	0.5	0.5
1	1	0	2	0.75	1.5	1.5	1.5	0.75	0	1.333333	0.666667	0.5	1.5	1.333333	0	1.333333	1.333333	1.090909	0.545455	1.454545	0.909091	1	2	0.25	0.75	0	0	2	1.5	0	0.5	0.363636	1.636364	3	0	0	1.333333	0.666667	0.428571	0.428571	3.428571	0.857143	0	0.857143	1.714286	0.857143	1.714286	0	0.857143
1.5	0.5	2	0	1.090909	1.636364	0.545455	0	1.636364	1.090909	0	2	2	0	1	0	1	2	0.8	1.6	1.6	0	1	1	1	1	1.454545	0.545455	1.6	0	1.6	0.8	0	2	1.285714	0.857143	0.857143	1.6	0.4	1	0.5	1.5	1.5	1	0.5	1	0.5	1	1	0
1.333333	0.666667	1.333333	0.666667	0	0	1.2	1.2	2.4	1.2	2	0	2	0	0.8	0.4	0.4	2.4	0	2	2	0	0.666667	1.333333	1.333333	0.666667	0.666667	1.333333	0.857143	0.857143	1.714286	0.571429	0	2	0	0	3	1.111111	0.888889	0	1.5	0	1.5	3	0	0.857143	1.714286	0.428571	0.857143	0.428571
0.571429	1.428571	1	1	1.058824	2.117647	0	0	1.411765	1.411765	2	0	1	1	0.727273	1.454545	0.363636	1.454545	0	0	2.666667	1.333333	0	1.333333	2.666667	0	0	0	0.533333	0.4	2.533333	0.533333	0	2	3	0	0	0.8	1.2	0	5.25	0	0	0	0.75	1.241379	0.62069	1.862069	1.034483	1.034483
0.571429	1.428571	0	2	0.352941	1.411765	1.058824	2.117647	1.058824	0	1.5	0.5	0	2	1	0	1	2	0.571429	0.571429	1.142857	1.714286	2	0.666667	0	1.333333	1	1	0.533333	1.866667	0.8	0.8	0.909091	1.090909	1.5	1.5	0	0	0	0	0.6	1.2	0.6	1.2	2.4	0.3	4.2	0.9	0.6	0
0.545455	1.454545	1.142857	0.857143	0.5	1	0.5	1.5	2	0.5	0.666667	1.333333	0.8	1.2	0.413793	1.37931	0.137931	2.068966	0.75	1.75	0.75	0.75	1.777778	0.444444	1.777778	0	0.4	1.6	1.037037	1.185185	1.62963	0.148148	1.333333	0.666667	2.25	0.75	0	1.6	0.4	0	1.2	0	0	4.8	0	1.235294	1.235294	2.470588	0.352941	0.352941
2	0	1.333333	0.666667	1.5	2.25	0.75	0.75	0.75	0	0	2	1.333333	0.666667	2.666667	0	0	1.333333	1	2	0	1	1.6	1.6	0.8	0	1.6	0.4	0.5	2	1.5	0	0	0	2.5	0.5	0	0.5	1.5	0.857143	2.571429	0.857143	0	0	1.714286	2.4	0	1.2	1.2	1.2
2	0	1	1	0	2.4	0	1.2	2.4	0	0	2	0	0	1	1	0	2	1.714286	1.714286	0	0.571429	2.4	0.8	0.8	0	0	2	0	2	1.2	0.8	0.4	1.6	0	0	3	1.333333	0.666667	1	0	4	0	1	0	0.461538	1.846154	2.307692	0.461538	0.923077
0	2	0	2	1.285714	0.857143	0	1.285714	2.142857	0.428571	2	0	2	0	0.75	2	0.25	1	0	1	1.5	1.5	1.333333	0.888889	0.888889	0.888889	0	0	0.533333	0.8	2.4	0.266667	0.666667	1.333333	3	0	0	1.666667	0.333333	0	0	3	0	3	0	0.75	1.5	1.25	0.5	0.5
0.666667	1.333333	0.4	1.6	0	2.4	0	0	3.6	0	0	2	1.5	0.5	1.090909	1.818182	0	1.090909	0	2	2	0	0	1	2	1	0	0	1	0	3	0	0	0	0	0	3	1.066667	0.933333	0	2	0	0	4	0	0.923077	0	0.923077	0	2.307692
1.111111	0.888889	1	1	1.5	0	1	1.5	1	1	1	1	1	1	0.888889	0.444444	0.888889	1.777778	0	3	1	0	0	1.6	1.6	0.8	0.5	1.5	0.571429	0.571429	2.285714	0.571429	1.428571	0.571429	1.333333	0.666667	1	1	1	1	0.5	1.5	1.5	1	0.5	0.461538	0.923077	0.923077	2.307692	0
0.285714	1.714286	0.666667	1.333333	2.142857	0.857143	0	2.142857	0.857143	0	0.8	1.2	2	0	1	0	0	3	0.75	0.916667	0.416667	1.916667	1.6	0.4	0.4	1.6	0	2	0.5	2.833333	0.666667	0	0.666667	1.333333	2.25	0.75	0	0	0	0	0	3.5	0.25	2.25	0	0.315789	3.157895	1.894737	0.631579	0
2	0	2	0	1.2	0	1.8	1.2	0.6	1.2	1.5	0.5	0.5	1.5	0	0	0	4	1.090909	0.727273	1.090909	1.090909	0.285714	3.428571	0	0.285714	1.666667	0.333333	2	0	0	2	0.222222	1.777778	0.545455	2.181818	0.272727	0	0	0.6	0.6	2.4	0.6	0.6	1.2	0	6	0	0	0
0	2	0	0	0.857143	2.142857	0.857143	0	1.285714	0.857143	1	1	2	0	1.142857	0.571429	0.571429	1.714286	0.444444	1.777778	0.444444	1.333333	0.444444	0.888889	2.666667	0	1.333333	0.666667	1.230769	1.230769	1.230769	0.307692	0	2	1.5	0	1.5	2	0	0	1.714286	0.857143	0.857143	1.714286	0.857143	0.6	1.8	0	0	2.4
1.666667	0.333333	1	1	0	0.75	0.75	1.5	1.5	1.5	0.666667	1.333333	0.5	1.5	0.342857	1.485714	0.685714	1.485714	0.923077	2.153846	0.615385	0.307692	0.888889	0.888889	2.222222	0	0	2	1.176471	1.411765	1.176471	0.235294	0	2	0	1	2	1.2	0.8	0	2.571429	0	1.714286	0.857143	0.857143	0.818182	1.090909	1.363636	0.818182	1.090909
0	2	0.333333	1.666667	0	0	0.857143	1.714286	3.428571	0	2	0	0.5	1.5	0.4	0.8	0.8	2	0.64	0.48	1.12	1.76	1.636364	1.636364	0.181818	0.545455	1.333333	0.666667	0.888889	2.444444	0.222222	0.444444	0.210526	1.789474	2.25	0	0.75	0	0	0	0.461538	1.384615	0.461538	2.307692	1.384615	1.44	1.92	1.2	0.96	0.24
2	0	0	2	0	0	0	0	0	0	2	0	1.272727	0.727273	0	2.171429	1.714286	0.114286	0	0	0	0	4	0	0	0	2	0	2	0	0	2	0	0	2	1	0	1.090909	0.909091	0	0	0	0	0	0	0	0	0.571429	0.571429	3.142857
1	1	0.5	1.5	0.857143	0.857143	0	1.714286	1.714286	0.857143	1	1	0.8	1.2	0	1	1	2	0.5	1.5	0.833333	1.166667	1.230769	1.692308	0.769231	0.307692	0	0	1.142857	2	0.285714	0.571429	0.181818	1.818182	3	0	0	1	1	0	0	1.714286	0	1.714286	2.571429	1.636364	1.636364	1.636364	0	0.545455
1.777778	0.222222	1.333333	0.666667	0	2	0	0	2	2	0	0	0	0	1.5	1.25	0.75	0.5	0	4	0	0	2	0	1	1	1.25	0.75	0.4	0	3.2	0.4	0	2	0	0	0	1.666667	0.333333	0	3	1	0	1	1	1.2	0	1.2	1.2	0
0	2	0.5	1.5	0	0	0	0	6	0	0.333333	1.666667	0	0	0.421053	1.263158	0.842105	1.473684	0.4	2	0.4	1.2	0.666667	2	1.333333	0	0	0	1.230769	1.230769	1.230769	0.307692	0	2	3	0	0	0.666667	1.333333	0	2	2	0	2	0	1.090909	1.363636	2.181818	0.545455	0.545455
1	1	1	1	0.666667	0	0	2	2.666667	0.666667	0.333333	1.666667	1.2	0.8	1.6	0.4	1.2	0.8	0	0	1.333333	2.666667	2.285714	0.571429	1.142857	0	0	2	0.571429	0	1.714286	1.714286	1	1	2	0	1	0.5	1.5	0	2	0.8	0.8	2.4	0	1.2	2	1.2	0	1.2
0	2	0	2	2	0	1	2	0	1	1.6	0.4	0.333333	1.666667	2.666667	0	1.333333	0	1	0.5	2	0.5	2.4	0.4	0.4	0.8	1	1	2.666667	0	0	1.333333	1	1	1.875	0.75	0.375	0	2	0.428571	0.857143	1.285714	1.714286	1.714286	0	1.2	0	1.2	0	2.4
0	2	0	2	0	0	0	3	3	0	0.8	1.2	2	0	0	0	0	4	0.206897	1.586207	0.689655	1.517241	3.142857	0.285714	0.571429	0	0	2	0.869565	2.608696	0.347826	0.173913	0.666667	1.333333	1.5	0.75	0.75	1	1	2	0	2	0	2	0	0.545455	3.272727	1.090909	0	0.545455
1.777778	0.222222	0.666667	1.333333	1	1	0.5	1	1.5	1	1	1	0.666667	1.333333	0.8	1.6	0	1.6	0	0	4	0	0	1.714286	1.714286	0.571429	1.6	0.4	1.714286	0	1.142857	1.142857	2	0	1	1	1	1	1	0.857143	2.571429	0	0	1.714286	0.857143	1.5	0.75	0	0.75	1.5
0.5	1.5	2	0	1.8	0.6	0.6	2.4	0.6	0	1.2	0.8	0	2	4	0	0	0	1.44	0.32	0.8	1.44	2.285714	0.571429	1.142857	0	0	2	1.333333	2	0	0.666667	0	2	3	0	0	0	0	0.352941	0.705882	1.764706	1.411765	1.058824	0.705882	1.2	2.4	1.2	1.2	0
0.666667	1.333333	0.5	1.5	0.6	0.6	1.2	1.2	0.6	1.8	1	1	0	2	0	0	2.666667	1.333333	0	0	2	2	2	1.6	0	0.4	0	2	1.6	0.8	0.4	1.2	0.75	1.25	3	0	0	0.4	1.6	0	0	1.714286	1.714286	0.857143	1.714286	0.545455	2.181818	0	1.090909	0
0	2	0	2	0.4	0.4	0	4	0.8	0.4	0.857143	1.142857	2	0	1.6	0	0	2.4	0.37037	1.037037	0.518519	2.074074	2	0.5	1	0.5	0	2	0.740741	1.925926	0.740741	0.592593	0.4	1.6	3	0	0	0	2	0	0	3.75	0.75	1.5	0	0.285714	2.285714	1.714286	1.142857	0
1	1	2	0	1.2	2	0.8	0	1.6	0.4	0.4	1.6	2	0	1.2	1.6	0.4	0.8	0	2	1.333333	0.666667	0	2	1	1	1	1	1.333333	0.444444	2.222222	0	0.666667	1.333333	1	2	0	1	1	0	0	1.2	0	3.6	1.2	1.5	1.5	2.5	0	0.5
1.5	0.5	0.857143	1.142857	0	2.571429	0	0.857143	1.714286	0.857143	0	2	0	0	0.777778	1.444444	1	0.777778	0	2.666667	0.666667	0.666667	0	0	0	4	0	2	1	0.333333	2	0.666667	0	0	0	0	0	1.666667	0.333333	0	0	0	6	0	0	0.782609	0.782609	1.304348	1.304348	1.565217
0	2	0.2	1.8	2.117647	0.705882	1.058824	1.058824	0.705882	0.352941	0.4	1.6	2	0	4	0	0	0	0	2.666667	0.666667	0.666667	0.363636	0.727273	2.181818	0.727273	1	1	0.857143	1.428571	1.714286	0	1.333333	0.666667	1.2	1.2	0.6	0.8	1.2	0	3	0.5	1.5	1	0	0.6	2.4	0.3	0.9	0.6
1	1	1.2	0.8	1	1	0	2	1	1	0.5	1.5	2	0	0.727273	1.090909	1.090909	1.090909	0.363636	0.727273	2.181818	0.727273	1.333333	0	2	0.666667	0.5	1.5	0.307692	0.307692	2.461538	0.923077	0.666667	1.333333	1	0	2	0.4	1.6	0.545455	0.545455	1.090909	1.090909	2.181818	0.545455	0	2.8	1.2	1.2	0.4
0	2	0.571429	1.428571	0.6	1.8	1.2	0	2.4	0	0	2	0	0	0.2	0.8	0.6	2.4	0.571429	2.285714	0	1.142857	0.333333	0	2.666667	1	0	0	1	0.666667	2.166667	0.166667	0	2	3	0	0	2	0	1.5	0	1.5	0	3	0	0.4	2	1.2	0.4	1.6
0.5	1.5	1.2	0.8	2.571429	0	0.857143	0.857143	0.857143	0.857143	0	2	1	1	1.272727	1.090909	0.363636	1.272727	0.8	1.6	0.8	0.8	0.8	0.8	0	2.4	0	2	1.333333	1.333333	0.444444	0.888889	1.333333	0.666667	0	0	3	0.571429	1.428571	1.2	0.9	0.6	0.3	2.4	0.6	0	0	1.2	1.2	1.2
1	1	1	1	1.2	1.2	0	1.2	0	2.4	0	2	2	0	0.470588	1.882353	0.470588	1.176471	0	3	1	0	0	2.666667	1.333333	0	0	0	1.333333	1.333333	1.333333	0	2	0	0	1.5	1.5	2	0	0	2	0	1	3	0	0.6	1.2	1.2	1.2	1.2
0	2	0	2	0	0.857143	0.857143	0	3.428571	0.857143	1.6	0.4	2	0	0	1.6	1.066667	1.333333	0	2	0	2	0	0	2	2	0	0	0.727273	0.727273	2.181818	0.363636	0.666667	1.333333	1	2	0	1.714286	0.285714	0	3	0	0	3	0	1.142857	1.142857	2.571429	0	0.857143
1	1	0	2	0.428571	1.714286	0.857143	1.285714	1.714286	0	1	1	2	0	0.740741	1.333333	0.148148	1.777778	0.444444	1.777778	1.111111	0.666667	0.666667	0.666667	2.333333	0.333333	1	1	0.714286	1.571429	1.285714	0.428571	1	1	3	0	0	1.2	0.8	0	0	4.8	0	1.2	0	1.5	1.875	1.6875	0	0.375
0.666667	1.333333	0	2	0	3.272727	0.545455	0.545455	1.636364	0	1.75	0.25	1	1	0.666667	0.666667	0	2.666667	0.533333	0.8	1.333333	1.333333	2.571429	0.285714	1.142857	0	1	1	0.666667	2	0.888889	0.444444	0.5	1.5	3	0	0	0.666667	1.333333	0.666667	0.666667	2	1.333333	1.333333	0	1.125	2.625	0.75	0.375	1.125
0	0	0.4	1.6	0	0	0.8	0.8	4.4	0	0.285714	1.714286	1.6	0.4	0.4	1.6	0	2	0.888889	0.888889	0.444444	1.777778	2	1.428571	0.285714	0.285714	0.666667	1.333333	1.142857	1.428571	1.142857	0.285714	1	1	3	0	0	1	1	0	1	3	0	2	0	1	0	2	0	0
0.666667	1.333333	0	2	0	0	0	0.857143	4.285714	0.857143	0.5	1.5	1.2	0.8	0.195122	2.341463	0.780488	0.682927	0	2.4	0.8	0.8	0	0	1.6	2.4	0	0	0.4	2	1.6	0	0	2	0	0	0	1.5	0.5	0	3	2	0	1	0	1.090909	0.818182	2.181818	0	1.363636
0	0	2	0	0	1.2	0	2.4	2.4	0	0.5	1.5	1	1	0.8	0.4	1.2	1.6	0.5	1.5	0.5	1.5	3.2	0	0.8	0	1	1	0.571429	2.857143	0.571429	0	0	2	1.5	0	1.5	0	2	0	0	2.4	1.2	1.2	1.2	2	0.8	1.2	0.8	0.4
1.428571	0.571429	1	1	0.375	1.125	1.125	0.375	2.25	0.75	2	0	2	0	0	0	0	4	1.2	1.6	0.4	0.8	1.714286	0.571429	0.571429	1.142857	0.666667	1.333333	0.8	0.8	1.6	0.8	1.333333	0.666667	1.5	0	1.5	2	0	0.6	1.2	0.6	0.6	2.4	0.6	0.666667	0	0.666667	0	2
1.666667	0.333333	2	0	0	4	1	0	1	0	0	2	2	0	0.48	2.72	0.64	0.16	0	0	0	0	0	0	2.666667	1.333333	0	0	0	0	3.5	0.5	0	0	0	0	0	1.777778	0.222222	0	0	0	0	0	0	0	0	0.666667	2	2.666667
0	0	0.285714	1.714286	0	0	1.846154	0.923077	3.230769	0	1.333333	0.666667	1	1	2	0	0	2	0.5	1.833333	0.833333	0.833333	1.454545	0	1.454545	1.090909	1	1	1.25	2.25	0.25	0.25	0.4	1.6	3	0	0	0	2	0	0.666667	2	0	2	1.333333	0	3.6	0	0.6	0.6
0.8	1.2	1.2	0.8	0	1.5	0.75	2.25	1.5	0	0	2	0	2	0.6	2.1	0.4	0.9	0	1.6	2.4	0	0	1	2	1	0	0	0.888889	0.666667	1.333333	1.111111	0	2	1.5	0	1.5	1.666667	0.333333	0	2	4	0	0	0	0.857143	1.428571	2.857143	0.285714	0.571429
1.5	0.5	0	2	1	1	1	3	0	0	0	2	0	0	0	0	0	4	0.210526	1.473684	1.052632	1.263158	1	0	2	1	0	0	0.923077	1.846154	0.615385	0.615385	0	2	3	0	0	0	2	0.857143	0	2.571429	0	2.571429	0	2	1.2	2	0	0
0.769231	1.230769	1.5	0.5	3	1.5	0.75	0	0.75	0	0	2	2	0	1.142857	1.857143	0.428571	0.571429	0	0	2	2	0	2	2	0	2	0	0.8	1.6	1.2	0.4	0	2	0	3	0	1.6	0.4	1	2	1	0	1.5	0.5	0	0.5	2.75	0.75	1
0.285714	1.714286	0.333333	1.666667	0	0.857143	0.857143	0	4.285714	0	0.4	1.6	2	0	0	0.842105	1.473684	1.684211	0	2	0.666667	1.333333	1.2	1.2	1.6	0	0	0	0.571429	0.857143	2.285714	0.285714	0.8	1.2	3	0	0	1.666667	0.333333	1	1	0	1	3	0	1.090909	1.363636	1.363636	1.090909	0.818182
2	0	0	2	1.8	1.8	1.2	0	1.2	0	0.666667	1.333333	0	2	2	2	0	0	1.333333	0	1.333333	1.333333	0	1.777778	1.333333	0.888889	0.666667	1.333333	0	2	1	1	2	0	1.125	0.75	1.125	0	2	2.181818	0.545455	0	1.090909	1.090909	1.090909	0	1	0	2	2
0.4	1.6	0.8	1.2	0	2.571429	0	0	2.571429	0.857143	0.8	1.2	0	0	0.571429	1.714286	0.380952	1.333333	0	1.5	1.5	1	0.571429	0	2.857143	0.571429	0	0	0.235294	1.176471	2.117647	0.470588	0.666667	1.333333	0	0	0	1	1	0	0	0	2	4	0	0.8	2.6	1.6	0.6	0.4
1	1	0.4	1.6	0.8	0.8	0.8	1.6	0.8	1.2	1	1	0.666667	1.333333	0	0	0	4	1.5	0.25	1.25	1	1.066667	1.6	0.533333	0.8	2	0	1.818182	0.727273	0.727273	0.727273	0.777778	1.222222	1.5	1.5	0	0.8	1.2	0	1.5	0.75	1.5	0.75	1.5	1.636364	1.636364	0.545455	0.545455	0
1	1	0	2	0	0	1.5	4.5	0	0	0.5	1.5	0.666667	1.333333	0	1.5	0.5	2	0.266667	0.8	0.533333	2.4	1.777778	0.444444	1.777778	0	0	2	0.941176	1.647059	1.176471	0.235294	0	2	0	0	0	1	1	0	0	5	0	1	0	0.818182	3	1.090909	0.272727	0.272727
0	2	1.142857	0.857143	0.545455	0.545455	2.181818	0.545455	1.090909	1.090909	0.5	1.5	0.666667	1.333333	2	0.666667	1.333333	0	0.5	2.5	1	0	0.5	1	2	0.5	1	1	0.4	0.4	1.6	1.6	1	1	1.5	0.5	1	0	2	0	2	0	2	1	1	1.578947	1.263158	1.263158	0.947368	0.315789
0.8	1.2	2	0	1	1.5	1	0.5	1.5	0.5	1.6	0.4	0	0	0	0.666667	1.333333	2	0	1.454545	1.090909	1.454545	0.8	0.8	2.4	0	0	2	1	0	1.5	1.5	0.8	1.2	1.2	0	1.8	2	0	1.714286	0	0.857143	0.857143	0.857143	1.714286	0.461538	2.769231	0.461538	0.923077	0.923077
0	0	0.5	1.5	0	1.5	0	0.75	3.75	0	0.333333	1.666667	1.5	0.5	0.888889	1.333333	0.444444	1.333333	0	1	1	2	0.615385	0.615385	2.461538	0.307692	0	0	0.333333	1.666667	1.666667	0.333333	0	2	1	2	0	1.8	0.2	0	0	1.5	0	4.5	0	0.24	0.96	0.48	0.24	2.4
0	2	1	1	0	0.75	0	4.5	0.75	0	2	0	2	0	0	1.454545	0	2.545455	0.195122	1.365854	0.390244	2.04878	3	1	0	0	0	2	0.571429	2.571429	0.571429	0.285714	0.285714	1.714286	2.25	0	0.75	0	0	0	0.461538	2.307692	0.923077	1.846154	0.461538	0	4	2	0	0
0.4	1.6	0	2	1.2	2.4	0.8	1.2	0	0.4	0.857143	1.142857	0.5	1.5	0.705882	1.647059	0.235294	1.411765	0.533333	1.066667	1.066667	1.333333	0.857143	0.571429	2	0.571429	0	2	0.666667	0.666667	1.555556	1.111111	0.4	1.6	0	1	2	0	2	0.545455	1.636364	1.090909	0.545455	1.090909	1.090909	0.705882	1.764706	1.411765	0.705882	1.058824
1	1	2	0	2	1	3	0	0	0	0.333333	1.666667	1.333333	0.666667	0	4	0	0	0.666667	0.666667	2	0.666667	0	4	0	0	1.75	0.25	1.333333	0	0	2.666667	1.5	0.5	0.6	1.2	1.2	2	0	2.727273	2.181818	0	0	0	1.090909	2	4	0	0	0
0	2	0.857143	1.142857	0	1.5	0	0	1.5	3	1	1	2	0	0.585366	2.146341	0.682927	0.585366	0	4	0	0	0.8	0	3.2	0	2	0	1.454545	0.363636	1.818182	0.363636	0	0	0	1.5	1.5	1.2	0.8	0.6	3	0	0.6	1.2	0.6	0.705882	0.352941	1.764706	1.058824	1.411765
0	2	0	2	1.111111	0.444444	0.888889	3.111111	0.222222	0.222222	0	2	0	0	0	0	1.333333	2.666667	0.610169	0.474576	0.542373	2.372881	3.272727	0.727273	0	0	0.666667	1.333333	0	2.181818	0.727273	1.090909	0.363636	1.636364	2.5	0	0.5	0	0	0	0	3.882353	1.058824	0.705882	0.352941	1.8	3	0.6	0.6	0
0.666667	1.333333	1	1	0	2	0.4	1.6	1.2	0.8	0.5	1.5	1.5	0.5	1.090909	1.090909	0.363636	1.454545	0.8	1.6	1.6	0	2.666667	0.666667	0	0.666667	2	0	0.666667	1	1.666667	0.666667	1	1	2.142857	0.428571	0.428571	1.111111	0.888889	0.666667	1.333333	0.666667	1.333333	2	0	0.666667	2.666667	1.333333	0	1
1.5	0.5	0	2	4	0.666667	0	0.666667	0.666667	0	1	1	1.263158	0.736842	0.181818	2.181818	1.636364	0	2	0	0	2	2	2	0	0	0.888889	1.111111	0	0.666667	2	1.333333	2	0	1.5	0.75	0.75	1	1	0.461538	0.923077	3.230769	1.384615	0	0	1	0.333333	0	0.666667	1
0	0	0	0	0	0	1.384615	2.769231	1.384615	0.461538	0.8	1.2	1	1	0	0.666667	0.666667	2.666667	0.25	1	0.625	2.125	2.4	0.8	0.8	0	1	1	0.923077	2.769231	0.307692	0	0.75	1.25	1.5	1.5	0	2	0	0	0	4.363636	0.545455	0	1.090909	0.705882	2.823529	1.058824	0.352941	0.705882
0.4	1.6	0.25	1.75	0	0	1.5	0	3	1.5	1.25	0.75	2	0	0.307692	1.846154	0.307692	1.538462	0.888889	1.333333	0.888889	0.888889	3	0	1	0	0	2	0.190476	0.952381	2.285714	0.571429	0.5	1.5	3	0	0	2	0	0.857143	1.714286	0	0.857143	2.571429	0	1.235294	2.294118	1.235294	0.882353	0.176471
0.666667	1.333333	0.666667	1.333333	0	0	2.4	0	2.4	1.2	0.666667	1.333333	1	1	0.4	0.8	0.8	2	0.888889	1.777778	0.888889	0.444444	1.333333	1.333333	0.666667	0.666667	1	1	0.571429	1.142857	1.142857	1.142857	0.8	1.2	0	0	3	0.8	1.2	0	0	0	2	4	0	1.636364	2.181818	1.636364	0	0.545455
1	1	0	2	0	0	1	1	1	3	1.428571	0.571429	0	2	0	1	0.5	2.5	0.666667	1.333333	0.666667	1.333333	1.714286	1.714286	0.571429	0	0	2	0.923077	1.538462	0.923077	0.615385	1.333333	0.666667	1	1	1	0	2	0	1	3	0	2	0	1.125	1.875	1.875	0.375	0.375
0	2	0	2	0.461538	0.923077	1.846154	0.461538	0.923077	1.384615	1	1	1.333333	0.666667	0	0	0	4	0	0.727273	1.818182	1.454545	1.066667	2.133333	0.533333	0.266667	1	1	1.263158	0.210526	2.526316	0	0.333333	1.666667	3	0	0	1.333333	0.666667	0	0	2	0	4	0	1.058824	2.823529	1.411765	0.352941	0.352941
0	2	0.5	1.5	0	0	0.75	3	2.25	0	1.333333	0.666667	0	2	0	1	0	3	0.148148	0.592593	0.54321	2.716049	2.8	0.4	0.6	0.2	2	0	0.727273	3.090909	0	0.181818	0	2	3	0	0	0	0	1.2	0	2.4	0	1.2	1.2	0.666667	5.333333	0	0	0
1.2	0.8	0	0	2	0	0.5	3.5	0	0	1	1	0	0	4	0	0	0	0.37037	0	1.259259	2.37037	2	1.384615	0.153846	0.461538	0	2	0	2	2	0	0.230769	1.769231	3	0	0	0	0	0	0	4.909091	0	0.545455	0.545455	0	4.5	0.75	0.75	0
0.4	1.6	0	2	3	1.5	0	1.5	0	0	0.5	1.5	0	2	2.285714	0.571429	1.142857	0	0.521739	0.695652	1.391304	1.391304	1.777778	0.444444	1.111111	0.666667	0	2	0.666667	2	1	0.333333	0	2	3	0	0	0.8	1.2	0	0	2.25	0	3.75	0	2.625	2.25	0	0.375	0
0.8	1.2	1.333333	0.666667	0.666667	0.666667	0	0.666667	3.333333	0.666667	0.666667	1.333333	1	1	2	0	1.333333	0.666667	0	1.333333	1.333333	1.333333	0	0	4	0	2	0	1.142857	0.857143	1.142857	0.857143	1	1	0.75	0.75	1.5	0.8	1.2	0.666667	1.333333	0.666667	2	1.333333	0	0.428571	1.285714	0.857143	2.142857	0.428571
0.4	1.6	0	2	2.727273	1.090909	0	1.636364	0.545455	0	0.727273	1.272727	0	0	1.142857	0.285714	0	2.571429	0.2	1.2	0.8	1.8	2.4	1.2	0.4	0	2	0	0.516129	1.548387	0.774194	1.16129	0.666667	1.333333	0	1.5	1.5	0	0	0	0.857143	3.428571	0	1.714286	0	0	3.913043	1.304348	0.521739	0
1	1	1.142857	0.857143	0.666667	2	0.666667	0	2.666667	0	0	2	1.428571	0.571429	0.571429	1.714286	0.571429	1.142857	0	2	1.333333	0.666667	0	1.6	2.4	0	0	2	0.75	0.75	1.75	0.75	0.666667	1.333333	2.25	0	0.75	0.5	1.5	0	1.2	0	2.4	2.4	0	0	0.857143	2.142857	1.714286	0.857143
0	0	0	2	0	1.384615	0.461538	1.384615	2.769231	0	0.666667	1.333333	2	0	0.571429	0.571429	0.380952	2.47619	1	1.333333	0.5	1.166667	1.230769	1.230769	0.923077	0.615385	2	0	0.941176	0.941176	1.411765	0.705882	0.333333	1.666667	0	0	0	0	0	0	0	2.571429	0.857143	1.714286	0.857143	0.461538	2.307692	2.307692	0	0.923077
1	1	2	0	1	2	1	0	2	0	0	2	0	2	0.571429	0	1.142857	2.285714	0.216216	0.756757	1.297297	1.72973	2	1	0.666667	0.333333	0	0	0	2.5	1.5	0	0.25	1.75	3	0	0	1	1	0	0	4	2	0	0	0.352941	2.470588	1.764706	0.352941	0.705882
0	2	0	2	1	0	0	4	1	0	0.5	1.5	0.666667	1.333333	0.444444	0.444444	3.111111	0	0.470588	1.647059	0.941176	0.941176	1.6	0	0.8	1.6	0.666667	1.333333	0.857143	1.428571	0.857143	0.857143	0.285714	1.714286	0	0	0	0.8	1.2	0	0.75	1.5	1.5	1.5	0.75	0	2.1	1.5	0.9	0.9
0.666667	1.333333	0.666667	1.333333	0.545455	1.636364	0.545455	3.272727	0	0	0	0	1	1	1.6	1.6	0	0.8	0.166667	1.833333	0.5	1.5	2.285714	0.571429	1.142857	0	0	2	0.571429	2.285714	1.142857	0	0	2	3	0	0	0	0	0	2	1	1	2	0	1.111111	1.111111	2.222222	1.333333	0.222222
0.8	1.2	0	2	0	3.6	0.4	0.8	1.2	0	1	1	0	0	1.333333	2.666667	0	0	0	1.6	0.8	1.6	1.666667	0.333333	1.333333	0.666667	1	1	0.470588	1.647059	1.647059	0.235294	0	2	0	0	3	0	2	0	0	3	0	3	0	0	3.428571	0.857143	0	1.714286
0	0	0.666667	1.333333	0	1.714286	1.714286	0	1.714286	0.857143	1.333333	0.666667	2	0	0.352941	2.117647	0.352941	1.176471	0	1.333333	0.666667	2	0	1.333333	2.222222	0.444444	0	0	0.705882	1.647059	1.411765	0.235294	0.4	1.6	3	0	0	2	0	0	1.5	1.5	0	1.5	1.5	0	1.875	2.625	0.375	0.75
0.4	1.6	0	2	1.333333	0	2	2	0.666667	0	0	2	0	0	0	0	0	4	0.631579	0.842105	0.315789	2.210526	2.4	0.6	0.6	0.4	0	0	0.727273	2.545455	0.363636	0.363636	0.125	1.875	3	0	0	0	0	0	0.75	2.25	0	3	0	0	1.5	2.25	0.75	0.75
0	2	0.666667	1.333333	1	0.666667	0.333333	3.666667	0.333333	0	1	1	0	2	0	0	0	0	1.076923	0.307692	0.615385	2	2.5	0.5	0.5	0.5	0.666667	1.333333	0.444444	1.777778	0.888889	0.888889	0.5	1.5	1	0	2	0	0	0	0	4.444444	0.222222	0.888889	0.444444	0	3.428571	0	2.571429	0
2	0	0.4	1.6	2	0	2	2	0	0	0.857143	1.142857	0.5	1.5	2	0	0	2	2	1	1	0	0.666667	2	1.333333	0	0.666667	1.333333	0.8	0.8	0	2.4	0	0	1.5	1.5	0	0	2	1.5	0.75	1.5	1.5	0.75	0	1.714286	3.428571	0	0.857143	0
1.384615	0.615385	1	1	0.428571	1.285714	0	1.285714	1.285714	1.714286	0.5	1.5	2	0	1.428571	0.857143	1.428571	0.285714	0	2.666667	1.333333	0	0	1.333333	0	2.666667	0.666667	1.333333	1.6	1.6	0	0.8	2	0	1	0	2	2	0	0.545455	2.181818	0.545455	0	2.181818	0.545455	0	1.2	2.4	0	1.2
1.333333	0.666667	0	2	1	1	0	1	1	2	2	0	0	2	0	0	0	4	0.210526	0.842105	1.473684	1.473684	1.090909	2.181818	0.727273	0	0	0	0.444444	1.333333	1.333333	0.888889	0.5	1.5	2	1	0	0	0	0.75	0	0.75	1.5	1.5	1.5	2.142857	2.142857	0	1.714286	0
1.333333	0.666667	0	0	0	3	1	2	0	0	0	2	0	2	0.190476	2.666667	0.571429	0.571429	1.714286	1.714286	0	0.571429	0	1	3	0	1	1	1.142857	0.571429	2.285714	0	0	2	3	0	0	1	1	3	0	0	0	3	0	0.545455	0	1.636364	0	2.727273
0	2	1	1	1	2	0	1	2	0	1	1	0	0	1.714286	0.857143	0.285714	1.142857	0	2	0.5	1.5	4	0	0	0	2	0	0.888889	0.888889	2	0.222222	0.666667	1.333333	1.5	1.5	0	1.333333	0.666667	0	1	2	0	3	0	0.4	1.6	2.8	0.8	0.4
0	2	2	0	0.5	1	2	2	0.5	0	0.333333	1.666667	1.6	0.4	1.777778	0	0.444444	1.777778	0.615385	1.230769	0.615385	1.538462	1.714286	1.142857	0	1.142857	0.888889	1.111111	0.266667	2.133333	1.333333	0.266667	0	2	0.75	1.5	0.75	0.5	1.5	0	0	1.714286	0	1.714286	2.571429	1.44	1.92	1.2	0.72	0.24
0	0	0.666667	1.333333	0.6	1.8	0	2.4	0.6	0.6	1.75	0.25	1	1	0	0	0	0	0.333333	0.666667	2.666667	0.333333	1.538462	1.538462	0.923077	0	0	2	0	0	2.666667	1.333333	0.533333	1.466667	1.5	1.5	0	2	0	2	0	4	0	0	0	1.8	3.6	0	0	0.6
0	2	0.545455	1.454545	0	1.714286	0	0	2.571429	1.714286	0.285714	1.714286	2	0	0	0.96	1.28	1.76	0	3.2	0	0.8	0.5	1	2	0.5	0	0	0.833333	0.666667	1.666667	0.833333	1	1	0	0	0	1.25	0.75	0	0	0	0	4.5	1.5	1.058824	1.058824	1.058824	0	1.764706
0	2	0.714286	1.285714	1.2	1.2	0.6	0.6	1.8	0.6	0.75	1.25	1	1	0	1	2	1	0.666667	1.666667	0.666667	1	0.705882	0.235294	2.823529	0.235294	0	0	1.538462	1.538462	0.923077	0	0.333333	1.666667	0	3	0	1.333333	0.666667	0	0	0	0	2	4	1.2	0	1.2	2.4	1.2
2	0	0	2	1.636364	1.090909	0.545455	0	1.636364	1.090909	0	2	2	0	0.5	0.5	1	2	0.666667	2	0.666667	0.666667	1.333333	0.666667	0.666667	1.333333	0	2	1.5	1	1	0.5	1	1	1.714286	0.857143	0.428571	1.333333	0.666667	1.5	0	3	0	1.5	0	0.545455	0.272727	0.545455	0.818182	2.454545
0	0	0	2	0.545455	0.545455	0	3.818182	0.545455	0.545455	0	2	0	0	0	0	4	0	0.216216	0.756757	0.864865	2.162162	2.666667	0.761905	0.190476	0.380952	0	0	1	3	0	0	0.470588	1.529412	1.5	0	1.5	0	0	0.428571	0	3.428571	0.428571	0.857143	0.857143	0	4.666667	0.666667	0.666667	0
0	2	0.666667	1.333333	0	0.75	3	1.5	0.75	0	0.75	1.25	0	0	0.666667	1	0.666667	1.666667	0.307692	0.923077	1.076923	1.692308	2	1	1	0	0	2	0.333333	2.333333	1	0.333333	0.461538	1.538462	3	0	0	0	0	0	0.545455	2.181818	0	2.727273	0.545455	1.6	1.6	1.6	0.8	0
0.5	1.5	0.8	1.2	0.666667	1.333333	0.666667	2	0.666667	0.666667	2	0	1	1	2	0.666667	0.666667	0.666667	0.533333	0	0.8	2.666667	2	1	0.5	0.5	2	0	0.5	2	0.5	1	0.5	1.5	3	0	0	1	1	0.666667	0.666667	1.333333	1.333333	1.333333	0.666667	2.25	1.5	0.75	0.75	0
1.555556	0.444444	0.4	1.6	0	1.636364	1.090909	2.727273	0.545455	0	0.857143	1.142857	0	0	0	0	2.4	1.6	0.571429	1.142857	0.857143	1.428571	0.888889	1.333333	0.888889	0.888889	0	2	0.444444	1.777778	0.888889	0.888889	1.333333	0.666667	0	1.8	1.2	1	1	0.923077	1.384615	1.384615	0.461538	0.923077	0.923077	0.75	2.25	0	1.5	0.75
0.5	1.5	1.333333	0.666667	1.058824	1.764706	1.411765	0.352941	0.352941	1.058824	0.333333	1.666667	1.333333	0.666667	0.363636	1.090909	1.454545	1.090909	0	2.4	1.333333	0.266667	1	0	2	1	0	2	0.333333	1.333333	1.333333	1	0.5	1.5	0.6	1.2	1.2	1	1	0	2.25	0.75	0.75	1.5	0.75	0.461538	1.384615	1.384615	1.846154	0.461538
1	1	0.4	1.6	0	2.571429	0	3.428571	0	0	1	1	0	0	0.888889	0.444444	0	2.666667	0.340426	1.021277	0.510638	2.12766	2.4	1.066667	0.266667	0.266667	0	2	0	3	0.5	0.5	0	2	0	0	0	0	0	0	0.857143	1.714286	0.857143	2.571429	0	1.2	2.4	1.2	1.2	0
0	2	2	0	0	3.6	1.2	0.6	0	0.6	0	2	0.333333	1.666667	0.857143	0.285714	0.571429	2.285714	0	2.666667	0.444444	0.888889	2	0	2	0	0	2	0.842105	1.894737	1.263158	0	0	2	3	0	0	0.5	1.5	0	1.846154	1.384615	0.923077	1.846154	0	0	2.181818	1.636364	0	1.090909
0.666667	1.333333	0.666667	1.333333	0.631579	1.263158	0.631579	2.210526	1.263158	0	1.6	0.4	1	1	0.444444	0.888889	1.333333	1.333333	0.315789	0.842105	0.947368	1.894737	2.571429	0.857143	0.571429	0	0	2	0.4	2.4	0.4	0.8	0	2	2	0	1	0.8	1.2	0	0	3.6	1.2	1.2	0	1.636364	1.090909	1.636364	1.090909	0
0	2	0.5	1.5	0	0.545455	2.181818	1.636364	0	1.636364	1.5	0.5	2	0	0	2.666667	1.333333	0	0.827586	0.275862	1.103448	1.793103	1.263158	1.684211	0.421053	0.631579	0	2	0.8	1.6	0.4	1.2	0.727273	1.272727	2	1	0	1	1	0	0.3	1.2	1.2	2.1	1.2	2.727273	1.090909	0.545455	0.545455	0
0	0	0	2	0	0	0	3	3	0	0.333333	1.666667	0	0	0.571429	0	0	3.428571	0.222222	0.888889	1.111111	1.777778	1.777778	1.333333	0.888889	0	0.666667	1.333333	0.333333	2	1	0.666667	0.285714	1.714286	0	3	0	0	2	0	2	2	0	2	0	1.090909	2.181818	1.090909	1.090909	0.545455
1	1	1.333333	0.666667	1.5	1.5	0	0	1.5	1.5	0	2	0	0	1.052632	1.684211	0.631579	0.631579	2	2	0	0	1	2	1	0	1	1	0.444444	0	2.222222	1.333333	0	0	0	0	0	1	1	0.857143	1.714286	0	0.857143	1.714286	0.857143	0.6	1.2	3	0	0.6
1	1	1	1	0.6	1.2	0.6	0.6	2.4	0.6	0.5	1.5	1	1	0.5	1.5	0.833333	1.166667	0.444444	2.222222	0.444444	0.888889	4	0	0	0	0	2	0.222222	0.888889	2.666667	0.222222	0	2	3	0	0	1.5	0.5	0	0.666667	1.333333	0	2.666667	1.333333	0.62069	1.862069	2.068966	0.413793	1.034483
0.571429	1.428571	0.333333	1.666667	0	2.666667	0	2	1.333333	0	1	1	0.666667	1.333333	2.666667	0	0	1.333333	0.705882	1.176471	0.705882	1.411765	1.75	1	1	0.25	1	1	1.2	2	0.8	0	0.8	1.2	3	0	0	1.333333	0.666667	0.857143	0.428571	1.285714	0	2.571429	0.857143	0.461538	2.769231	1.846154	0	0.461538
0	0	1.333333	0.666667	0	0.666667	3.333333	0.666667	0.666667	0.666667	1.5	0.5	0.571429	1.428571	0	0	0	0	0.666667	1.333333	2	0	0.571429	2.571429	0.571429	0.285714	0.666667	1.333333	2.666667	1.333333	0	0	1	1	0.666667	1	1.333333	1	1	0	0	3	1.5	0	1.5	1.2	2.4	0	1.2	0
1.333333	0.666667	0.888889	1.111111	0.461538	1.384615	0.461538	2.769231	0.923077	0	2	0	0.666667	1.333333	1.090909	0.363636	0	2.545455	1.333333	1.666667	0.333333	0.666667	2	0.333333	1.333333	0.333333	0	2	1.538462	0.923077	1.230769	0.307692	1	1	1.666667	0.333333	1	0	2	0	0.6	1.2	0.6	3.6	0	0.857143	1.714286	1.285714	1.714286	0.428571
0.666667	1.333333	0	2	0.8	0	2.4	1.6	0.4	0.8	0	0	0	0	1.6	0.8	0.8	0.8	0.5	2.5	0.5	0.5	1.142857	1.714286	0	1.142857	0	2	1.142857	0	1.142857	1.714286	2	0	2.5	0	0.5	1	1	0.375	1.125	1.5	0.75	1.875	0.375	1.333333	2	0	2	0.666667
0	0	0	2	0	0	0	0	6	0	0	0	2	0	0.109589	3.178082	0.328767	0.383562	0	4	0	0	0	0	4	0	0	0	0	0	4	0	0	2	0	3	0	1.8	0.2	0	0	0	0	0	0	1.058824	0	3.176471	0	1.764706
0.5	1.5	0.8	1.2	2.4	0	0	0	2.4	1.2	1.6	0.4	2	0	0.153846	2.153846	0.923077	0.769231	0	2	0	2	4	0	0	0	0	0	1.6	1.333333	0.8	0.266667	0	2	2	0	1	1.2	0.8	0	2.4	1.2	0	2.4	0	0.352941	0	2.470588	0	2.117647
0	2	0	2	1.2	1.2	2.4	1.2	0	0	2	0	0	2	0	0	0	4	0.228571	0.457143	0.685714	2.628571	2.5	1	0.333333	0.166667	0	2	0.5	2.5	0.5	0.5	0.190476	1.809524	1.5	1.5	0	0	0	0	0	2.727273	1.636364	0.545455	1.090909	2.181818	3.272727	0	0	0.545455
1.555556	0.444444	0	2	1.333333	2	2	0.666667	0	0	2	0	1.333333	0.666667	1.5	0.5	1.5	0.5	0	2	0	2	4	0	0	0	1.5	0.5	1.333333	1.333333	0	1.333333	0	2	0	2.25	0.75	2	0	1.8	0.6	0.6	1.2	0.6	1.2	0	1	1	2	1
1.142857	0.857143	0	2	2.571429	0.857143	0	0.857143	0	1.714286	0	0	0.25	1.75	0	2	0	2	2	0	2	0	0	0	1.333333	2.666667	0.4	1.6	1.333333	0.666667	0	2	2	0	0.666667	1.666667	0.666667	1.6	0.4	0.375	1.125	0	3	0.75	0.75	0.75	0.75	0	1.5	0
0	0	1	1	2.181818	0	2.727273	0.545455	0.545455	0	1	1	1.333333	0.666667	0	0	0	4	0.615385	0.923077	0.615385	1.846154	0.545455	1.454545	1.272727	0.727273	0	0	1.142857	2.285714	0.571429	0	1.166667	0.833333	1.5	1.5	0	0	2	0	0	2.571429	0	1.714286	1.714286	1.333333	1.333333	0	1.333333	1.333333
0.666667	1.333333	0	0	1.090909	1.363636	0.272727	1.909091	1.090909	0.272727	0	2	0	0	2	1.333333	0	0.666667	0.421053	1.578947	0.526316	1.473684	2.4	0	0.8	0.8	0	2	0.285714	2.285714	0.571429	0.857143	0	2	0	0	3	0	0	0	0	4	0	1	1	0.6	3	0.9	1.2	0.3
0	2	0.666667	1.333333	0.857143	0.857143	0.857143	0.857143	0	2.571429	1.142857	0.857143	0.888889	1.111111	1.333333	1.333333	1.333333	0	0	4	0	0	0.8	0.8	0.8	1.6	0	0	0.666667	1.333333	0.666667	1.333333	0	2	0.75	1.5	0.75	2	0	0	1.714286	0	0.857143	0.857143	2.571429	0.857143	0.428571	0.428571	0	0.857143
0.5	1.5	1	1	1.5	0	1.5	2.25	0.75	0	0.5	1.5	0	2	1.333333	2	0	0.666667	1.142857	1.142857	0.571429	1.142857	1	1	1.333333	0.666667	0	0	1.142857	0	1.714286	1.142857	1.6	0.4	2	0	1	1	1	0.5	0.5	1.5	0.5	2	1	2.25	1.5	0.75	0	0.75
0.5	1.5	0.666667	1.333333	0.631579	1.578947	0.947368	1.894737	0.947368	0	2	0	0.4	1.6	0.444444	0.444444	1.333333	1.777778	0.142857	1	2.142857	0.714286	0.75	1	1.5	0.75	0	2	1	1.4	1.2	0.4	0.947368	1.052632	2.142857	0.857143	0	1	1	0	0.461538	1.846154	0.461538	2.769231	0.461538	2	1.4	0.6	1.4	0.4
0.8	1.2	0	2	0	4	0	1	0	1	0.666667	1.333333	1.333333	0.666667	1	0	0.5	2.5	0	1	1	2	0	2	2	0	0	2	0.25	1.5	1.25	1	1	1	3	0	0	1	1	0	2.4	0	0	3	0.6	0.8	0.8	2.8	0.8	0.8
0.2	1.8	0.857143	1.142857	0	3	0	0	3	0	0	2	1	1	0.421053	1.684211	0.421053	1.473684	1.333333	2.666667	0	0	1.333333	0	2.666667	0	0	2	0	0.923077	2.153846	0.923077	0.333333	1.666667	0	0	3	1	1	0	2	0	0.666667	3.333333	0	0	2	2	0.5	1.5
0.857143	1.142857	0	2	1.090909	1.090909	1.636364	0.545455	1.090909	0.545455	0.8	1.2	1.142857	0.857143	0	2	1.333333	0.666667	0	2.095238	0.571429	1.333333	2	1.25	0.5	0.25	2	0	0.380952	1.904762	0.952381	0.761905	0	2	3	0	0	0.5	1.5	0	0.428571	0.428571	1.285714	3.428571	0.428571	1.384615	1.846154	1.384615	0	0.923077
0.857143	1.142857	0.857143	1.142857	0.545455	0.545455	0.545455	2.727273	0.545455	1.090909	1.333333	0.666667	1.428571	0.571429	1.333333	1.333333	0.666667	0.666667	1	0	2	1	1.5	1	0	1.5	1	1	1	1	1	1	2	0	1.5	0.3	1.2	0.857143	1.142857	1.285714	0.857143	0.857143	0.857143	0.857143	1.285714	1.714286	0.857143	0.857143	0.857143	0.428571
0	2	1	1	1.5	0.375	0.75	2.625	0.75	0	1.5	0.5	0	0	0	0	0	4	0.551724	0.413793	1.517241	1.517241	1.4	1.4	0.4	0.8	0.666667	1.333333	2.5	1.5	0	0	0.181818	1.818182	2.571429	0	0.428571	2	0	0.666667	0.666667	2.666667	1.333333	0	0.666667	1.2	3.2	0.4	0.8	0
0.5	1.5	0	2	0	1.714286	1.714286	0	2.571429	0	0.571429	1.428571	2	0	0.181818	1.090909	0.363636	2.363636	0.363636	1.454545	1.454545	0.727273	1.428571	1.428571	1.142857	0	0	2	1.241379	0.689655	1.517241	0.551724	0.8	1.2	1.5	1.5	0	1.555556	0.444444	0	0	1.5	1.5	3	0	0.5	1.5	2	0.5	0.5
0	2	0	0	0	0	1.5	0	3	1.5	0.666667	1.333333	1	1	1.333333	2	0	0.666667	0.210526	1.263158	1.052632	1.473684	2	0	1.333333	0.666667	0	0	1.230769	1.538462	0.923077	0.307692	0.4	1.6	1.5	1.5	0	1	1	0	0	3	0	3	0	0.4	1.6	2.4	0	0.8
0	0	1	1	0	0	3.6	1.2	1.2	0	2	0	0	2	0.190476	1.904762	0.190476	1.714286	1.6	0.4	0	2	2	0	2	0	0	0	0.5	1.5	2	0	0	0	3	0	0	1	1	0	1.2	0	0	3.6	1.2	0.923077	0.461538	2.769231	0.923077	0.461538
0.857143	1.142857	0	2	1.2	0.8	0.8	2	1.2	0	2	0	0	2	4	0	0	0	0.363636	0.727273	1.090909	1.818182	2.526316	0.842105	0.421053	0.210526	0	2	0.571429	2.571429	0.285714	0.571429	0.461538	1.538462	2	0.5	0.5	0	2	0.6	1.2	1.2	0.6	1.8	0.6	1.636364	3.818182	0	0.545455	0
0.571429	1.428571	1.2	0.8	0.4	0.8	0.8	0.4	2.8	0.8	0.571429	1.428571	2	0	0.666667	0.888889	0.222222	2.222222	0.4	2.4	0.8	0.4	1.333333	0.666667	1.333333	0.666667	2	0	1.904762	0.571429	1.333333	0.190476	0.666667	1.333333	0	0	0	1	1	0	0	3	1.5	1.5	0	0.545455	1.090909	1.090909	0.545455	1.636364
0.5	1.5	0	2	0.48	1.2	2.16	0.96	0.96	0.24	2	0	0	2	0	2	2	0	0.923077	0.615385	1.076923	1.384615	1.714286	1.714286	0.285714	0.285714	0.5	1.5	1.6	2.4	0	0	1.333333	0.666667	2.625	0.375	0	0	2	1.2	0	1.2	0	0	3.6	3.333333	2.666667	0	0	0
1	1	0.666667	1.333333	0	2.4	1.2	0	1.2	1.2	0.666667	1.333333	2	0	0.666667	1.833333	0.166667	1.333333	0	0	2	2	1.333333	1.333333	1.333333	0	1	1	1.142857	0	2	0.857143	2	0	0	0	0	1.333333	0.666667	0	3	0	0	3	0	0.461538	1.384615	1.846154	0.923077	1.384615
0	2	0	2	0	0.75	0.75	0.75	3.75	0	0.444444	1.555556	1.5	0.5	0.8	0	1.2	2	0.363636	2.545455	1.090909	0	2.5	0	1.5	0	0	0	1.428571	1.142857	1.142857	0.285714	0.8	1.2	0	3	0	1.6	0.4	0	6	0	0	0	0	1.090909	1.090909	1.636364	0	2.181818
0.666667	1.333333	1.333333	0.666667	1.5	1.5	0	0	0.75	2.25	0.666667	1.333333	2	0	0.266667	1.866667	0.533333	1.333333	1.333333	2	0	0.666667	2.666667	0	1.333333	0	1	1	1.142857	0.857143	0.857143	1.142857	0	2	0	3	0	1.6	0.4	0.666667	0	2	1.333333	1.333333	0.666667	2.25	1.125	0.375	1.125	0.75
0.8	1.2	1.333333	0.666667	0.75	0.375	1.5	1.875	0.375	1.125	1	1	0	2	1.6	0	0.8	1.6	0.952381	1.714286	0.952381	0.380952	0.444444	2.222222	0.888889	0.444444	0	2	1.2	1.2	0.2	1.4	1.333333	0.666667	0.75	1.5	0.75	1	1	0.857143	1.428571	0.571429	0.857143	0.857143	1.428571	0.8	3.6	0.4	0.4	0
1	1	2	0	1.8	0.9	0.9	2.1	0.3	0	0.8	1.2	0	2	2	0	0.666667	1.333333	1.411765	0.705882	0.470588	1.411765	1.6	1.6	0	0.8	1	1	0.666667	1.333333	0	2	2	0	1	0	2	1	1	0.461538	0.692308	1.846154	1.846154	0.461538	0.692308	1.714286	1.714286	0	1.714286	0.857143
0	2	0.333333	1.666667	0	0.666667	0.666667	1.333333	3.333333	0	1.333333	0.666667	1	1	0	2	2	0	0.666667	1.333333	1	1	0.923077	2.153846	0.923077	0	0	0	3	0	0	1	0	2	1	1	1	0.75	1.25	0	0	0	1.5	3	1.5	0.923077	1.384615	1.846154	0.461538	0
0	2	0.666667	1.333333	0.545455	0.545455	0.545455	3.272727	0.545455	0.545455	2	0	0	2	1	2	0	1	0.666667	0.571429	0.857143	1.904762	2.315789	0.842105	0.210526	0.631579	0	0	0.285714	2.571429	0.285714	0.857143	0.181818	1.818182	2.4	0.6	0	1	1	0.545455	0	2.727273	1.090909	0.545455	1.090909	1.2	2.8	0.4	0.8	0.4
1.333333	0.666667	2	0	0	3.428571	0	0.857143	0.857143	0.857143	0	0	0	2	0.615385	2.461538	0	0.923077	0	3.5	0	0.5	0.666667	0.666667	2	0.666667	0.666667	1.333333	1.818182	0	1.454545	0.727273	1	1	1.8	0	1.2	2	0	0	3	0	0	1.5	1.5	0.75	1.875	0.75	0.375	1.875
0.666667	1.333333	0.666667	1.333333	0	1.714286	2.571429	0	0.857143	0.857143	1	1	1	1	0.615385	1.230769	0	2.153846	0.903226	0.903226	0.903226	1.290323	1	0.666667	0.666667	1.666667	0	0	1.714286	1.142857	1.142857	0	0.25	1.75	3	0	0	0	0	0	0	2	2	2	0	1.2	2	1.2	0.4	0.8
1.333333	0.666667	1	1	0	2	1.2	0.4	2.4	0	0	2	1.5	0.5	1.142857	0.952381	0.571429	1.333333	1.142857	1.714286	0.571429	0.571429	0.444444	1.333333	1.777778	0.444444	0	2	0.666667	0.833333	2.5	0	0.666667	1.333333	0.75	1.5	0.75	1.25	0.75	0	4.8	0	0	1.2	0	1.542857	0.514286	2.742857	0.685714	0.342857
0	0	0.666667	1.333333	0	2.181818	0.545455	0.545455	2.181818	0.545455	0.666667	1.333333	2	0	0.5	1.75	0.75	1	0.666667	1	1.333333	1	0	0.8	2.4	0.8	2	0	0.333333	1.166667	2	0.5	2	0	0	0	0	2	0	0.857143	0	1.714286	0	2.571429	0.857143	0.25	1.75	2.75	0.25	0.5
0.5	1.5	0	0	0	3	0	2	0.5	0.5	1	1	0	0	0.727273	1.454545	0.727273	1.090909	2.285714	0.571429	0	1.142857	2	1.333333	0.666667	0	2	0	0.8	0.8	1.333333	1.066667	0.666667	1.333333	0	0	0	2	0	0	2.25	1.5	0	2.25	0	0.75	0	2.25	2.25	0.75
2	0	1.714286	0.285714	1.714286	1.714286	0	0.857143	0.857143	0.857143	0	2	0	0	2.5	0.75	0	0.75	0	4	0	0	0	0	4	0	1.384615	0.615385	0.888889	0.888889	0.444444	1.777778	0	0	1	2	0	2	0	0.8	2.4	0.4	0.4	2	0	0.857143	0.428571	0.857143	1.714286	0.857143
0	0	0.571429	1.428571	0.666667	1.333333	0.666667	0.666667	0.666667	2	1.142857	0.857143	0.333333	1.666667	1.333333	0.888889	0.888889	0.888889	0	2	2	0	0	1.714286	1.142857	1.142857	0	2	1.333333	1.333333	0.666667	0.666667	1	1	0.428571	2.142857	0.428571	1	1	0	1	1	1	3	0	3.333333	0	0.666667	0	1.333333
0	2	0.8	1.2	0.8	1.6	1.2	2	0.4	0	1.333333	0.666667	1	1	0.8	1.6	0.8	0.8	0.333333	1.166667	0.666667	1.833333	2.4	0.533333	1.066667	0	0	2	0.592593	1.481481	1.777778	0.148148	0	2	3	0	0	0	2	0	0.666667	1.333333	0.666667	2.666667	0.666667	0.352941	3.529412	1.411765	0.352941	0.352941
0	2	1.2	0.8	1.6	0.4	1.6	0.8	0	1.6	1.333333	0.666667	0	2	1.5	1.5	0.5	0.5	1.333333	0	1.333333	1.333333	0.615385	0.615385	1.230769	1.538462	1.142857	0.857143	1	1	0	2	2	0	1.875	0	1.125	2	0	0.857143	1.142857	0.571429	1.142857	1.428571	0.857143	0	1.2	1.2	2.4	0
0	2	1.428571	0.571429	0	3	0	0.75	0.75	1.5	0	2	2	0	1.473684	0.631579	0.421053	1.473684	0	2.666667	0	1.333333	1.333333	0	1.333333	1.333333	1.6	0.4	0.571429	2.285714	1.142857	0	0	2	1.5	0	1.5	1.666667	0.333333	0	3	1.2	0.6	1.2	0	0	0	3	1	2
1	1	0.285714	1.714286	0.3	2.1	0.3	0.9	1.8	0.6	0	2	0	2	0.571429	1.52381	0.571429	1.333333	0	1.714286	0.571429	1.714286	1.090909	0.727273	1.818182	0.363636	1	1	1	0.8	1.8	0.4	1	1	1	1	1	2	0	0.857143	2.571429	0.857143	0.857143	0.857143	0	0.62069	0.827586	2.275862	1.241379	0.827586
0.666667	1.333333	1	1	0.545455	2.727273	0	0.545455	1.090909	1.090909	1.2	0.8	2	0	0.952381	0.952381	1.142857	0.952381	1.142857	1.714286	0.571429	0.571429	0	1	3	0	0	0	0.75	0.25	2.5	0.5	0	0	3	0	0	0.666667	1.333333	0	0	0	0	4	2	0.810811	0.972973	2.108108	0.810811	0.810811
1	1	0	2	1.111111	1.555556	1.333333	0.888889	1.111111	0	0.666667	1.333333	2	0	0	1	2	1	0.571429	0.571429	1.371429	1.485714	1.866667	0.266667	1.6	0.266667	0	2	0.923077	1.846154	0.923077	0.307692	0.307692	1.692308	2.4	0	0.6	0.666667	1.333333	0	0	3.230769	0.923077	0.923077	0.923077	1	3.333333	1	0.333333	0.333333
0.5	1.5	0.705882	1.294118	0	3.6	0	1.2	1.2	0	0	2	2	0	0.571429	0.857143	0.285714	2.285714	0.363636	1.454545	0.363636	1.818182	0.666667	0.222222	2.888889	0.222222	0	0	0.8	0.8	1.333333	1.066667	0.666667	1.333333	3	0	0	1.6	0.4	0	1.5	1.5	0.75	1.5	0.75	0.923077	0.461538	2.307692	0	1.846154
0	2	0.5	1.5	0	1.2	0	2.4	2.4	0	1	1	2	0	0.666667	0.666667	0	2.666667	0.5	1.75	0.75	1	1.666667	0.333333	1.666667	0.333333	2	0	0.705882	1.411765	1.176471	0.705882	0	2	3	0	0	1	1	0	0	5.142857	0	0	0.857143	0.631579	3.157895	0.315789	1.263158	0.315789
0.4	1.6	2	0	0.705882	1.411765	0.705882	1.411765	1.058824	0.705882	1.666667	0.333333	1.333333	0.666667	2	0	0	2	0.727273	0.727273	1.090909	1.454545	0	2.4	0.8	0.8	1.5	0.5	1.2	1.2	0.8	0.8	0.666667	1.333333	1.333333	0.666667	1	0.666667	1.333333	1.8	1.8	0	0.6	0	1.8	2.571429	0	0	0.857143	1.714286
1	1	1	1	1.5	0	1.5	0	1.5	1.5	1.142857	0.857143	0.666667	1.333333	0	0.666667	2	1.333333	0.5	1	1.5	1	1.818182	1.454545	0.727273	0	0	0	0	0	0	4	1	1	3	0	0	0	2	1	1	1	1	0	2	2.25	0	2.25	0.75	0
0.666667	1.333333	0	2	0	0	2.625	2.25	0.375	0.75	2	0	0.666667	1.333333	0	0	0	0	0.952381	0.380952	1.333333	1.333333	1.391304	2.086957	0	0.521739	0	2	1.714286	1.714286	0	0.571429	0	2	2.25	0	0.75	0	0	1.090909	0.545455	2.727273	1.090909	0.545455	0	0	6	0	0	0
1	1	0.857143	1.142857	0.857143	0.857143	0.857143	0	0	3.428571	0	2	2	0	1.6	0	0.8	1.6	0	1.6	0.8	1.6	0	0	1.142857	2.857143	0.75	1.25	1	1	0	2	0.857143	1.142857	0.6	0.6	1.8	1.333333	0.666667	0.666667	1.333333	1	0.666667	1.666667	0.666667	1.714286	0.857143	0	2.571429	0
0.666667	1.333333	0	0	0	2	2	1.333333	0.666667	0	0.666667	1.333333	2	0	0.941176	0.941176	1.411765	0.705882	0	4	0	0	2	0	2	0	0	0	0.4	0.4	2.8	0.4	2	0	0	1.5	1.5	1.6	0.4	0	1.2	2.4	0	2.4	0	0.75	0.375	2.625	1.125	1.125
1	1	1	1	0.666667	0	0	2.666667	1.333333	1.333333	0.8	1.2	0	2	1.666667	0.666667	0.333333	1.333333	1	2.5	0	0.5	2.666667	1.333333	0	0	0.5	1.5	0.8	0.8	0.8	1.6	1.666667	0.333333	2.4	0	0.6	0.8	1.2	0	1.764706	0.705882	1.058824	1.411765	1.058824	1.263158	1.263158	1.263158	1.263158	0.631579
1.75	0.25	0	0	4.2	0.6	0	1.2	0	0	1	1	0	2	0	0	0	0	1.142857	0.571429	1.142857	1.142857	0	1.333333	1.333333	1.333333	1	1	0	0.8	3.2	0	1.333333	0.666667	0	1.5	1.5	0	0	2	0	2	0	2	0	0	1.2	0.6	4.2	0
1.5	0.5	2	0	2	2	0.666667	0	0	1.333333	0	0	2	0	2	0	2	0	0	2	2	0	1.333333	0.666667	1.333333	0.666667	1.636364	0.363636	0.8	0	2.4	0.8	0	0	0.428571	0.857143	1.714286	2	0	3	0.75	0	0	0	2.25	1.714286	0	0.857143	1.714286	0
0	0	1.5	0.5	0	0	1.5	0	3	1.5	2	0	1.272727	0.727273	0	3.625	0.25	0.125	0	0	0	0	0	0	4	0	2	0	4	0	0	0	2	0	0	1.5	1.5	1.454545	0.545455	0	0	0	0	0	0	0	0	0.375	0	1.125
0	2	0	2	0	0	0	2.4	2.4	1.2	0	2	2	0	0.235294	0.941176	0.941176	1.882353	1.333333	1.333333	0	1.333333	1.333333	0.666667	1.333333	0.666667	0.5	1.5	0.25	0.75	2.75	0.25	0	0	3	0	0	1.666667	0.333333	0	2.25	0	0.75	2.25	0.75	0.75	2.25	1.875	0.375	0.375
2	0	2	0	0	0	3.75	0	2.25	0	1	1	0.5	1.5	0	0	0	0	0.571429	0.571429	2.285714	0.571429	0.333333	3	0.333333	0.333333	2	0	1.142857	0.571429	1.714286	0.571429	0	2	0.75	2.25	0	2	0	2.727273	1.636364	0	0	0.545455	1.090909	6	0	0	0	0
0	2	0.666667	1.333333	0.75	0	0.75	2.25	2.25	0	1.142857	0.857143	2	0	0	0	0	4	0.258065	1.290323	0.903226	1.548387	2	0.666667	1.333333	0	0	2	1.454545	2.181818	0	0.363636	0.142857	1.857143	1	1	1	2	0	0	0.75	2.25	0.75	0.75	1.5	1	3.5	0.5	0.5	0
0	2	0.571429	1.428571	0.6	0.6	1.8	0	1.2	1.8	1.75	0.25	0.571429	1.428571	1.142857	0.571429	1.142857	1.142857	0.8	0	1.6	1.6	0.888889	1.777778	0.666667	0.666667	0	0	2	1.333333	0.666667	0	1.384615	0.615385	1.2	0.9	0.9	0.666667	1.333333	0.857143	0.857143	1.714286	1.714286	0	0.857143	1.090909	1.636364	0	0.545455	1.636364
0	2	1.142857	0.857143	0.8	1.2	0	1.6	2	0.4	0.5	1.5	1	1	0	1.25	1.25	1.5	1.6	0	2.4	0	2	1	1	0	2	0	1.6	0.8	1.2	0.4	2	0	2.25	0.75	0	0.769231	1.230769	2	2	2	0	0	0	1.058824	0.352941	0.705882	1.058824	1.764706
0	2	0.833333	1.166667	0.545455	0.545455	1.636364	0.545455	1.636364	1.090909	0.75	1.25	1.333333	0.666667	0.571429	0.571429	1.142857	1.714286	0	0	3	1	0.8	0	3.2	0	0	2	1.090909	0.727273	1.454545	0.727273	2	0	1.5	1.125	0.375	0.333333	1.666667	1.090909	2.181818	0.545455	0	1.636364	0.545455	0	0	0.923077	0.923077	2.307692
1	1	0	2	0	0.857143	2.571429	1.714286	0	0.857143	2	0	1	1	0	0	0	0	0.8	1.066667	0.533333	1.6	3.333333	0.666667	0	0	0	2	0.5	2	0.5	1	0.4	1.6	3	0	0	0	2	0	0	3.428571	0.857143	1.714286	0	1.2	4.8	0	0	0
0	0	1	1	0	0	0	0	1.5	4.5	0	2	1.454545	0.545455	0.142857	2.285714	1	0.571429	0	2	0	2	2	0	2	0	0	2	0.8	1.6	0.8	0.8	1	1	0	2	1	0.842105	1.157895	0	3	3	0	0	0	0	0.461538	0.923077	0.461538	2.076923
0	2	1	1	0	2	1.333333	2	0.666667	0	1	1	0	0	0.666667	1.333333	0	2	0.521739	1.913043	0.695652	0.869565	1.818182	1.090909	0.727273	0.363636	0	0	0	1.818182	2.181818	0	0.571429	1.428571	3	0	0	1	1	0	1.2	2.4	1.2	1.2	0	0.571429	2.285714	2	0.571429	0.571429
0.666667	1.333333	0.333333	1.666667	0	1.636364	1.090909	2.727273	0.545455	0	1	1	1.2	0.8	0.857143	1.142857	0.285714	1.714286	0.25	0.875	0.75	2.125	2	0.666667	1	0.333333	0.666667	1.333333	0.666667	2.666667	0	0.666667	0.25	1.75	3	0	0	2	0	0	0	4	0	1	1	0.857143	2.571429	1.714286	0	0.857143
1.333333	0.666667	0.8	1.2	4	0	0	1	0	1	0	2	0	2	3	0	1	0	2	0	2	0	0.444444	2.222222	0	1.333333	2	0	0.666667	1.333333	0.666667	1.333333	0.8	1.2	1	2	0	2	0	1	0	2	0.5	0.5	2	1.714286	0	0.857143	1.714286	0.857143
1	1	0	2	0	0	0	1.2	4.8	0	0.666667	1.333333	1.5	0.5	0.545455	1.090909	1.636364	0.727273	0.666667	2	0.666667	0.666667	0.8	1.6	0.8	0.8	0	0	0.444444	0.888889	1.777778	0.888889	0	0	0	0	0	1.666667	0.333333	0	0	1	1	2	2	0.48	1.44	1.2	0.72	0.72
0	2	1	1	0	0.857143	2.571429	0	0	2.571429	1.5	0.5	0.333333	1.666667	1.333333	0	0	2.666667	1	0.5	0.5	2	0.8	3.2	0	0	2	0	1.142857	0	1.142857	1.714286	0.666667	1.333333	0	2	1	0	2	1.5	1	1	1	1.5	0	0	2.571429	0.857143	1.714286	0
1.333333	0.666667	0.5	1.5	0	2.307692	0.461538	1.384615	1.846154	0	0.5	1.5	1	1	0.181818	1.454545	0.363636	2	0.25	1.75	0.75	1.25	2.666667	0	1.333333	0	0	0	0.307692	1.230769	1.846154	0.615385	0	2	3	0	0	1.5	0.5	0	0	2.4	0	3	0.6	0.5	3	1.75	0.25	0.5
0.5	1.5	0.4	1.6	0	3.272727	0.545455	1.090909	0.545455	0.545455	0	2	2	0	0.842105	1.052632	0.842105	1.263158	0.285714	2	0.857143	0.857143	2.5	0.25	1	0.25	0	2	0.4	1.6	1.2	0.8	1.333333	0.666667	3	0	0	1.714286	0.285714	0	1.714286	0	0.857143	3.428571	0	0.857143	0.857143	1.714286	0.571429	1.428571
0	2	0.333333	1.666667	0.26087	1.826087	1.304348	0.782609	1.565217	0.26087	1.090909	0.909091	0.923077	1.076923	0	0.571429	0.571429	2.857143	0.695652	0.869565	0.869565	1.565217	1.111111	0.444444	1.555556	0.888889	0.666667	1.333333	0.695652	1.217391	1.043478	1.043478	0.285714	1.714286	1.2	1.8	0	0.25	1.75	0	0.705882	2.117647	1.411765	0.705882	1.058824	2	1.454545	0.181818	1.454545	0.545455
0	2	1.2	0.8	1.636364	0.545455	2.181818	1.636364	0	0	1	1	0	0	0	0	0	4	0.64	0.64	0.32	2.4	2.285714	0.571429	1.142857	0	0	0	0.8	2	1.2	0	0.181818	1.818182	2	1	0	0	2	0	0	3.272727	0	0.545455	2.181818	0.545455	1.636364	2.181818	0.545455	0.545455
0.5	1.5	1	1	0	3	1	1.5	0.5	0	1.5	0.5	0	2	0	0	2.666667	1.333333	0.727273	1.454545	1.454545	0.363636	1.066667	1.6	0.8	0.533333	0.5	1.5	2.666667	0.666667	0.666667	0	0.571429	1.428571	1.5	0.5	1	0.5	1.5	0.666667	0	0	1.333333	2	2	0.4	0.8	1.6	2	0
1.5	0.5	0	2	0.6	0.6	0.6	0.6	2.4	1.2	0	2	1.4	0.6	1.333333	0	0	2.666667	0.4	0.8	2	0.8	1.333333	1	1	0.666667	0.8	1.2	0.444444	1.777778	0.888889	0.888889	0	2	1.5	0.75	0.75	1	1	0	2	0	1	2	1	0	3.428571	0.857143	0	0.857143
1	1	0	2	0.428571	0.428571	0.857143	1.714286	1.285714	1.285714	1	1	0.666667	1.333333	0	0.8	0	3.2	0.153846	2	1.076923	0.769231	0.941176	0.470588	2.117647	0.470588	0	2	0.615385	2.153846	1.230769	0	0	2	3	0	0	2	0	0	0.666667	2.666667	0	0.666667	2	1.111111	3.111111	0.888889	0.666667	0.222222
0	2	1.5	0.5	0	1.8	0	2.4	1.8	0	0.666667	1.333333	2	0	1.142857	0.571429	1.142857	1.142857	0.5	1	0.666667	1.833333	0.571429	1.142857	1.714286	0.571429	0	2	0.571429	1.142857	1.142857	1.142857	0.6	1.4	3	0	0	0.5	1.5	0	0	4.285714	0.857143	0.857143	0	0.315789	1.894737	2.210526	1.578947	0
1	1	0.6	1.4	0	0	0	0	2	4	0	2	1.333333	0.666667	0.470588	2.823529	0.705882	0	0	4	0	0	0	2	2	0	0	0	1.2	0.8	2	0	2	0	0	0	0	1.428571	0.571429	1.5	3	0	0	1.5	0	0	0.4	0.8	0	2
0	2	2	0	0	2.571429	0	0	2.571429	0.857143	0	2	2	0	0.923077	1.076923	1.076923	0.923077	0	2	0	2	0	0	0	0	0	0	0.631579	2.105263	1.263158	0	1.333333	0.666667	0.857143	0.428571	1.714286	2	0	0	3.75	0.75	0	0.75	0.75	0.26087	1.304348	3.652174	0.26087	0.26087
0	0	0	0	0	0	1	1	4	0	2	0	1	1	0	1	0	3	0.363636	0.909091	0.363636	2.363636	1.75	1.25	0.5	0.5	0	0	2.4	1.2	0.4	0	0.266667	1.733333	1.5	0.75	0.75	2	0	0	0	2.4	0	2.4	1.2	1.5	2.25	0.75	1.5	0
1	1	0.666667	1.333333	1.090909	1.090909	0.545455	0.545455	1.636364	1.090909	0.5	1.5	0.5	1.5	0.5	0.5	1.5	1.5	0.727273	1.090909	0.727273	1.454545	1.333333	0.666667	1.333333	0.666667	2	0	1.454545	0	1.454545	1.090909	2	0	1.5	0	1.5	0	2	0	0.75	1.5	0.75	3	0	2	1	1.5	1	0
1.333333	0.666667	1.142857	0.857143	1	0	0	2	2	1	1	1	1	1	0.8	0.8	1.6	0.8	0	2	0	2	0	1	3	0	1.142857	0.857143	0.8	0.8	0	2.4	0	2	1	1	1	2	0	0.75	3.75	0	0.75	0.75	0	1	0	1	1.5	1.5
0	0	1	1	0	2.181818	0	2.181818	1.636364	0	1.2	0.8	1.333333	0.666667	0	1.5	1.5	1	0.307692	1.076923	0.615385	2	3	0	0	1	0	2	1	1.5	1	0.5	0.571429	1.428571	0	0	3	1	1	0	0	0	0	5.142857	0.857143	0.315789	3.157895	1.894737	0	0
2	0	0.5	1.5	1.2	1.2	1.2	1.2	0	1.2	1.5	0.5	2	0	0.347826	1.217391	0.695652	1.73913	0.8	2.4	0.8	0	3	0	0	1	0	2	0.666667	1.666667	1.666667	0	0.285714	1.714286	3	0	0	1.333333	0.666667	1	0	2	2	1	0	1.153846	1.846154	2.076923	0.461538	0
0	0	1.333333	0.666667	0	0.375	4.5	0.375	0.75	0	1.2	0.8	0.941176	1.058824	2	0	0	2	0.571429	0.285714	1.428571	1.714286	2.095238	1.142857	0.380952	0.380952	0	2	4	0	0	0	0.4	1.6	2.25	0.375	0.375	1	1	0	0	4.153846	0.461538	0	1.384615	0	1.5	0	0.5	3
1	1	0.5	1.5	0	1.636364	1.090909	0	2.181818	1.090909	1.142857	0.857143	1	1	1.142857	0.571429	1.142857	1.142857	0.727273	0.545455	1.454545	1.272727	1.666667	0.333333	1.333333	0.666667	1	1	0.941176	0.470588	1.176471	1.411765	0.571429	1.428571	2.25	0.75	0	0.571429	1.428571	0	0	3	1.2	1.2	0.6	1.92	2.88	0.72	0.48	0
1	1	1	1	1	2	0	2	0	1	0	0	0	0	1.12	1.28	0.64	0.96	0	2	1	1	4	0	0	0	0	0	0.888889	0.444444	2.666667	0	2	0	0	0	0	0	2	0	2.4	0	1.2	2.4	0	0.4	0.4	3.6	0	1.2
1	1	1.142857	0.857143	1.058824	0.352941	0.705882	0.705882	1.058824	2.117647	0.666667	1.333333	2	0	1.090909	0.363636	1.090909	1.454545	0.8	1.6	0.4	1.2	1.777778	0.444444	0.888889	0.888889	1.5	0.5	1.25	1.25	1.25	0.25	2	0	1	1	1	0.8	1.2	3.75	0	0.75	0	0	1.5	0.8	0.4	2.4	1.2	0
0.5	1.5	0.857143	1.142857	0	1	0	2	3	0	2	0	2	0	0	0	0	4	1.111111	0.666667	0.888889	1.333333	0.941176	1.647059	0.941176	0.470588	1	1	1	2.5	0.5	0	0.666667	1.333333	2.25	0.75	0	1	1	0.375	0.375	1.5	1.875	1.5	0.375	0.545455	3.272727	0	2.181818	0
1	1	1.333333	0.666667	0	1.5	1.8	1.2	0.9	0.6	0.25	1.75	0.666667	1.333333	0.631579	0.842105	0.842105	1.684211	0.666667	1.666667	1.333333	0.333333	0	1	3	0	0.666667	1.333333	0.941176	0.941176	1.176471	0.941176	1.428571	0.571429	2.181818	0.272727	0.545455	1.25	0.75	0	1	0	0	5	0	1.071429	1.071429	1.071429	0.857143	0.857143
1	1	1.333333	0.666667	0	1.636364	0.545455	1.090909	1.636364	1.090909	1	1	1	1	0.444444	1.222222	1	1.333333	0.666667	2.333333	0	1	1.333333	0	0	2.666667	1	1	0.6	1	1.8	0.6	1	1	3	0	0	1.6	0.4	0	0.923077	1.384615	0	3.692308	0	0.6	1.2	3	0.9	0.3
2	0	0.666667	1.333333	0	0	0	0	0	6	1.666667	0.333333	0.25	1.75	0	1.333333	0	2.666667	0	0.444444	1.333333	2.222222	0.666667	3	0.333333	0	1	1	2.285714	0.571429	0	1.142857	0	2	1	2	0	1	1	0	0	0	0	0	6	0	0	0	2.4	1.2
0	2	0	2	0	1.2	1.2	1.2	1.2	1.2	0	2	0	0	0	0	1	3	0.166667	1.166667	1	1.666667	3	0	0	1	0	0	1.714286	1.428571	0.857143	0	0	2	3	0	0	1	1	0	0	3	0	3	0	1.2	4.2	0	0.6	0
0	2	0	0	0	0	0	3	3	0	2	0	2	0	0	1.142857	0	2.857143	0	1.5	0.5	2	3.2	0	0.8	0	0	0	0.533333	2.666667	0.533333	0.266667	0	2	3	0	0	0.5	1.5	0	0	4.363636	0	1.636364	0	0	4.615385	1.384615	0	0
0.4	1.6	0	2	0	0	1.8	1.2	2.4	0.6	0.888889	1.111111	0.8	1.2	2	0	2	0	0.740741	0.888889	0.740741	1.62963	2	1.25	0.75	0	0	0	0.2	1.8	1.4	0.6	0.4	1.6	1	2	0	1.142857	0.857143	0.666667	0	3.333333	0.666667	1.333333	0	0.666667	2	0.666667	1.333333	0.666667
1	1	0.285714	1.714286	0	0	1.2	0	4.8	0	0	2	2	0	0.2	1.2	0.8	1.8	0.363636	1.090909	1.818182	0.727273	1.777778	0.444444	1.777778	0	0	0	0.5	2.5	0.75	0.25	0	2	3	0	0	1.6	0.4	0	0	0.857143	0.857143	3.428571	0.857143	0	1.428571	2	0.857143	1.428571
0	2	1	1	1.666667	0.333333	1.333333	1.666667	1	0	1.333333	0.666667	2	0	0	0.666667	0.666667	2.666667	0.253165	0.708861	0.556962	2.481013	2.086957	0.869565	1.043478	0	0	0	0.666667	2.166667	0.5	0.666667	0.105263	1.894737	3	0	0	0	2	0	0	4.5	0	0.75	0.75	0.857143	4.571429	0.571429	0	0
0	2	0	2	1.333333	0.666667	0	3.333333	0.666667	0	1	1	0	0	1	0	2	1	0.666667	1.222222	0.555556	1.555556	0.75	2	0.5	0.75	0	2	1.090909	1.090909	1.090909	0.727273	0.666667	1.333333	3	0	0	2	0	0.375	0.375	3	0	1.125	1.125	0.857143	3.428571	0	1.714286	0
1	1	0.333333	1.666667	0.6	0	1.8	1.8	0.6	1.2	1.5	0.5	0	2	0	0	2.666667	1.333333	0.545455	0.545455	1.090909	1.818182	1.636364	1.272727	0.727273	0.363636	2	0	0.8	2.4	0	0.8	0.5	1.5	1.8	0.6	0.6	0	2	1.2	0	1.8	0.6	2.4	0	1.5	2.25	0.75	0.75	0
2	0	0	2	0	0.545455	1.636364	0.545455	2.727273	0.545455	1	1	0.857143	1.142857	0	0	2.666667	1.333333	0	1.6	2.4	0	2.153846	1.230769	0.615385	0	1.333333	0.666667	1.333333	0	2.222222	0.444444	0	0	1.5	1	0.5	1	1	1.090909	1.636364	0.545455	0.545455	2.181818	0	0.545455	1.090909	1.636364	0.545455	1.090909
0	0	0	2	0	0.5	1.5	1	3	0	1	1	0.428571	1.571429	1.142857	1.142857	0.571429	1.142857	1.333333	0	2.666667	0	1.846154	0.615385	1.230769	0.307692	2	0	1.818182	1.090909	1.090909	0	1	1	0	3	0	0.666667	1.333333	0	3	3	0	0	0	1.384615	0	0.923077	0.923077	1.384615
0	0	1	1	0.4	1.6	0	4	0	0	2	0	0	0	0.888889	1.333333	0.444444	1.333333	0.285714	0.857143	0.571429	2.285714	2.909091	0	0.727273	0.363636	0	2	0.235294	3.058824	0	0.705882	0.333333	1.666667	3	0	0	0	0	0	0.705882	3.176471	0.705882	1.411765	0	0	4.588235	0.705882	0.705882	0
0	0	0.666667	1.333333	0	3	0	1.5	0	1.5	0	2	2	0	0.625	2.25	0.375	0.75	0	3	1	0	2	2	0	0	0	0	0.571429	1.142857	1.714286	0.571429	0.666667	1.333333	0	0	0	2	0	1.5	1.5	0	0	3	0	0.857143	1.285714	2.142857	0.857143	0.428571
0.888889	1.111111	0.8	1.2	0	1.714286	1.285714	1.285714	1.714286	0	0.8	1.2	2	0	0.965517	2.068966	0.137931	0.827586	0.666667	3	0	0.333333	0.571429	0.571429	2.285714	0.571429	1	1	0.727273	1.090909	1.090909	1.090909	1	1	0	1.5	1.5	2	0	0	2	0.5	1	2.5	0	0.24	1.92	2.88	0.48	0.24
0	2	0	2	0	2	0	0	2	2	0.8	1.2	2	0	0.72	1.68	0.4	1.2	0	4	0	0	0	0	4	0	0	0	0.222222	0.444444	3.333333	0	2	0	0	0	0	1.5	0.5	0	0	3	0	3	0	0.285714	1.714286	2.571429	0.285714	1.142857
1.333333	0.666667	1	1	0.666667	1.333333	0.666667	0.666667	2	0.666667	2	0	0	0	0.444444	2.222222	0.888889	0.444444	0	2.857143	1.142857	0	2	0.666667	0.666667	0.666667	0.666667	1.333333	0.333333	0.333333	2.666667	0.666667	2	0	1	1	1	0.666667	1.333333	0.75	2.25	0.75	0	0.75	1.5	0.666667	0.666667	1.666667	1.666667	0.666667
0.666667	1.333333	0	2	0	1.333333	0.666667	2	2	0	0.4	1.6	2	0	0.666667	0	0	3.333333	0.592593	0.592593	0.740741	2.074074	1.142857	1.714286	1.142857	0	0	2	0	2	1.5	0.5	0.666667	1.333333	3	0	0	2	0	0	0.857143	2.571429	0.857143	0.857143	0.857143	0.8	2.8	2.4	0	0
1.5	0.5	0.571429	1.428571	0	1	0	1	2	2	1.333333	0.666667	1	1	1.538462	0.307692	1.538462	0.615385	1.714286	0.571429	0.571429	1.142857	1.5	0.5	0	2	1.555556	0.444444	0	2	1.333333	0.666667	2	0	1.5	0	1.5	0.4	1.6	0.923077	3.692308	0.461538	0.461538	0.461538	0	0.857143	1.714286	0.857143	0.857143	0
0.333333	1.666667	1.2	0.8	0	1.636364	1.090909	1.636364	0.545455	1.090909	0	2	0	0	1.052632	1.684211	0.631579	0.631579	2	2	0	0	0.571429	0.571429	1.714286	1.142857	0	2	0.571429	0	2.857143	0.571429	1	1	0	0	3	2	0	0	3.6	2.4	0	0	0	0.947368	0.315789	2.210526	1.578947	0.947368
0	2	0.285714	1.714286	0.923077	0.461538	0	1.846154	2.769231	0	1	1	0	2	0	0	1	3	0.625	1	0.375	2	1.882353	0.941176	0.941176	0.235294	0	2	1.111111	2.222222	0.222222	0.444444	0.444444	1.555556	1.5	0.75	0.75	1.333333	0.666667	0	0	0.75	1.5	2.25	1.5	2.222222	1.555556	1.333333	0.444444	0
0.333333	1.666667	1.2	0.8	1	1	1	1	1	1	1.333333	0.666667	1.2	0.8	1.666667	1	0.666667	0.666667	0	4	0	0	0.666667	2	1.333333	0	0.4	1.6	0.4	2.4	1.2	0	0	2	3	0	0	1.090909	0.909091	0	1.5	1.125	2.25	0.75	0.375	0.461538	0	0.923077	0.923077	1.384615
0.2	1.8	0.842105	1.157895	0.521739	1.043478	0.26087	1.304348	1.043478	1.826087	0.5	1.5	1.571429	0.428571	0.666667	0.833333	0.333333	2.166667	0.266667	1.066667	1.333333	1.333333	1.6	0.8	1.333333	0.266667	0.4	1.6	0.4	1.866667	0.933333	0.8	1.571429	0.428571	1	1.333333	0.666667	0.823529	1.176471	0.24	1.68	1.44	0.96	1.68	0	0.529412	2.823529	1.058824	0.705882	0.705882
0.833333	1.166667	0.724138	1.275862	0.179104	2.41791	0.447761	0.626866	1.432836	0.895522	0.611111	1.388889	1.225806	0.774194	0.786885	0.459016	0.52459	2.229508	0.271186	1.694915	0.610169	1.423729	1.617021	0.510638	1.446809	0.425532	0.755556	1.244444	0.509804	1.490196	1.45098	0.54902	0.827586	1.172414	2.018182	0.381818	0.6	1.052632	0.947368	0.072289	1.156627	1.012048	0.86747	2.746988	0.144578	1.107692	1.384615	1.846154	0.738462	0.369231
[truncated: 187,190 more rows]
[truncated: 10 more columns]
